# Supplementary material for: Gaps and opportunities in modelling human influence on species distributions in the Anthropocene
Source: Nat Ecol Evol. 2024 Jun 12;8(7):1365–77. doi: 10.1038/s41559-024-02435-3 (PMC11239511; doi:10.1038/s41559-024-02435-3)
Supplement: Supplementary file 4 — Supplementary Tables 5–7. Supplementary Table 5 is a data table from the systematic review, containing 5,177 accepted articles from the abstract screening step. Of these, 1,429 full articles were eligible for the synthesis. Supplementary Table 6 is a data table of the 2,307 unique human predictors used in the 1,429 full articles identified in the systematic review and synthesis. The predictors are sorted by category, data type and predictor name. Supplementary Table 7 contains the descriptions that correspond with the column names in Supplementary Tables 5 and 6. [file 41559_2024_2435_MOESM4_ESM.xlsx]

## Sheet: Supplementary_Table_5
Supplementary Table 5	Article data from the systematic review.	Data table for the systematic review, containing all 5,177 articles accepted during the abstract screening step for full article screening. Of these, 1,429 full articles were eligible for the synthesis.
uid	year	title	author	journal	relevant	study_focus	study_area_scale	study_area_country	time	hum_time	time_start	time_end	future_time_start	future_time_end	taxa	ttl_species	domain	SDM_algorithm	SDM_algorithm_ensembles	hum_preds	hum_pred_type	hum_pred_cat	hum_amb_preds	num_env_preds	num_hum_preds	num_amb_preds	worldclim	qual_eval
2	2021	`THE BEST OF TWO WORLDS'-COMBINING CLASSIFIER FUSION AND ECOLOGICAL MODELS TO MAP AND EXPLAIN LANDSCAPE INVASION BY AN ALIEN SHRUB	Mouta, Nuno;Silva, Renato;Pais, Silvana;Alonso, Joaquim M.;Goncalves, Joao F.;Honrado, Joao;Vicente, Joana R.	REMOTE SENSING	yes	invasions	local	Portugal	present-only	present-only	UNK	UNK	NA	NA	trees/shrubs	1	terrestrial	multiple	RF; CTA; GLM; FDA; ANN; Maxent; GAM	artificial urban areas percent; crops annual percent; highways length total; production forest eucalyptus percent; production forest other percent; production forest pine percent	invasions	infrastructure; food/agriculture; transportation; energy/raw materials	no	14	6	NA	no	NA
18	2021	A DISTRIBUTION MODEL FOR GLOSSINA BREVIPALPIS AND GLOSSINA AUSTENI IN SOUTHERN MOZAMBIQUE, ESWATINI AND SOUTH AFRICA FOR ENHANCED AREA-WIDE INTEGRATED PEST MANAGEMENT APPROACHES	de Beer, Chantel J.;Dicko, Ahmadou H.;Ntshangase, Jerome;Moyaba, Percy;Taioe, Moeti O.;Mulandane, Fernando C.;Neves, Luis;Mdluli, Sihle;Guerrini, Laure;Bouyer, Jeremy;Vreysen, Marc J. B.;Venter, Gert J.	PLOS NEGLECTED TROPICAL DISEASES	yes	human health/safety	multinational	South Africa; Mozambique; Eswatini	present-only	present-only	2009	2019	NA	NA	invertebrates	2	terrestrial	Maxent	NA	human population density; livestock cattle density; protected areas	human health/safety	socio-economic; food/agriculture; management/interventions	no	23	3	NA	no	NA
25	2021	A HIERARCHICAL FRAMEWORK FOR MAPPING POLLINATION ECOSYSTEM SERVICE POTENTIAL AT THE LOCAL SCALE	Perennes, Marie;Diekoetter, Tim;Gross, Jens;Burkhard, Benjamin	ECOLOGICAL MODELLING	yes	food/economics	local	Germany	present-only	present-only	1950	2020	NA	NA	invertebrates	25	terrestrial	multiple	GLM; RF; FDA	discontinuous urban fabric; non-irrigated arable land; pastures	food/economics	infrastructure; food/agriculture	no	9	3	NA	yes	NA
27	2021	A HYBRID CORRELATIVE-MECHANISTIC APPROACH FOR MODELING WINTER DISTRIBUTIONS OF NORTH AMERICAN BAT SPECIES	McClure, Meredith L.;Haase, Catherine G.;Hranac, Carter Reed;Hayman, David T. S.;Dickson, Brett G.;McGuire, Liam P.;Crowley, Daniel;Fuller, Nathan W.;Lausen, Cori L.;Plowright, Raina K.;Olson, Sarah H.	JOURNAL OF BIOGEOGRAPHY	yes	conservation	multinational	United States; Canada	present-only	present-only	1948	2021	NA	NA	mammals	5	terrestrial	BRT	NA	mines density; mines distance; night light intensity	conservation	energy/raw materials; pollution	no	11	3	NA	no	NA
45	2021	A PRAGMATIC APPROACH FOR DETERMINING OTTER DISTRIBUTION FROM DISPARATE OCCURRENCE RECORDS	Powers, Kelly M.;Petracca, Lisanne S.;Macduff, Andrew J.;Frair, Jacqueline L.	JOURNAL OF WILDLIFE MANAGEMENT	yes	exploratory	local	United States	present-only	present-only	2001	2012	NA	NA	mammals	1	freshwater	MaxLike	NA	agricultural areas percent; roads density	exploratory	food/agriculture; transportation	no	3	2	NA	no	NA
53	2021	A SEASCAPE APPROACH FOR GUIDING EFFECTIVE HABITAT ENHANCEMENT: SPATIALLY EXPLICIT MODELING OF KELP-GRAZER INTERACTIONS	Ferrario, Filippo;Suskiewicz, Thew;Johnson, Ladd Erik	ELEMENTA-SCIENCE OF THE ANTHROPOCENE	yes	reintroduction/restoration	regional	Canada	present-only	present-only	2015	2015	NA	NA	invertebrates	1	marine	Hierarchical model	NA	artificial reef distance	reintroduction/restoration	management/interventions	no	7	1	NA	no	NA
56	2021	A STEP TOWARDS SDMS: A ``COUPLE-AND-WEIGH{''} FRAMEWORK BASED ON ACCESSIBLE DATA FOR BIODIVERSITY CONSERVATION AND LANDSCAPE PLANNING	Iannella, Mattia;Console, Giulia;Cerasoli, Francesco;De Simone, Walter;D'Alessandro, Paola;Biondi, Maurizio	DIVERSITY AND DISTRIBUTIONS	yes	conservation	multinational	France; Italy	present-future	present-only	1992	2050	2050	2050	reptiles	1	terrestrial	Maxent	NA	roads	conservation	transportation	no	10	1	NA	yes	NA
61	2021	A VALIDATION PROCEDURE FOR ECOLOGICAL CORRIDOR LOCATIONS	Lalechere, Etienne;Berges, Laurent	LAND	yes	exploratory	local	France	present-only	present-only	2014	2019	NA	NA	birds	4	terrestrial	Maxent	NA	agricultural areas percent; hedgerows and woodlands percent; land use/land cover diversity; orchards percent; urban areas percent	exploratory	food/agriculture; barriers/access; ambiguous; infrastructure	yes	2	5	1	no	NA
66	2021	ACCOUNTING FOR FLOW INTERMITTENCE IN FRESHWATER SPECIES DISTRIBUTION MODELLING	Dalibard, Manon;Laffaille, Pascal;Sanchez-Perez, Jose-Miguel;Sauvage, Sabine;Buisson, Laetitia	ECOHYDROLOGY	yes	conservation	regional	France	present-only	present-only	1990	2011	NA	NA	amphibians	1	freshwater	Maxent	NA	agricultural areas percent; artificial surfaces percent	conservation	food/agriculture; disturbance	no	15	2	NA	no	NA
71	2021	ADAPTIVE SPATIAL PLANNING OF PROTECTED AREA NETWORK FOR CONSERVING THE HIMALAYAN BROWN BEAR	Mukherjee, Tanoy;Sharma, Lalit Kumar;Kumar, Vineet;Sharief, Amira;Dutta, Ritam;Kumar, Manish;Joshi, Bheem Dutt;Thakur, Mukesh;Venkatraman, Chinnadurai;Chandra, Kailash	SCIENCE OF THE TOTAL ENVIRONMENT	yes	conservation	multinational	India; Pakistan	present-future	present-only	2018	2050	2050	2050	mammals	1	terrestrial	ensemble	GLM; BRT; MARS; RF	crcropland vegetation mosaic distance; cropland distance; human footprint index; urban and built-up areas distance	conservation	food/agriculture; human presence; infrastructure	no	31	4	NA	yes	NA
92	2021	ANALYSIS OF CHANGES IN SUITABLE HABITAT AREAS OF PARIDAE THROUGH ROOFTOP GREENING SIMULATION-CASE STUDY OF SUWON-SI, GYEONGGI-DO, REPUBLIC OF KOREA	Baek, Kyung Youl;Kim, Ho Gul;Kil, Sung-Ho	SUSTAINABILITY	yes	reintroduction/restoration	local	South Korea	present-only	present-only	2019	2019	NA	NA	birds	4	terrestrial	Maxent	NA	commercial area distance; industrial facility distance; land use/land cover; public facility distance; residential areas distance; roads distance	reintroduction/restoration	infrastructure; ambiguous; transportation	yes	2	6	1	no	NA
95	2021	ANALYSIS OF THE ADAPTATIVE STRATEGY OF CIRSIUM VULGARE (SAVI) TEN. IN THE COLONIZATION OF NEW TERRITORIES	Roman, Jhony Fernando Cruz;Hernandez-Lambrano, Ricardo Enrique;Rodriguez de la Cruz, David;Sanchez Agudo, Jose angel	SUSTAINABILITY	yes	invasions	global	global	present-only	present-only	UNK	UNK	NA	NA	herbaceous plants	1	terrestrial	Maxent	NA	human footprint index	invasions	human presence	no	5	1	NA	yes	NA
106	2021	APPLYING OPPORTUNISTIC OBSERVATIONS TO MODEL CURRENT AND FUTURE SUITABILITY OF THE KOPET DAGH MOUNTAINS FOR A NEAR THREATENED AVIAN SCAVENGER	Ilanloo, Sayyad Sheykhi;Khani, Ali;Kafash, Anooshe;Valizadegan, Negin;Ashrafi, Sohrab;Loercher, Franziska;Ebrahimi, Elham;Yousefi, Masoud	AVIAN BIOLOGY RESEARCH	yes	conservation	local	Iran	present-future	present-only	2010	2070	2070	2070	birds	1	terrestrial	Maxent	NA	land use/land cover; roads distance; settlements distance	conservation	ambiguous; transportation; infrastructure	yes	8	3	1	yes	not_stated
107	2021	APPLYING REMOTELY SENSED HABITAT DESCRIPTORS TO ASSIST REINTRODUCTION PROGRAMS: A CASE STUDY IN THE HAZEL DORMOUSE	Cartledge, Emma L.;Baker, Melanie;White, Ian;Powell, Andrea;Gregory, Ben;Varley, Martin;Hurst, Jane L.;Stockley, Paula	CONSERVATION SCIENCE AND PRACTICE	yes	reintroduction/restoration	multinational	United Kingdom	present-only	present-only	2014	2019	NA	NA	mammals	1	terrestrial	ENFA	NA	agricultural areas; arable horticulture distance; arable horticulture frequency; improved grassland distance; improved grassland frequency; major towns and cities distance; nature reserves local frequency; nature reserves national frequency; railways distance; roads distance; sites of special scientific interest frequency; suburban areas distance; suburban areas frequency; urban areas distance	reintroduction/restoration	food/agriculture; management/interventions; infrastructure; transportation	no	36	15	NA	no	NA
116	2021	ARTIFICIAL ILLUMINATION INFLUENCES NICHE SEGREGATION IN BATS	Salinas-Ramos, Valeria B.;Ancillotto, Leonardo;Cistrone, Luca;Nastasi, Chiara;Bosso, Luciano;Smeraldo, Sonia;Sanchez Cordero, Victor;Russo, Danilo	ENVIRONMENTAL POLLUTION	yes	disturbance/habitat change	regional	Italy	present-only	present-only	2000	2019	NA	NA	mammals	2	terrestrial	ensemble	GLM; GBM; MARS; RF; Maxent	artificial illumination	disturbance/habitat change	pollution	no	5	1	NA	yes	NA
129	2021	ASSESSING THE EXTINCTION PROBABILITY OF THE PURPLE-WINGED GROUND DOVE, AN ENIGMATIC BAMBOO SPECIALIST	Lees, Alexander C.;Devenish, Christian;Areta, Juan Ignacio;de Araujo, Carlos Barros;Keller, Carlos;Phalan, Ben;Silveira, Luis Fabio	FRONTIERS IN ECOLOGY AND EVOLUTION	yes	exploratory	regional	Brazil	present-only	present-only	1990	2020	NA	NA	birds	1	terrestrial	Maxent	NA	land use/land cover	exploratory	ambiguous	yes	9	1	1	yes	NA
130	2021	ASSESSING THE IMPACT OF THE PROPOSED POYANG LAKE HYDRAULIC PROJECT ON THE YANGTZE FINLESS PORPOISE AND ITS CALVES	Li, Qiyue;Lai, Geying;Liu, Ying;Devlin, Adam Thomas;Zhan, Shupin;Wang, Sheng	ECOLOGICAL INDICATORS	yes	reintroduction/restoration	local	China	present-only	present-only	2019	2020	NA	NA	mammals	1	freshwater	Maxent	NA	managed flow velocity; sand mining area distance	reintroduction/restoration	management/interventions; energy/raw materials	no	4	2	NA	no	NA
134	2021	ASSESSING THE PROBABLE DISTRIBUTION OF THE POTENTIALLY INVASIVE CHINESE MYSTERY SNAIL, CIPANGOPALUDINA CHINENSIS, IN NOVA SCOTIA USING A RANDOM FOREST MODEL APPROACH	Kingsbury, Sarah;Fong, Megan;McAlpine, Donald F.;Campbell, Linda	AQUATIC INVASIONS	yes	invasions	local	Canada	present-only	present-only	UNK	UNK	NA	NA	invertebrates	1	freshwater	RF	NA	annual fish stock events count; boat launchcount; highways distance	invasions	food/agriculture; transportation	no	33	3	NA	no	NA
144	2021	ASSESSMENT OF THE SPATIAL INVASION RISK OF INTENTIONALLY INTRODUCED ALIEN PLANT SPECIES (IIAPS) UNDER ENVIRONMENTAL CHANGE IN SOUTH KOREA	Adhikari, Pradeep;Lee, Yong-Ho;Park, Yong-Soon;Hong, Sun-Hee	BIOLOGY-BASEL	yes	invasions	national	South Korea	present-future	present-future	2014	2070	2050	2070	herbaceous plants	10	terrestrial	Maxent	NA	land use/land cover; roads distance	invasions	ambiguous; transportation	yes	7	2	1	no	NA
171	2021	BOAT RAMPS FACILITATE THE DISPERSAL OF THE HIGHLY INVASIVE ZEBRA MUSSEL (DREISSENA POLYMORPHA)	Rodriguez-Rey, Marta;Consuegra, Sofia;Borger, Luca;Garcia de Leaniz, Carlos	BIOLOGICAL INVASIONS	yes	invasions	multinational	United Kingdom	present-only	present-only	1990	2019	NA	NA	invertebrates	1	freshwater	GAM	NA	aquaculture distance; boat launch distance; cities >50k population distance; human population density; ports distance; roads length; species introduction site distance	invasions	food/agriculture; transportation; infrastructure; socio-economic; management/interventions	no	9	7	NA	yes	NA
172	2021	BOTTOM TRAWLING THREATENS FUTURE CLIMATE REFUGIA OF RHODOLITHS GLOBALLY	Fragkopoulou, Eliza;Serrao, Ester A.;Horta, Paulo A.;Koerich, Gabrielle;Assis, Jorge	FRONTIERS IN MARINE SCIENCE	yes	disturbance/habitat change	global	global	present-future	present-only	UNK	UNK	UNK	UNK	microorganisms	UNK	marine	BRT	NA	major cities distance	disturbance/habitat change	infrastructure	no	8	1	NA	no	NA
175	2021	BRIDGING MECHANISTIC CONCEPTUAL MODELS AND STATISTICAL SPECIES DISTRIBUTION MODELS OF RIVERINE FISH	Caradima, Bogdan;Scheidegger, Andreas;Brodersen, Jakob;Schuwirth, Nele	ECOLOGICAL MODELLING	yes	exploratory	national	Switzerland	present-only	present-only	2013	2017	NA	NA	fish	7	freshwater	GLM	NA	accessible lake from natural-unnatural barrier distance; farmlands percent; hiding spots from fishing percent; livestock density; urban areas percent	exploratory	barriers/access; food/agriculture; infrastructure	no	8	5	NA	no	NA
178	2021	BROAD-SCALE PATTERNS OF GEOGRAPHIC AVOIDANCE BETWEEN SPECIES EMERGE IN THE ABSENCE OF FINE-SCALE MECHANISMS OF COEXISTENCE	Novella-Fernandez, Roberto;Juste, Javier;Ibanez, Carlos;Rebelo, Hugo;Russo, Danilo;Alberdi, Antton;Kiefer, Andreas;Graham, Laura;Paul, Hynek;Doncaster, Charles Patrick;Razgour, Orly	DIVERSITY AND DISTRIBUTIONS	yes	exploratory	multinational	Albania; Armenia; Austria; Azerbaijan; Belarus; Belgium; Bosnia & Herzegovina; Bulgaria; China; Croatia; Czechia; Denmark; Estonia; Finland; France; Georgia; Germany; Hungary; Ireland; Italy; Latvia; Liechtenstein; Lithuania; Luxembourg; North Macedonia; Moldova; Netherlands; Norway; Poland; Romania; Russia; Serbia; Slovakia; Slovenia; Sweden; Switzerland; Turkey; Ukraine; Morocco; Algeria; Tunis…	present-only	present-only	UNK	UNK	NA	NA	mammals	10	terrestrial	ensemble	GBM; CTA; RF; FDA; Maxent	cities distance; cropland distance; human population density yr2000; land use/land cover; night light development index	exploratory	infrastructure; food/agriculture; socio-economic; ambiguous; pollution	yes	31	5	1	yes	NA
180	2021	BUILDING A BETTER BASELINE TO ESTIMATE 160 YEARS OF AVIAN POPULATION CHANGE AND CREATE HISTORICALLY INFORMED CONSERVATION TARGETS	Hallman, Tyler A.;Robinson, W. Douglas;Curtis, Jenna R.;Alverson, Edward R.	CONSERVATION BIOLOGY	yes	conservation	local	United States	present-past	present-past	1850	2010	NA	NA	birds	7	terrestrial	BRT	NA	agricultural areas percent 1215m radius; agricultural areas percent 165m radius; agricultural areas percent 315m radius; agricultural areas percent 615m radius; developed areas medium-intensity percent 1215m radius; developed areas medium-intensity percent 165m radius; developed areas medium-intensity percent 315m radius; developed areas medium-intensity percent 615m radius; developed light inten…	conservation	food/agriculture; infrastructure	no	32	16	NA	no	NA
188	2021	CAPTURING RESPONSE DIFFERENCES OF SPECIES DISTRIBUTION TO CLIMATE AND HUMAN PRESSURES BY INCORPORATING LOCAL ADAPTATION: IMPLICATIONS FOR THE CONSERVATION OF A CRITICALLY ENDANGERED SPECIES	Zhang, Peng;Grenouillet, Gael;Dong, Xianghong;Zheng, Yichen;Lek, Sovan;Chang, Jianbo	JOURNAL OF ENVIRONMENTAL MANAGEMENT	yes	conservation	regional	China	present-future	present-future	UNK	2070	2050	2070	amphibians	1	terrestrial	ensemble	GLM; GBM; MARS; RF	human population density	conservation	socio-economic	no	3	1	NA	yes	not_stated
189	2021	CAUTION IS NEEDED WHEN USING NICHE MODELS TO INFER CHANGES IN SPECIES ABUNDANCE: THE CASE OF TWO SYMPATRIC RAPTOR POPULATIONS	Regos, Adrian;Tapia, Luis;Gil-Carrera, Alberto;Dominguez, Jesus	ANIMALS	yes	exploratory	local	Spain	present-only	present-only	1997	2017	NA	NA	birds	2	terrestrial	ensemble	GLM; FDA; CTA; MARS; RF; Maxent; ANN; SRE	farmlands percent	exploratory	food/agriculture	no	7	1	NA	no	NA
191	2021	CENTRAL ASIAN WILD TULIP CONSERVATION REQUIRES A REGIONAL APPROACH, ESPECIALLY IN THE FACE OF CLIMATE CHANGE	Wilson, Brett;Dolotbakov, Aibek;Burgess, Benjamin J.;Clubbe, Colin;Lazkov, Georgy;Shalpykov, Kaiyrkul;Ganybaeva, Myskalai;Sultangaziev, Ormon;Brockington, Samuel F.	BIODIVERSITY AND CONSERVATION	yes	conservation	multinational	Kazakhstan; Kyrgyzstan; China; Tajikistan; Uzbekistan; Turkmenistan; Afghanistan	present-future	present-only	2019	2070	2050	2070	herbaceous plants	9	terrestrial	Maxent	NA	land use/land cover	conservation	ambiguous	yes	12	1	1	yes	NA
198	2021	CHALLENGES IN UPDATING HABITAT SUITABILITY MODELS: AN EXAMPLE WITH THE LESSER PRAIRIE-CHICKEN	Jarnevich, Catherine S.;Belamaric, Pairsa N.;Fricke, Kent;Houts, Mike;Rossi, Liza;Beauprez, Grant;Cooper, Brett;Martin, Russell	PLOS ONE	yes	exploratory	regional	United States	present-only	present-only	2002	2019	NA	NA	birds	1	terrestrial	Maxent	NA	conservation area within 5km radius; country state name; electric lines distance; federal aviation administration structure distance; highways distance; land condition index; land use/land cover percent; roads distance; well density	exploratory	management/interventions; socio-economic; energy/raw materials; transportation; ambiguous	yes	2	9	2	no	NA
200	2021	CHANGES IN THE HABITAT PREFERENCE OF CRESTED IBIS (NIPPONIA NIPPON) DURING A PERIOD OF RAPID POPULATION INCREASE	Ma, Liming;Li, Xinhai;Zhai, Tianqing;Zhang, Yazu;Song, Kai;Holyoak, Marcel;Sun, Yuehua	ANIMALS	yes	reintroduction/restoration	local	China	present-only	present-only	1981	2019	NA	NA	birds	1	terrestrial	RF	NA	human footprint index; land use/land cover; rice paddy	reintroduction/restoration	human presence; ambiguous; food/agriculture	yes	27	3	1	yes	NA
204	2021	CHARACTERISTIC OF HABITAT SUITABILITY FOR THE ASIAN ELEPHANT IN THE FRAGMENTED ULU JELAI FOREST RESERVE, PENINSULAR MALAYSIA	Taher, Taherah Mohd;Lihan, Tukimat;Arifin, Nurul Atikah Tajul;Khodri, Nur Fatin;Mustapha, Muzzneena Ahmad;Patah, Pazil Abdul;Razali, Siti Hajar Atiqah;Nor, Shukor Mohd	TROPICAL ECOLOGY	yes	disturbance/habitat change	national	Malaysia	present-only	present-only	2002	2016	NA	NA	mammals	1	terrestrial	Maxent	NA	land use/land cover; urban areas distance	disturbance/habitat change	ambiguous; infrastructure	yes	4	2	1	no	NA
212	2021	CITIZEN SCIENCE DATA FOR URBAN PLANNING: COMPARING DIFFERENT SAMPLING SCHEMES FOR MODELLING URBAN BIRD DISTRIBUTION	Planillo, Aimara;Fiechter, Lena;Sturm, Ulrike;Voigt-Heucke, Silke;Kramer-Schadt, Stephanie	LANDSCAPE AND URBAN PLANNING	yes	exploratory	local	Germany	present-only	present-only	2018	2018	NA	NA	birds	1	terrestrial	multiple	GLM; Maxent	human population density; impervious surfaces percent; night light intensity; noise level	exploratory	socio-economic; infrastructure; pollution; disturbance	no	6	4	NA	no	NA
223	2021	CLIMATE AND SOCIO-ECONOMIC FACTORS EXPLAIN DIFFERENCES BETWEEN OBSERVED AND EXPECTED NATURALIZATION PATTERNS OF EUROPEAN PLANTS AROUND THE WORLD	Pouteau, Robin;Thuiller, Wilfried;Hobohm, Carsten;Bruner, Caroline;Conn, Barry J.;Dawson, Wayne;Dechoum, Michele de Sa;Ebel, Aleksandr L.;Essl, Franz;Fragman-Sapir, Ori;Fristoe, Trevor;Jogan, Nejc;Kreft, Holger;Lenzner, Bernd;Meyer, Carsten;Pergl, Jan;Pysek, Petr;Verkhozina, Alla;Weigelt, I. Patrick;Yang, Qiang;Zykova, Elena;Acic, Svetlana;Agrillo, Emiliano;Attorre, Fabio;Bergamini, IAriel;Berg, …	GLOBAL ECOLOGY AND BIOGEOGRAPHY	yes	invasions	global	global	present-only	present-only	1979	2013	NA	NA	herbaceous plants	1485	terrestrial	multiple	GAM; GLM; GBM; Maxent; MARS; RF	land use/land cover dominant	invasions	ambiguous	yes	5	1	1	no	NA
254	2021	CLIMATE CHANGE, HABITAT CONNECTIVITY, AND CONSERVATION GAPS: A CASE STUDY OF FOUR UNGULATE SPECIES ENDEMIC TO THE TIBETAN PLATEAU	Liang, Jianchao;Ding, Zhifeng;Jiang, Zhigang;Yang, Xiaojun;Xiao, Rongbo;Singh, Paras Bikram;Hu, Yiming;Guo, Keji;Zhang, Zhixiang;Hu, Huijian	LANDSCAPE ECOLOGY	yes	conservation	regional	China	present-future	present-only	UNK	2070	2050	2070	mammals	4	terrestrial	Maxent	NA	anthropogenic disturbance distance; human footprint index; land use/land cover	conservation	infrastructure; human presence; ambiguous	yes	13	3	1	yes	NA
273	2021	COMBINED EFFECTS OF SUMMER WATER TEMPERATURE AND CURRENT VELOCITY ON THE DISTRIBUTION OF A COLD-WATER-ADAPTED SCULPIN (COTTUS NOZAWAE)	Suzuki, Kaiji;Ishiyama, Nobuo;Koizumi, Itsuro;Nakamura, Futoshi	WATER	yes	disturbance/habitat change	regional	Japan	present-only	present-only	2018	2018	NA	NA	fish	1	freshwater	GLM	NA	farmlands percent	disturbance/habitat change	food/agriculture	no	4	1	NA	no	NA
279	2021	COMBINING MODERN TRACKING DATA AND HISTORICAL RECORDS IMPROVES UNDERSTANDING OF THE SUMMER HABITATS OF THE EASTERN LESSER WHITE-FRONTED GOOSE ANSER ERYTHROPUS	Tian, Haitao;Solovyeva, Diana;Danilov, Gleb;Vartanyan, Sergey;Wen, Li;Lei, Jialin;Lu, Cai;Bridgewater, Peter;Lei, Guangchun;Zeng, Qing	ECOLOGY AND EVOLUTION	yes	exploratory	regional	Russia	present-only	present-only	2002	2019	NA	NA	birds	1	terrestrial	Maxent	NA	land use/land cover; settlements distance	exploratory	ambiguous; infrastructure	yes	7	2	1	no	NA
297	2021	CONNECTING MOUNTAINS AND DESERT VALLEYS FOR BLACK BEARS IN NORTHERN MEXICO	Lara-Diaz, Nalleli E.;Coronel-Arellano, Heli;Delfin-Alfonso, Christian A.;Espinosa-Flores, Maria Eugenia;Pena-Mondragon, Juan L.;Lopez-Gonzalez, Carlos A.	LANDSCAPE ECOLOGY	yes	conservation	regional	Mexico	present-only	present-only	1899	2018	NA	NA	mammals	1	terrestrial	Maxent	NA	human footprint index; human population density; livestock density; roads distance; settlements distance	conservation	human presence; socio-economic; food/agriculture; transportation; infrastructure	no	8	5	NA	no	NA
298	2021	CONNECTIVITY AND CONSERVATION OF WESTERN CHIMPANZEE (PAN TROGLODYTES VERUS) HABITAT IN LIBERIA	Frazier, Amy E.;Honzak, Miroslav;Hudson, Catherine;Perlin, Rebecca;Tohtsonie, Alonzo;Gaddis, Keith D.;de Sousa, Celio;Larsen, Trond H.;Junker, Jessica;Nyandwi, Sylvain;Trgovac, Andrew B.	DIVERSITY AND DISTRIBUTIONS	yes	conservation	national	Liberia	present-only	present-only	2011	2012	NA	NA	mammals	1	terrestrial	Maxent	NA	human population density; roads distance	conservation	socio-economic; transportation	no	14	2	NA	no	NA
320	2021	CRITICAL DEPENDENCE OF BUTTERFLIES ON A NON-NATIVE HOST PLANT IN THE URBAN TROPICS	Jain, Anuj;Zeng, Yiwen;Webb, Edward L.	FRONTIERS IN ECOLOGY AND EVOLUTION	yes	conservation	national	Singapore	present-only	present-only	2010	2014	NA	NA	invertebrates	2	terrestrial	RF	NA	buildings percent; impervious surfaces percent; managed trees percent	conservation	infrastructure; management/interventions	no	8	3	NA	no	NA
326	2021	CURRENT DISTRIBUTION AND HABITAT MODELS OF THE YELLOW-THROATED MARTEN, MARTES FLAVIGULA, IN SOUTH KOREA	Lee, Hwa-Jin;Lee, Oh-Sun;Woo, Dong-Gul;Kim, Han-Na;Wallace, Mark C.;Jo, Yeong-Seok	MAMMAL RESEARCH	yes	conservation	national	South Korea	present-only	present-only	2018	2019	NA	NA	mammals	1	terrestrial	Maxent	NA	human footprint index; land use/land cover; night light intensity	conservation	human presence; ambiguous; pollution	yes	20	3	1	yes	NA
327	2021	CURRENT DISTRIBUTIONS AND FUTURE CLIMATE-DRIVEN CHANGES IN DIATOMS, INSECTS AND FISH IN US STREAMS	Pound, Katrina L.;Larson, Chad A.;Passy, I, Sophia	GLOBAL ECOLOGY AND BIOGEOGRAPHY	yes	exploratory	national	United States	present-future	present-only	1993	2070	2050	2070	fish; invertebrates; microorganisms	106; 142; 88	freshwater	GBM	NA	agricultural areas percent	exploratory	food/agriculture	no	16	1	NA	yes	NA
340	2021	DEFINING CONSERVATION REQUIREMENTS FOR THE SUWEON TREEFROG (DRYOPHYTES SUWEONENSIS) USING SPECIES DISTRIBUTION MODELS	Park, Il-Kook;Park, Daesik;Borzee, Amael	DIVERSITY-BASEL	yes	disturbance/habitat change	local	South Korea	present-only	present-only	2012	2019	NA	NA	amphibians	1	terrestrial	multiple	Maxent; BRT; RF	rice paddy area size; roads paved distance	disturbance/habitat change	food/agriculture; transportation	no	5	2	NA	no	NA
352	2021	DEVELOPMENT OF A FRAMEWORK TO PREDICT THE EFFECTS OF CLIMATE CHANGE ON BIRDS	Moghadam, Zahra Ramezani;Farashi, Azita;Rashki, Alireza	ECOLOGICAL COMPLEXITY	yes	exploratory	national	Iran	present-future	present-only	UNK	2070	2070	2070	birds	537	terrestrial	Maxent	NA	farmlands dry distance; irrigated farmlands distance; roads distance; settlements rural distance; settlements urban distance	exploratory	food/agriculture; transportation; infrastructure	no	17	5	NA	yes	NA
357	2021	DIFFERENT LIFE STAGE, DIFFERENT RISKS: THERMAL PERFORMANCE ACROSS THE LIFE CYCLE OF SALMO TRUTTA AND SALMO SALAR IN THE FACE OF CLIMATE CHANGE	Karcher, Oskar;Floerke, Martina;Markovic, Danijela	ECOLOGY AND EVOLUTION	yes	exploratory	global	global	present-future	present-only	1971	2050	2050	2050	fish	2	freshwater	ensemble	Maxent; ANN; RF; GBM; MARS; GAM	built-up areas percent; cropland percent	exploratory	infrastructure; food/agriculture	no	8	2	NA	no	NA
370	2021	DISTRIBUTION AND HABITAT PREFERENCES OF INDO-PACIFIC BOTTLENOSE DOLPHINS COASTAL WATERS WITH MIXED LEVELS OF PROTECTION	Haughey, Rebecca;Hunt, Timothy N.;Hanf, Daniella;Passadore, Cecilia;Baring, Ryan;Parra, Guido J.	FRONTIERS IN MARINE SCIENCE	yes	conservation	regional	Australia	present-only	present-only	2013	2019	NA	NA	mammals	1	marine	ensemble	GLM; GBM; GAM; ANN; FDA; MARS; RF	boat launch distance; marine park zone type	conservation	transportation; management/interventions	no	6	2	NA	no	NA
373	2021	DISTRIBUTION AND POTENTIAL LIMITING FACTORS OF THE EUROPEAN POND TURTLE (EMYS ORBICULARIS) IN EASTERN EUROPE	Nekrasova, Oksana;Marushchak, Oleksii;Pupins, Mihails;Skute, Arturs;Tytar, Volodymyr;Ceirans, Andris	DIVERSITY-BASEL	yes	invasions	continental	Europe	present-future	present-only	1975	2090	2090	2090	reptiles	3	terrestrial	Maxent	NA	built-up areas; human footprint index; human population density; night light intensity; pastures	invasions	infrastructure; human presence; socio-economic; pollution; food/agriculture	no	5	5	NA	no	NA
375	2021	DISTRIBUTION MODELING AND EVALUATION OF THE HABITAT INTEGRITY OF TESTUDO GRAECA ZARUDNYI (TESTUDINES: TESTUDINIDAE) IN THE CENTRAL AND SOUTHEASTERN IRAN	Zadhoush, Behzad;Rezaei, Hamid Reza;Rajabizadeh, Mehdi	JOURNAL OF WILDLIFE AND BIODIVERSITY	yes	conservation	regional	Iran	present-only	present-only	2009	2018	NA	NA	reptiles	1	terrestrial	Maxent	NA	cropland distance; rangeland good distance; rangeland poor distance; urban areas distance	conservation	food/agriculture; infrastructure	no	7	4	NA	yes	NA
408	2021	DRIVERS OF DISTRIBUTIONS AND NICHES OF NORTH AMERICAN COLD-ADAPTED AMPHIBIANS: EVALUATING BOTH CLIMATE AND LAND USE	Seaborn, Travis;Goldberg, Caren S.;Crespi, Erica J.	ECOLOGICAL APPLICATIONS	yes	exploratory	multinational	United States; Canada	present-only	present-only	1950	2018	NA	NA	amphibians	6	terrestrial	Maxent	NA	human footprint index; human population density; land use/land cover; nitrogen fertilizer; phosphorus fertilizer	exploratory	human presence; socio-economic; ambiguous; food/agriculture	yes	10	5	1	yes	depends
410	2021	DRIVERS OF SOLIDAGO SPECIES INVASION IN CENTRAL EUROPE-CASE STUDY IN THE LANDSCAPE OF THE CARPATHIAN MOUNTAINS AND THEIR FOREGROUND	Perera, Peliyagodage Chathura Dineth;Szymura, Tomasz H.;Zajac, Adam;Chmolowska, Dominika;Szymura, Magdalena	ECOLOGY AND EVOLUTION	yes	invasions	regional	Poland	present-only	present-only	UNK	UNK	NA	NA	herbaceous plants	2	terrestrial	BRT	NA	cropland percent; household income per capita; human population density; land use/land cover diversity; roads and railways density; species introduction site distance	invasions	food/agriculture; socio-economic; ambiguous; transportation; management/interventions	yes	9	6	1	no	NA
415	2021	DYNAMICS OF INVASIVE ALIEN PLANT SPECIES IN CHINA UNDER CLIMATE CHANGE SCENARIOS	Tu, Wenqin;Xiong, Qinli;Qiu, Xiaoping;Zhang, Yongmei	ECOLOGICAL INDICATORS	yes	invasions	national	China	present-future	present-future	1948	2100	2041	2100	herbaceous plants	4	terrestrial	Maxent	NA	human population density	invasions	socio-economic	no	9	1	NA	yes	NA
430	2021	ECOLOGICAL NICHE DIFFERENTIATION OF TWO SALAMANDERS (CAUDATA: HYNOBIIDAE) FROM HOKKAIDO ISLAND, JAPAN	Tran, Dung Van;Terui, Shigeharu;Nomoto, Kazuhiro;Nishikawa, Kanto	ECOLOGICAL RESEARCH	yes	exploratory	local	Japan	present-only	present-only	2005	2019	NA	NA	amphibians	2	terrestrial	Maxent	NA	land use/land cover	exploratory	ambiguous	yes	13	1	1	yes	NA
498	2021	ENVIRONMENTAL VARIABLES INFLUENCING FIVE SPEYERIA (LEPIDOPTERA: NYMPHALIDAE) SPECIES' POTENTIAL DISTRIBUTIONS OF SUITABLE HABITAT IN THE EASTERN UNITED STATES	Geest, Emily A.;Baum, Kristen A.	ENVIRONMENTAL ENTOMOLOGY	yes	exploratory	multinational	United States; Canada	present-only	present-only	2000	2018	NA	NA	invertebrates	5	terrestrial	Maxent	NA	land use/land cover	exploratory	ambiguous	yes	10	1	1	yes	worse
499	2021	EPIDEMIOLOGICAL STUDY OF SNAKEBITE CASES IN SIKKIM: RISK MODELING WITH REGARD TO THE HABITAT SUITABILITY OF COMMON VENOMOUS SNAKES	Rai, Ananta;Chettri, Manita;Dewan, Sailendra;Khandelwal, Bidita;Chettri, Basundhara	PLOS NEGLECTED TROPICAL DISEASES	yes	human health/safety	local	India	present-only	present-only	2011	2018	NA	NA	reptiles	5	terrestrial	Maxent	NA	land use/land cover	human health/safety	ambiguous	yes	11	1	1	no	NA
510	2021	ESTIMATIONS OF FINE-SCALE SPECIES DISTRIBUTIONS OF AEDES AEGYPTI AND AEDES ALBOPICTUS (DIPTERA: CULICIDAE) IN EASTERN FLORIDA	Hopperstad, Kristen A.;Sallam, Mohamed F.;Reiskind, Michael H.	JOURNAL OF MEDICAL ENTOMOLOGY	yes	human health/safety	local	United States	present-only	present-only	UNK	UNK	NA	NA	invertebrates	2	terrestrial	Maxent	NA	buildings area size; cultivated areas size; developed areas high area size; developed areas medium area size; developed areas open area size; human population density; paved area size; traffic annual daily mean	human health/safety	infrastructure; food/agriculture; socio-economic; transportation	no	23	8	NA	yes	NA
521	2021	EVALUATION OF CLIMATE CHANGE IMPACTS ON THE POTENTIAL DISTRIBUTION OF STYRAX SUMATRANA IN NORTH SUMATRA, INDONESIA	Saputra, Muhammad Hadi;Lee, Han Soo	SUSTAINABILITY	yes	food/economics	local	Indonesia	present-future	present-future	1990	2070	2050	2070	trees/shrubs	1	terrestrial	Maxent	NA	land use/land cover	food/economics	ambiguous	yes	23	1	1	yes	NA
523	2021	EVALUATION OF FACTORS AFFECTING PREDATOR-PREY DISTRIBUTION FOR GREY WOLVES, WILD SHEEP, AND WILD GOATS IN HAFTAD-GHOLLEH NATIONAL PARK, IRAN	Ansari, Amir;Golabi, Mohammad H.;Shams-Esfandabad, Bahman	JOURNAL OF WILDLIFE AND BIODIVERSITY	yes	exploratory	local	Iran	present-only	present-only	2018	2019	NA	NA	mammals	3	terrestrial	Maxent	NA	human activity distance; roads distance	exploratory	human presence; transportation	no	5	2	NA	no	NA
541	2021	EXPLORING HYBRID CONSENSUS MODELS TO ASSESS ROADKILL	Karanasios, Panagiotis;Wunderlich, Rainer Ferdinand;Mukhtar, Hussnain;Chiu, Hao-Wei;Lin, Yu-Pin	JOURNAL OF ENVIRONMENTAL MANAGEMENT	yes	conflict/collisions	local	Taiwan	present-only	present-only	2018	2019	NA	NA	amphibians; invertebrates; mammals; reptiles	21; 26; 3; 4	terrestrial	Maxent	NA	land use/land cover diversity; land use/land cover evenness	conflict/collisions	ambiguous	yes	7	2	2	no	NA
552	2021	FACTORS INVOLVED IN THE BIOGEOGRAPHY OF THE HONEY LOCUST TREE (GLEDITSIA TRIACANTHOS) INVASION AT REGIONAL SCALE: AN INTEGRATIVE APPROACH	Romero, D.;Sosa, B.;Brazeiro, A.;Achkar, M.;Guerrero, J. C.	PLANT ECOLOGY	yes	invasions	national	Uruguay	present-only	present-only	2009	2016	NA	NA	trees/shrubs	1	terrestrial	Favorability function	NA	cropland percent; human population density; livestock cattle density; reforestation percent; roads length sum; roads paved distance; roads unpaved distance; urban areas distance; urban areas percent	invasions	food/agriculture; socio-economic; management/interventions; transportation; infrastructure	no	20	9	NA	no	NA
554	2021	FEASIBILITY OF REINTRODUCING GRASSLAND MEGAHERBIVORES, THE GREATER ONE-HORNED RHINOCEROS, AND SWAMP BUFFALO WITHIN THEIR HISTORIC GLOBAL RANGE	Jhala, Harshini Y.;Qureshi, Qamar;Jhala, Yadvendradev V.;Black, Simon A.	SCIENTIFIC REPORTS	yes	reintroduction/restoration	multinational	India; Nepal; Bhutan	present-only	present-only	UNK	UNK	NA	NA	mammals	2	terrestrial	Maxent	NA	human footprint index; protected areas distance	reintroduction/restoration	human presence; management/interventions	no	12	2	NA	yes	NA
556	2021	FINE-SCALE ROADKILL RISK MODELS: UNDERSTANDING THE INTERSECTION OF WILDLIFE AND ROADS	Chyn, Kristina;Lin, Te-En;Wilkinson, David P.;Tracy, James L.;Lawing, A. Michelle;Fitzgerald, Lee A.	BIODIVERSITY AND CONSERVATION	yes	conflict/collisions	national	Taiwan	present-only	present-only	2003	2018	NA	NA	reptiles	16	terrestrial	Maxent	NA	aquaculture distance; artificial ditch distance; artificial reservoir distance; buildings percent; crop dry percent; harvested forest percent; managed bamboo forest percent; managed broadleaf forest percent; managed conifer forest percent; managed mixed forest percent; mining activities percent; orchards fruit tree percent; pastures percent; recreational parks percent; rice paddy percent; roads t…	conflict/collisions	food/agriculture; infrastructure; energy/raw materials; management/interventions; recreation/tourism; transportation	no	11	17	NA	no	NA
566	2021	FORAGING HABITAT DRIVES THE DISTRIBUTION OF AN ENDANGERED BAT IN AN URBANIZING BOREAL LANDSCAPE	Thomas, Julie P.;Kukka, Piia M.;Benjamin, Justine E.;Barclay, Robert M. R.;Johnson, Chris J.;Schmiegelow, Fiona K. A.;Jung, Thomas S.	ECOSPHERE	yes	disturbance/habitat change	local	Canada	present-only	present-only	2019	2019	NA	NA	mammals	1	terrestrial	Logistic regression	NA	buildings distance; cities distance; human footprint index; linear features density; roads density; urban areas percent	disturbance/habitat change	infrastructure; human presence; transportation	no	9	6	NA	no	NA
570	2021	FORECASTING THE CUMULATIVE EFFECTS OF MULTIPLE STRESSORS ON BREEDING HABITAT FOR A STEEPLY DECLINING AERIAL INSECTIVOROUS SONGBIRD, THE OLIVE-SIDED FLYCATCHER (CONTOPUS COOPERI)	Norris, Andrea R.;Frid, Leonardo;Debyser, Chloe;De Groot, Krista L.;Thomas, Jeffrey;Lee, Adam;Dohms, Kimberly M.;Robinson, Andrew;Easton, Wendy;Martin, Kathy;Cockle, Kristina L.	FRONTIERS IN ECOLOGY AND EVOLUTION	yes	disturbance/habitat change	local	Canada	present-future	present-future	1993	2050	2020	2050	birds	1	terrestrial	GLM	NA	logging cut-block areas size; logging years since cut	disturbance/habitat change	disturbance	no	1	2	NA	no	NA
577	2021	FUNCTIONAL TRAIT PERSPECTIVE ON SUITABLE HABITAT DISTRIBUTION OF INVASIVE PLANT SPECIES AT A GLOBAL SCALE	Wang, Chun-Jing;Wan, Ji-Zhong	PERSPECTIVES IN ECOLOGY AND CONSERVATION	yes	invasions	global	global	present-only	present-only	UNK	UNK	NA	NA	herbaceous plants	37	terrestrial	Maxent	NA	human footprint index	invasions	human presence	no	15	1	NA	no	NA
622	2021	GEOSPATIAL MODELLING AND UNIVARIATE ANALYSIS OF COMMENSAL RODENT-BORNE CESTODOSES: THE CASE OF INVASIVE SPP. OF RATTUS AND INDIGENOUS MASTOMYS COUCHA FROM SOUTH AFRICA	Julius, Rolanda S.;Zengeya, Tsungai A.;Schwan, E. Volker;Chimimba, Christian T.	FRONTIERS IN VETERINARY SCIENCE	yes	human health/safety	local	South Africa	present-only	present-only	2010	2012	NA	NA	mammals	4	terrestrial	Maxent	NA	human influence index; human population density; rural urban extent	human health/safety	human presence; socio-economic; infrastructure	no	27	3	NA	yes	NA
623	2021	GIANTS ARE COMING? PREDICTING THE POTENTIAL SPREAD AND IMPACTS OF THE GIANT ASIAN HORNET (VESPA MANDARINIA, HYMENOPTERA:VESPIDAE) IN THE USA	Alaniz, Alberto J.;Carvajal, Mario A.;Vergara, Pablo M.	PEST MANAGEMENT SCIENCE	yes	invasions	multinational	United States; Philippines; Cambodia; Vietnam; Laos; Thailand; Myanmar (Burma); Bangladesh; Bhutan; Nepal; India; Taiwan; China; North Korea; South Korea; Japan; Mongolia	present-only	present-only	UNK	UNK	NA	NA	invertebrates	1	terrestrial	Maxent	NA	human modification index	invasions	disturbance	no	24	1	NA	yes	NA
632	2021	GLOBAL INVASION RISK ASSESSMENT OF PROSOPIS JULIFLORA AT BIOME LEVEL: DOES SOIL MATTER?	Dakhil, Mohammed A.;El-Keblawy, Ali;El-Sheikh, Mohamed A.;Halmy, Marwa Waseem A.;Ksiksi, Taoufik;Hassan, Walaa A.	BIOLOGY-BASEL	yes	invasions	global	global	present-only	present-only	1950	2018	NA	NA	herbaceous plants	1	terrestrial	Maxent	NA	human influence index	invasions	human presence	no	15	1	NA	yes	no_difference
637	2021	GROWING GRASSES IN UNPROFITABLE AREAS OF US MIDWEST CROPLANDS COULD INCREASE SPECIES RICHNESS	Kreig, Jasmine A. F.;Parish, Esther;Jager, I, Henriette	BIOLOGICAL CONSERVATION	yes	food/economics	local	United States	present-only	present-only	2009	2019	NA	NA	birds	28	terrestrial	multiple	GBM; ANN; RF	crop maize presence; crop soybean presence	food/economics	food/agriculture	no	7	2	NA	no	NA
640	2021	HABITAT AND HUMANS PREDICT THE DISTRIBUTION OF JUVENILE AND ADULT SNAPPER (SPARIDAE: CHRYSOPHRYS AURATUS) ALONG AUSTRALIA'S MOST POPULATED COASTLINE	Rees, M. J.;Knott, N. A.;Hing, M. L.;Hammond, M.;Williams, J.;Neilson, J.;Swadling, D. S.;Jordan, A.	ESTUARINE COASTAL AND SHELF SCIENCE	yes	food/economics	local	Australia	present-only	present-only	2019	2019	NA	NA	fish	1	marine	BRT	NA	human population density	food/economics	socio-economic	no	3	1	NA	no	NA
643	2021	HABITAT CHARACTERISTICS COINCIDENCE OF DEAD AND LIVING LONG-TAILED GORALS (NAEMORHEDUS CAUDATUS) ACCORDING TO EXTREME SNOWFALL	Park, Hee-Bok;Hong, Sungwon	ANIMALS	yes	conservation	local	South Korea	present-only	present-only	2008	2010	NA	NA	mammals	1	terrestrial	ensemble	GLM; GAM; SRE; CART; MARS; DOMAIN; Maxent	agricultural areas density; agricultural areas distance; factory distance; human population density; rice paddy distance; roads density; roads distance; trails distance	conservation	food/agriculture; infrastructure; socio-economic; transportation; recreation/tourism	no	19	8	NA	no	NA
644	2021	HABITAT CONNECTIVITY FOR ENDANGERED INDOCHINESE TIGERS IN THAILAND	Suttidate, Naparat;Steinmetz, Robert;Lynam, Antony J.;Sukmasuang, Ronglarp;Ngoprasert, Dusit;Chutipong, Wanlop;Bateman, Brooke L.;Jenks, Kate E.;Baker-Whatton, Megan;Kitamura, Shumpei;Ziolkowska, Elzbieta;Radeloff, Volker C.	GLOBAL ECOLOGY AND CONSERVATION	yes	conservation	national	Thailand	present-only	present-only	1996	2013	NA	NA	mammals	1	terrestrial	ensemble	GAM; GLM; MARS; FDA; CTA; ANN; GBM; RF; Maxent; SRE	settlements and roads distance	conservation	infrastructure	no	9	1	NA	no	NA
649	2021	HABITAT MODELLING ON THE POTENTIAL IMPACTS OF SHIPPING NOISE ON FIN WHALES (BALAENOPTERA PHYSALUS) IN OFFSHORE IRISH WATERS OFF THE PORCUPINE RIDGE	Ramesh, Kavya;Berrow, Simon;Meade, Rossa;O'Brien, Joanne	JOURNAL OF MARINE SCIENCE AND ENGINEERING	yes	disturbance/habitat change	regional	Ireland	present-only	present-only	2016	2016	NA	NA	mammals	1	marine	GLM	NA	ship mooring latitude; ship mooring longitude; shipping noise tonal detection frequency; sound pressure level	disturbance/habitat change	transportation; disturbance	no	12	4	NA	no	NA
651	2021	HABITAT PREDICTION MODELLING FOR VULTURE CONSERVATION IN GANGETIC-THAR-DECCAN REGION OF INDIA	Jha, Radhika;Jha, Kaushalendra Kumar	ENVIRONMENTAL MONITORING AND ASSESSMENT	yes	conservation	regional	India	present-future	present-only	2010	2070	2050	2070	birds	1	terrestrial	Maxent	NA	human footprint index; land use/land cover	conservation	human presence; ambiguous	yes	14	2	1	yes	NA
653	2021	HABITAT REQUIREMENTS OF THE MASKED SHRIKE LANIUS NUBICUS IN THE SOUTHERN BALKANS	Chiatante, Gianpasquale	BIRD STUDY	yes	exploratory	multinational	North Macedonia; Bulgaria; Greece	present-only	present-only	2000	UNK	NA	NA	birds	1	terrestrial	Maxent	NA	arable land percent; built-up areas percent; orchards olives percent; orchards percent; vineyards percent	exploratory	food/agriculture; infrastructure	no	8	5	NA	yes	NA
654	2021	HABITAT SUITABILITY AND CONNECTIVITY MODELING REVEAL PRIORITY AREAS FOR INDIANA BAT (MYOTIS SODALIS) CONSERVATION IN A COMPLEX HABITAT MOSAIC	Cable, Ashleigh B.;O'Keefe, Joy M.;Deppe, Jill L.;Hohoff, Tara C.;Taylor, Steven J.;Davis, Mark A.	LANDSCAPE ECOLOGY	yes	conservation	local	United States	present-only	present-only	1991	2018	NA	NA	mammals	1	terrestrial	Maxent	NA	agricultural areas patch count 500m radius; roads major distance; urban areas 500m radius	conservation	food/agriculture; transportation; infrastructure	no	33	3	NA	no	NA
655	2021	HABITAT SUITABILITY ASSESSMENT FOR THE GREAT BUSTARD OTIS TARDA TARDA IN TACHENG BASIN, WESTERN CHINA	Zhuo, Yingying;Kessler, Mimi;Wang, Muyang;Xu, Wenxuan;Xu, Feng;Yang, Weikang	GLOBAL ECOLOGY AND CONSERVATION	yes	conservation	local	China	present-only	present-only	2014	2016	NA	NA	birds	1	terrestrial	ensemble	GLM; GAM; GBM; CTA; ANN; FDA; RF; Maxent	county highways distance; farmlands area size; farmlands distance; highway distance; land use/land cover; provincial highways distance; residential area distance	conservation	transportation; food/agriculture; ambiguous; infrastructure	yes	9	7	1	no	NA
667	2021	HERONRY DISTRIBUTION AND SITE PREFERENCE DYNAMICS OF TREE-NESTING COLONIAL WATERBIRDS IN TAMIL NADU	Frank, Sadrack Jabaraj Dhanaraj;Gopi, Govindan Veeraswami;Pandav, Bivash	PEERJ	yes	disturbance/habitat change	local	India	present-only	present-only	2017	2019	NA	NA	birds	19	freshwater	Maxent	NA	land use/land cover; night light intensity	disturbance/habitat change	ambiguous; pollution	yes	3	2	1	yes	NA
673	2021	HIGH THEMATIC RESOLUTION LAND USE CHANGE MODELS REFINE BIODIVERSITY SCENARIOS: A CASE STUDY WITH BELGIAN BUMBLEBEES	Marshall, Leon;Beckers, Veronique;Vray, Sarah;Rasmont, Pierre;Vereecken, Nicolas J.;Dendoncker, Nicolas	JOURNAL OF BIOGEOGRAPHY	yes	exploratory	national	Belgium	present-future	present-future	2010	2035	2035	2035	invertebrates	17	terrestrial	Maxent	NA	arable land percent; crop grain percent; crop oilseed rape percent; crop potato percent; crop sugar beet percent; impervious surfaces percent; orchards fruit tree percent; pastures percent; permanent crops percent; recreational areas percent; residential areas percent; unregulated agricultural areas percent; urban areas percent; urban parks percent	exploratory	food/agriculture; infrastructure; recreation/tourism	no	8	14	NA	no	NA
682	2021	HOT, UNPREDICTABLE WEATHER INTERACTS WITH LAND USE TO RESTRICT THE DISTRIBUTION OF THE YELLOW-TAILED BLACK-COCKATOO	Amin, Rahil J.;Buettel, Jessie C.;Vaughan, Peter M.;Fielding, Matthew W.;Brook, Barry W.	EMU-AUSTRAL ORNITHOLOGY	yes	disturbance/habitat change	regional	Australia	present-future	present-only	UNK	2085	2045	2085	birds	1	terrestrial	ensemble	GAM; GLM; GBM; RF	land use/land cover; roads distance	disturbance/habitat change	ambiguous; transportation	yes	15	2	1	no	NA
683	2021	HOTSPOTS OF INVASIVE PLANT ABUNDANCE ARE GEOGRAPHICALLY DISTINCT FROM HOTSPOTS OF ESTABLISHMENT	O'Neill, Mitchell W.;Bradley, Bethany A.;Allen, Jenica M.	BIOLOGICAL INVASIONS	yes	invasions	national	United States	present-only	present-only	1800	2012	NA	NA	herbaceous plants	146	terrestrial	Maxent	NA	cropland percent; pastures percent	invasions	food/agriculture	no	10	2	NA	yes	NA
684	2021	HOTSPOTS OF LIVESTOCK DEPREDATION BY PUMAS AND JAGUARS IN BRAZIL: A BIOME-SCALE ANALYSIS	Balbuena-Serrano, A.;Zarco-Gonzalez, M. M.;Monroy-Vilchis, O.;Morato, R. G.;De Paula, R. C.	ANIMAL CONSERVATION	yes	conflict/collisions	national	Brazil	present-only	present-only	2002	2016	NA	NA	mammals	2	terrestrial	ensemble	Maxent; GARP; Mahalanobis distance; GLM; ENFA	cropland percent; human population density; livestock cattle density; livestock pig density; poultry density; roads distance; small ruminants density	conflict/collisions	food/agriculture; socio-economic; transportation	no	8	7	NA	no	NA
691	2021	HOW THE SOUTH WAS WON: CURRENT AND POTENTIAL RANGE EXPANSION OF THE CRESTED PORCUPINE IN SOUTHERN ITALY	Mori, Emiliano;Ficetola, Gentile Francesco;Bartolomei, Remo;Capobianco, Giovanni;Varuzza, Paolo;Falaschi, Mattia	MAMMALIAN BIOLOGY	yes	reintroduction/restoration	national	Italy	past-present-future	past-present	1998	2019	2050	2050	mammals	1	terrestrial	Maxent	NA	agricultural areas percent; urban areas percent	reintroduction/restoration	food/agriculture; infrastructure	no	4	2	NA	no	NA
706	2021	IDENTIFICATION OF RELEASE HABITAT OF CAPTIVE-BRED MAMMALS DEMONSTRATED FOR GIANT PANDA IN SICHUAN PROVINCE, CHINA	Zeng, Zan;Wang, Haoning;Gao, Shan;van Gils, Hein;Zhou, Yan;Huang, Liya;Wang, Xiaolong	BIOLOGY BULLETIN	yes	reintroduction/restoration	local	China	present-only	present-only	2011	2014	NA	NA	mammals	1	terrestrial	Maxent	NA	human population density; land use/land cover; roads distance; scenic location distance; settlements distance	reintroduction/restoration	socio-economic; ambiguous; transportation; recreation/tourism; infrastructure	yes	13	5	1	no	NA
707	2021	IDENTIFICATION, DISTRIBUTION, AND HABITAT SUITABILITY MODELS OF IXODID TICK SPECIES IN CATTLE IN EASTERN BHUTAN	Namgyal, Jamyang;Lysyk, Tim J.;Couloigner, Isabelle;Checkley, Sylvia;Gurung, Ratna B.;Tenzin, Tenzin;Dorjee, Sithar;Cork, Susan C.	TROPICAL MEDICINE AND INFECTIOUS DISEASE	yes	food/economics	regional	Bhutan	present-only	present-only	2019	2019	NA	NA	invertebrates	6	terrestrial	Maxent	NA	land use/land cover	food/economics	ambiguous	yes	13	1	1	yes	NA
709	2021	IDENTIFYING BEST CONSERVATION AREAS FOR AN ENDANGERED AND ENDEMIC RAPTOR IN CUBA THROUGH ABUNDANCE SPATIAL MODELING: A NICHE-CENTROID DISTANCES APPROACH	Ferrer-Sanchez, Yarelys;Rodriguez-Estrella, Ricardo	GLOBAL ECOLOGY AND CONSERVATION	yes	conservation	local	Cuba	present-only	present-only	2012	2013	NA	NA	birds	1	terrestrial	Maxent	NA	urban areas distance	conservation	infrastructure	no	6	1	NA	no	NA
710	2021	IDENTIFYING CONSERVATION PRIORITIES FOR AN UNDERSTUDIED SPECIES IN DECLINE: GOLDEN CATS (CATOPUMA TEMMINCKII) IN MAINLAND TROPICAL ASIA	Petersen, Wyatt Joseph;Savini, Tommaso;Gray, Thomas N. E.;Baker-Whatton, Megan;Bisi, Francesco;Chutipong, Wanlop;Cremonesi, Giacomo;Gale, George A.;Mohamad, Shariff Wan;Rayan, D. Mark;Seuaturien, Naret;Shwe, Nay Myo;Siripattaranukul, Kittiwara;Sribuarod, Kriangsak;Steinmetz, Robert;Sukumal, Niti;Ngoprasert, Dusit	GLOBAL ECOLOGY AND CONSERVATION	yes	conservation	multinational	Afghanistan; Bangladesh; Bhutan; Brunei; Cambodia; China; India; Indonesia; Laos; Malaysia; Myanmar (Burma); Nepal; Pakistan; Philippines; Singapore; Sri Lanka; Taiwan; Thailand; Vietnam	past-present-future	past-present-future	2000	2020	2020	2020	mammals	1	terrestrial	GLM	NA	human-induced extirpation risk	conservation	disturbance	no	11	1	NA	yes	NA
718	2021	IDENTIFYING PRIORITY CORE HABITATS AND CORRIDORS FOR EFFECTIVE CONSERVATION OF BROWN BEARS IN IRAN	Mohammadi, A.;Almasieh, K.;Nayeri, D.;Ataei, F.;Khani, A.;Lopez-Bao, J. V.;Penteriani, V.;Cushman, S. A.	SCIENTIFIC REPORTS	yes	conservation	national	Iran	present-only	present-only	2005	2020	NA	NA	mammals	1	terrestrial	RF	NA	human footprint index; orchards	conservation	human presence; food/agriculture	no	11	2	NA	yes	NA
720	2021	IMPACT OF CLIMATE AND LAND COVER CHANGES ON THE POTENTIAL DISTRIBUTION OF FOUR ENDEMIC SALAMANDERS IN MEXICO	Vargas-Jaimes, Jossye;Gonzalez-Fernandez, Andrea;Torres-Romero, Erik Joaquin;Bolom-Huet, Rene;Manjarrez, Javier;Gopar-Merino, Fernando;Pacheco, Xareni P.;Garrido-Garduno, Tania;Chavez, Cuauhtemoc;Sunny, Armando	JOURNAL FOR NATURE CONSERVATION	yes	disturbance/habitat change	regional	Mexico	present-future	present-future	2000	2050	2050	2050	amphibians	4	terrestrial	ensemble	Maxent; SRE; CTA; GBM; ANN; FDA; RF	agricultural areas percent	disturbance/habitat change	food/agriculture	no	11	1	NA	yes	NA
730	2021	IMPACTS OF CLIMATE CHANGE ON AQUATIC INSECTS IN TEMPERATE ALPINE REGIONS: COMPLEMENTARY MODELING APPROACHES APPLIED TO SWISS RIVERS	Timoner, Pablo;Fasel, Marc;Ashraf Vaghefi, Seyed Saeid;Marle, Pierre;Castella, Emmanuel;Moser, Frederic;Lehmann, Anthony	GLOBAL CHANGE BIOLOGY	yes	disturbance/habitat change	national	Switzerland	present-future	present-only	2015	2090	2015	2090	invertebrates	41	freshwater	ensemble	RF; GLM	agricultural areas percent; urban areas percent	disturbance/habitat change	food/agriculture; infrastructure	no	6	2	NA	no	NA
753	2021	INDIAN GREY WOLF AND STRIPED HYAENA SHARING FROM THE SAME BOWL: HIGH NICHE OVERLAP BETWEEN TOP PREDATORS IN A HUMAN-DOMINATED LANDSCAPE	Mukherjee, Tanoy;Chongder, Ishita;Ghosh, Shankhamala;Dutta, Akash;Singh, Abhishek;Dutta, Ritam;Joshi, Bheem Dutt;Thakur, Mukesh;Sharma, Lalit Kumar;Venkatraman, Chinnadurai;Ray, Debal;Chandra, Kailash	GLOBAL ECOLOGY AND CONSERVATION	yes	conservation	local	India	present-only	present-only	2019	2019	NA	NA	mammals	2	terrestrial	ensemble	GLM; GBM; CTA; ANN; SVM; MARS; RF; Maxent	crop and native mosaic distance; cropland distance; human footprint index; railways distance; roads distance; urban areas distance	conservation	food/agriculture; human presence; transportation; infrastructure	no	13	6	NA	yes	NA
754	2021	INDICATOR ENVIRONMENTAL VARIABLES IN REGULATING THE DISTRIBUTION PATTERNS OF SMALL FRESHWATER FISH AMBLYPHARYNGODON MOLA IN INDIA AND BANGLADESH	Roy, Sangeeta;Ray, Santanu;Saikia, Surjya Kumar	ECOLOGICAL INDICATORS	yes	conservation	multinational	India; Bangladesh	present-only	present-only	UNK	UNK	NA	NA	fish	1	freshwater	ensemble	GLM; GBM; CTA; ANN; SRE; FDA; MARS; RF; Maxent	cultivated and managed vegetation percent; urban and built-up areas percent	conservation	management/interventions; infrastructure	no	15	2	NA	yes	NA
755	2021	INDIVIDUAL-BASED SEASONAL HABITAT SELECTION IN A FOREST-DWELLING POPULATION OF REINTRODUCED BISON BISON BISON	Thomas, Julie P.;Larter, Nicholas C.;Jung, Thomas S.	WILDLIFE BIOLOGY	yes	reintroduction/restoration	regional	Canada	present-only	present-only	2007	2017	NA	NA	mammals	1	terrestrial	RSF	NA	anthropogenic habitat percent; residential area distance; roads primary distance; roads secondary distance	reintroduction/restoration	human presence; infrastructure; transportation	no	12	4	NA	no	better
760	2021	INFERRING THE POTENTIAL GEOGRAPHIC DISTRIBUTION AND REASONS FOR THE ENDANGERED STATUS OF THE TREE FERN, SPHAEROPTERIS LEPIFERA, IN LINGNAN, CHINA USING A SMALL SAMPLE SIZE	Wei, Xueying;Harris, A. J.;Cui, Yuwen;Dai, Yangwu;Hu, Hanjia;Yu, Xiaoling;Jiang, Rihong;Wang, Faguo	HORTICULTURAE	yes	reintroduction/restoration	local	China	present-only	present-only	2018	2020	NA	NA	herbaceous plants	1	terrestrial	Maxent	NA	human population density; land use/land cover	reintroduction/restoration	socio-economic; ambiguous	yes	21	2	1	yes	NA
762	2021	INFLUENCE OF HABITAT ON PRESENCE OF STRIPED SKUNKS IN MIDWESTERN NORTH AMERICA	Amspacher, Katelyn;Jimenez, F. Agustin;Nielsen, Clayton	DIVERSITY-BASEL	yes	exploratory	local	United States	present-only	present-only	2008	2010	NA	NA	mammals	1	terrestrial	Maxent	NA	human modification index; land use/land cover	exploratory	disturbance; ambiguous	yes	0	2	1	no	NA
773	2021	INTACT LANDSCAPE PROMOTES GENE FLOW AND LOW GENETIC STRUCTURING IN THE THREATENED EASTERN MASSASAUGA RATTLESNAKE	Kudla, Nathan;McCluskey, Eric M.;Lulla, Vijay;Grundel, Ralph;Moore, Jennifer A.	ECOLOGY AND EVOLUTION	yes	conservation	local	United States	present-only	present-only	2015	2018	NA	NA	reptiles	1	terrestrial	ensemble	Maxent; ANN	agricultural areas percent 1500m radius; agricultural areas percent 300m radius; forest disturbance distance; forest disturbance percent 1500m radius; forest disturbance percent 150m radius; forest disturbance percent 3000m radius; forest disturbance percent 300m radius; forest disturbance within 0-10yrs distance; forest disturbance within 0-10yrs percent 1500m radius; forest disturbance within 0…	conservation	food/agriculture; infrastructure; transportation	no	59	17	NA	no	NA
774	2021	INTEGRATED ENVIRONMENTAL AND GENOMIC ANALYSIS REVEALS THE DRIVERS OF LOCAL ADAPTATION IN AFRICAN INDIGENOUS CHICKENS	Gheyas, Almas A.;Vallejo-Trujillo, Adriana;Kebede, Adebabay;Lozano-Jaramillo, Maria;Dessie, Tadelle;Smith, Jacqueline;Hanotte, Olivier	MOLECULAR BIOLOGY AND EVOLUTION	yes	food/economics	national	Ethiopia	present-only	present-only	UNK	UNK	NA	NA	birds	1	terrestrial	Maxent	NA	crop dominance class; land use/land cover	food/economics	food/agriculture; ambiguous	yes	32	2	1	yes	NA
800	2021	INVASIVE WILD BOAR'S DISTRIBUTION OVERLAP WITH THREATENED NATIVE UNGULATE IN PATAGONIA	Berce, William;Bello, Carolina;Mendes, Calebe P.;Vancine, Mauricio H.;Galetti, Mauro;Ballari, Sebastian A.	JOURNAL OF MAMMALOGY	yes	invasions	regional	Argentina	present-only	present-only	2007	2017	NA	NA	mammals	2	terrestrial	ensemble	SRE; DOMAIN; GLM; RF; SVM; Maxent	anthropic meadows and thickets distance; plantations distance; settlements distance; urban areas distance	invasions	food/agriculture; infrastructure	no	37	4	NA	yes	NA
813	2021	JAGUAR DISTRIBUTION, BIOLOGICAL CORRIDORS AND PROTECTED AREAS IN MEXICO: FROM SCIENCE TO PUBLIC POLICIES	Ceballos, Gerardo;de la Torre, J. Antonio;Zarza, Heliot;Huerta, Marco;Lazcano-Barrero, Marco A.;Barcenas, Horacio;Cassaigne, Ivonne;Chavez, Cuauhtemoc;Carreon, Gerardo;Caso, Arturo;Carvajal, Sasha;Garcia, Andres;Morales, Jonathan Job;Moctezuma, Oscar;Monroy-Vilchis, Octavio;Ruiz, Fernando;Torres-Romero, Erik Joaquin	LANDSCAPE ECOLOGY	yes	conservation	national	Mexico	present-only	present-only	2008	2018	NA	NA	mammals	1	terrestrial	Maxent	NA	cropland; roads paved distance; towns density; urban areas distance	conservation	food/agriculture; transportation; infrastructure	no	9	4	NA	no	NA
820	2021	LAND USE AND CLIMATE CHANGE INTERACTION TRIGGERS CONTRASTING TRAJECTORIES OF BIOLOGICAL INVASION	Manzoor, Syed Amir;Griffiths, Geoffrey;Lukac, Martin	ECOLOGICAL INDICATORS	yes	invasions	national	United Kingdom	present-future	present-future	UNK	2030	2030	2030	herbaceous plants	1	terrestrial	Maxent	NA	arable land distance	invasions	food/agriculture	no	8	1	NA	yes	NA
824	2021	LANDSCAPE DRIVERS OF SITE OCCUPANCY BY REMNANT POPULATIONS OF ARCTIC GROUND SQUIRRELS (UROCITELLUS PARRYII)	Kukka, Piia M.;Werner, Jeffery R.;Andresen, Leah M.;Krebs, Charles J.;Jung, Thomas S.	EUROPEAN JOURNAL OF WILDLIFE RESEARCH	yes	conservation	local	Spain	present-only	present-only	2015	2015	NA	NA	mammals	1	terrestrial	Occupancy model	NA	anthropogenic habitat percent; linear features	conservation	human presence; transportation	no	3	2	NA	no	NA
827	2021	LARGE CARNIVORE EXPANSION IN EUROPE IS ASSOCIATED WITH HUMAN POPULATION DENSITY AND LAND COVER CHANGES	Cimatti, Marta;Ranc, Nathan;Benitez-Lopez, Ana;Maiorano, Luigi;Boitani, Luigi;Cagnacci, Francesca;Cengic, Mirza;Ciucci, Paolo;Huijbregts, Mark A. J.;Krofel, Miha;Vicente Lopez-Bao, Jose;Selva, Nuria;Andren, Henrik;Bautista, Carlos;Cirovic, Dusko;Hemmingmoore, Heather;Reinhardt, Ilka;Marence, Miha;Mertzanis, Yorgos;Pedrotti, Luca;Trbojevic, Igor;Zetterberg, Andreas;Zwijacz-Kozica, Tomasz;Santini, …	DIVERSITY AND DISTRIBUTIONS	yes	reintroduction/restoration	continental	Europe	present-only	present-only	1992	2015	NA	NA	mammals	3	terrestrial	Hierarchical model	NA	crop patch cohesion index; cropland percent; human population density; human population density coefficient of variation; land use/land cover contagion; land use/land cover diversity; urban areas distance	reintroduction/restoration	food/agriculture; socio-economic; ambiguous; infrastructure	yes	8	7	2	no	NA
828	2021	LARGE VARIABILITY IN RESPONSE TO PROJECTED CLIMATE AND LAND-USE CHANGES AMONG EUROPEAN BUMBLEBEE SPECIES	Prestele, Reinhard;Brown, Calum;Polce, Chiara;Maes, Joachim;Whitehorn, Penelope	GLOBAL CHANGE BIOLOGY	yes	disturbance/habitat change	continental	Europe	present-future	present-future	1991	2080	2050	2080	invertebrates	47	terrestrial	Maxent	NA	agricultural areas heterogeneous percent; agricultural areas with natural vegetation percent; arable land percent; discontinuous urban fabric percent; pastures percent; permanent crops percent; urban green space percent	disturbance/habitat change	food/agriculture; infrastructure	no	15	7	NA	yes	NA
848	2021	LOCATION AND EXTENT OF UNOCCUPIED PANTHER (PUMA CONCOLOR CORYI) HABITAT IN FLORIDA: OPPORTUNITIES FOR RECOVERY	Frakes, Robert A.;Knight, Marilyn L.	GLOBAL ECOLOGY AND CONSERVATION	yes	reintroduction/restoration	local	United States	present-only	present-only	2004	2013	NA	NA	mammals	1	terrestrial	RF	NA	agricultural areas percent; human population density; roads density; urban areas percent	reintroduction/restoration	food/agriculture; socio-economic; transportation; infrastructure	no	7	4	NA	no	NA
851	2021	LOW-ELEVATION ENDEMIC RHODODENDRONS IN CHINA ARE HIGHLY VULNERABLE TO CLIMATE AND LAND USE CHANGE	Yu, Fangyuan;Wu, Zhifeng;Shen, Jian;Huang, Jihong;Groen, Thomas A.;Skidmore, Andrew K.;Ma, Keping;Wang, Tiejun	ECOLOGICAL INDICATORS	yes	disturbance/habitat change	national	China	present-future	present-future	2010	2070	2070	2070	trees/shrubs	191	terrestrial	Maxent	NA	land use/land cover	disturbance/habitat change	ambiguous	yes	8	1	1	yes	NA
855	2021	MACHINE LEARNING APPROACH TO PREDICT SUSCEPTIBLE GROWTH REGIONS OF MORINGA PEREGRINA (FORSSK)	Moradi, Ehsan;Abdolshahnejad, Mahsa;Hassangavyar, Moslem Borji;Ghoohestani, Ghasem;da Silva, Alexandre Marco;Khosravi, Hassan;Cerda, Artemi	ECOLOGICAL INFORMATICS	yes	food/economics	local	Iran	present-only	present-only	UNK	UNK	NA	NA	herbaceous plants	1	terrestrial	multiple	CART; RF; SVM; MDA	land use/land cover	food/economics	ambiguous	yes	12	1	1	no	NA
863	2021	MAKING THE CONNECTION: COMBINING HABITAT SUITABILITY AND LANDSCAPE CONNECTIVITY TO UNDERSTAND SPECIES DISTRIBUTION IN AN AGRICULTURAL LANDSCAPE	Youngquist, Melissa B.;Boone, Michelle D.	LANDSCAPE ECOLOGY	yes	exploratory	local	United States	present-only	present-only	2014	2015	NA	NA	amphibians	1	freshwater	Maxent	NA	agricultural areas percent; roads density	exploratory	food/agriculture; transportation	no	6	3	NA	yes	NA
869	2021	MAPPING HABITAT SUITABILITY FOR ASIATIC BLACK BEAR AND RED PANDA IN MAKALU BARUN NATIONAL PARK OF NEPAL FROM MAXENT AND GARP MODELS	Su, Huiyi;Bista, Manjit;Li, Mingshi	SCIENTIFIC REPORTS	yes	conservation	local	Nepal	present-only	present-only	2015	2016	NA	NA	mammals	2	terrestrial	multiple	Maxent; GARP	land use/land cover; settlements distance; trails distance	conservation	ambiguous; infrastructure; recreation/tourism	yes	11	3	1	yes	NA
875	2021	MAPPING THE HABITAT SUITABILITY OF WEST NILE VIRUS VECTORS IN SOUTHERN QUEBEC AND EASTERN ONTARIO, CANADA, WITH SPECIES DISTRIBUTION MODELING AND SATELLITE EARTH OBSERVATION DATA	Moua, Yi;Kotchi, Serge Olivier;Ludwig, Antoinette;Brazeau, Stephanie	REMOTE SENSING	yes	human health/safety	regional	Canada	present-only	present-only	2006	2019	NA	NA	invertebrates	1	terrestrial	Maxent	NA	buildings paved and vegetation mosaic distance; buildings paved and vegetation mosaic percent; land use/land cover; paved area percent	human health/safety	infrastructure; ambiguous	yes	7	4	1	no	NA
886	2021	MECHANISMS UNDERLYING ALTITUDINAL AND HORIZONTAL RANGE CONTRACTION: THE WESTERN BLACK CRESTED GIBBON	Yang, Li;Shi, Kai-Chong;Ma, Chi;Ren, Guo-Peng;Fan, Peng-Fei	JOURNAL OF BIOGEOGRAPHY	yes	disturbance/habitat change	multinational	China; Vietnam; Myanmar (Burma); Laos; Thailand	past-present	present-only	1950	2010	NA	NA	mammals	1	terrestrial	ensemble	Maxent; RF; MARS; FDA; SRE; ANN; CTA; GBM; GAM; GLM	anthropogenic influence distance	disturbance/habitat change	human presence	no	5	1	NA	yes	NA
899	2021	MODELING AND PREDICTION OF HABITAT SUITABILITY FOR FERULA GUMMOSA MEDICINAL PLANT IN A MOUNTAINOUS AREA	Mohammady, Majid;Pourghasemi, Hamid Reza;Yousefi, Saleh;Dastres, Emran;Edalat, Mohsen;Pouyan, Soheila;Eskandari, Saeedeh	NATURAL RESOURCES RESEARCH	yes	human health/safety	local	Iran	present-only	present-only	UNK	UNK	NA	NA	herbaceous plants	1	terrestrial	ensemble	BRT; FDA; GLM; MDA; RF; SVM; MARS	land use/land cover	human health/safety	ambiguous	yes	15	1	1	no	NA
901	2021	MODELING BREEDING HABITAT SUITABILITY OF GRIFFON VULTURES (GYPS FULVUS) IN BULGARIA AND CONSERVATION PLANNING	Dobrev, Dobromir;Popgeorgiev, Georgi	NORTH-WESTERN JOURNAL OF ZOOLOGY	yes	conservation	national	Bulgaria	present-only	present-only	1865	2019	NA	NA	birds	1	terrestrial	Maxent	NA	land use/land cover open; livestock use	conservation	ambiguous; food/agriculture	yes	10	2	1	yes	NA
904	2021	MODELING CURRENT AND FUTURE SPECIES DISTRIBUTION OF BREEDING BIRDS AS REGIONAL ESSENTIAL BIODIVERSITY VARIABLES (SD EBVS): A BIRD PERSPECTIVE IN SWISS ALPS	Tehrani, Nasrin Amini;Naimi, Babak;Jaboyedoff, Michel	GLOBAL ECOLOGY AND CONSERVATION	yes	exploratory	local	Switzerland	present-future	present-only	2013	2070	2050	2070	birds	14	terrestrial	ensemble	GLM; MARS; GBM; RF	arable land; built-up areas; vineyards	exploratory	food/agriculture; infrastructure	no	13	3	NA	no	NA
910	2021	MODELING HABITAT SUITABILI AND MANAGEMENT OPTIONS FOR MAINTAINING ROUND WHITEFISH (PROSOPIUM CYLINDRACEUM) IN ADIRONDACK PONDS	Conley, Amy K.;Schlesinger, Matthew D.;Daley, James G.;Holst, Lisa K.;Howard, Timothy G.	CANADIAN JOURNAL OF FISHERIES AND AQUATIC SCIENCES	yes	reintroduction/restoration	local	United States	present-only	present-only	1989	2006	NA	NA	fish	1	freshwater	RF	NA	agricultural areas percent 100m radius; cultivated areas percent 100m radius; cultivated areas percent 1km radius; dams count; developed areas high-intensity percent 1km radius; developed areas low-intensity class 21-22 percent 100m radius; developed areas low-intensity class 21-22 percent 1km radius; developed areas low-intensity class 23 percent 100m radius; developed areas low-intensity class …	reintroduction/restoration	food/agriculture; energy/raw materials; infrastructure; ambiguous; management/interventions	yes	184	19	2	no	NA
912	2021	MODELING INVASION POTENTIAL OF LANTANA CAMARA UNDER THE CHANGING CLIMATE AND LAND USE/LAND COVER CHANGE IN ETHIOPIA: ITS IMPLICATION FOR MANAGEMENT OF THE SPECIES	Sintayehu, Dejene W.;Cherenet, Elias;Ebrahim, Awol S.;Woldeyes, Feleke	PLANT BIOSYSTEMS	yes	invasions	national	Ethiopia	present-future	present-future	2018	2019	2050	2070	trees/shrubs	1	terrestrial	ensemble	GLM; GAM; SRE; RF; CTA; MARS; ANN; FDA; GBM	land use/land cover	invasions	ambiguous	yes	8	1	1	yes	NA
922	2021	MODELING THE DISTRIBUTION AND HABITAT SUITABILITY OF PERSIAN LEOPARD PANTHERA PARDUS SAXICOLOR IN SOUTHWESTERN IRAN	Poursalem, S.;Amininasab, S. M.;Zamani, N.;Almasieh, K.;Mardani, M.	BIOLOGY BULLETIN	yes	conservation	local	Iran	present-only	present-only	2017	2018	NA	NA	mammals	1	terrestrial	Maxent	NA	land use/land cover; roads distance; villages distance	conservation	ambiguous; transportation; infrastructure	yes	3	3	1	no	NA
923	2021	MODELING THE DISTRIBUTION AND MOVEMENT INTENSITY OF THE ARABIAN LEOPARD PANTHERA PARDUS NIMR (MAMMALIA: FELIDAE)	Zafar-ul Islam, M.;Gavashelishvili, Alexander;Kokiashvili, Luka;al Boug, Ahmed;Shehri, Abdullah As	ZOOLOGY IN THE MIDDLE EAST	yes	exploratory	multinational	Syria; Lebanon; Israel; Jordan; Iraq; Kuwait; Bahrain; Qatar; Saudi Arabia; United Arab Emirates; Oman; Yemen	present-only	present-only	1881	2018	NA	NA	mammals	1	terrestrial	multiple	GLM; GAM	roads and settlements cost distance	exploratory	infrastructure	no	7	1	NA	no	NA
932	2021	MODELLING AND PREDICTING FRESHWATER MUSSEL DISTRIBUTIONS IN THE MIDWESTERN USA	Schartel, Tyler E.;Cao, Yong;Henning, Bridget;Feng, Mei-Ling;Hinz, Leon C.	AQUATIC CONSERVATION-MARINE AND FRESHWATER ECOSYSTEMS	yes	conservation	regional	United States	present-only	present-only	1990	UNK	NA	NA	invertebrates	85	freshwater	Maxent	NA	fertilizer nitrogen application rate mean; human population density catchment 100m radius; human population density river 100m radius; land use low-intensity percent; land use medium or high-intensity percent; land use medium or high-intensity percent 100m radius; mines density; pesticide use kg historic yr1990; pollutant discharge elimination sites density; roads and stream crossings and slope c…	conservation	food/agriculture; socio-economic; ambiguous; energy/raw materials; pollution; disturbance; transportation	yes	46	16	3	no	NA
936	2021	MODELLING CONTINENTAL RANGE SHIFT OF THE AFRICAN ELEPHANT (LOXODONTA AFRICANA) UNDER A CHANGING CLIMATE AND LAND COVER: IMPLICATIONS FOR FUTURE CONSERVATION OF THE SPECIES	Dejene, Sintayehu W.;Mpakairi, Kudzai S.;Kanagaraj, Rajapandian;Wato, Yussuf A.;Mengistu, Sewnet	AFRICAN ZOOLOGY	yes	disturbance/habitat change	continental	Africa	present-future	present-future	UNK	2070	2050	2070	mammals	1	terrestrial	ensemble	GLM; RF; BRT; MARS	land use/land cover	disturbance/habitat change	ambiguous	yes	7	1	1	no	NA
940	2021	MODELLING HABITAT SUITABILITY FOR THE BREEDING EGYPTIAN VULTURE (NEOPHRON PERCNOPTERUS) IN THE KURDISTAN REGION OF IRAQ	Khwarahm, Nabaz R.;Ararat, Korsh;Qader, Sarchil;Al-Quraishi, Ayad M. Fadhil	IRANIAN JOURNAL OF SCIENCE AND TECHNOLOGY TRANSACTION A-SCIENCE	yes	conservation	regional	Iraq	present-only	present-only	2007	2020	NA	NA	birds	1	terrestrial	Maxent	NA	land use/land cover	conservation	ambiguous	yes	8	1	1	yes	NA
944	2021	MODELLING SPECIES DISTRIBUTIONS AND ENVIRONMENTAL SUITABILITY HIGHLIGHTS RISK OF PLANT INVASIONS IN WESTERN UNITED STATES	McMahon, Devin E.;Urza, Alexandra K.;Brown, Jessi L.;Phelan, Conor;Chambers, Jeanne C.	DIVERSITY AND DISTRIBUTIONS	yes	invasions	regional	United States	present-only	present-only	1940	2020	NA	NA	herbaceous plants	15	terrestrial	BRT	NA	roads distance	invasions	transportation	no	12	1	NA	no	NA
952	2021	MODELLING THE OCCURRENCE AND SPATIAL DISTRIBUTION OF SCREWWORM SPECIES IN NORTHERN PAKISTAN	Ali, Asad;Zaidi, Farrah;Fatima, Syeda Hira;Munir, Said	ENVIRONMENTAL MONITORING AND ASSESSMENT	yes	food/economics	local	Pakistan	present-only	present-only	2012	2015	NA	NA	invertebrates	3	terrestrial	Maxent	NA	human population density; land use/land cover	food/economics	socio-economic; ambiguous	yes	20	2	1	yes	NA
956	2021	MODELLING THE ROLE OF ENVIRONMENTAL VARIABLES IN DETERMINING THE DISTRIBUTION OF INVASIVE BURMESE PYTHON IN FLORIDA	Conyers, Zella;Sen Roy, Shouraseni	SPATIAL INFORMATION RESEARCH	yes	invasions	local	United States	present-only	present-only	1979	2016	NA	NA	reptiles	1	terrestrial	Maxent	NA	canal presence; land use/land cover; roads type	invasions	transportation; ambiguous	yes	4	4	1	no	NA
973	2021	MULTI-DECADAL LAND USE IMPACTS ACROSS THE VAST RANGE OF AN ICONIC THREATENED SPECIES	Devenish, Christian;Lees, Alexander C.;Collar, Nigel J.;Marsden, Stuart J.	DIVERSITY AND DISTRIBUTIONS	yes	disturbance/habitat change	multinational	Brazil; Bolivia; Paraguay	past-present	past-present	1995	2019	NA	NA	birds	1	terrestrial	Maxent	NA	agricultural areas percent 10km radius; pastures 10yrs ago percent 10km radius; pastures 10yrs ago percent 30km radius; pastures percent 30km radius	disturbance/habitat change	food/agriculture	no	6	4	NA	no	NA
985	2021	MULTIVARIATE ANALYSIS OF INVASIVE PLANT SPECIES DISTRIBUTIONS IN SOUTHERN US FORESTS	Lazaro-Lobo, Adrian;Ramirez-Reyes, Carlos;Lucardi, Rima D.;Ervin, Gary N.	LANDSCAPE ECOLOGY	yes	invasions	regional	United States	present-only	present-only	2015	2019	NA	NA	herbaceous plants; trees/shrubs	6; 5; 5	terrestrial	ensemble	Maxent; GBM; GAM	developed areas distance; land use/land cover; pastures cropland distance	invasions	infrastructure; ambiguous; food/agriculture	yes	15	3	1	yes	NA
995	2021	NEST DISTRIBUTION OF FOUR PRIORITY RAPTOR SPECIES IN COLORADO	Aagaard, Kevin;Conrey, Reesa Yale;Gammonley, James H.	JOURNAL OF RAPTOR RESEARCH	yes	exploratory	local	United States	present-only	present-only	2010	2020	NA	NA	birds	4	terrestrial	GLM	NA	bird conservation areas; cultivated areas percent; developed areas percent; roads distance	exploratory	management/interventions; food/agriculture; infrastructure; transportation	no	13	4	NA	no	NA
996	2021	NESTED SPECIES DISTRIBUTION MODELS OF CHLAMYDIALES IN IXODES RICINUS (TICK) HOSTS IN SWITZERLAND	Rochat, Estelle;Vuilleumier, Severine;Aeby, Sebastien;Greub, Gilbert;Joost, Stephane	APPLIED AND ENVIRONMENTAL MICROBIOLOGY	yes	human health/safety	national	Switzerland	present-only	present-only	2009	2019	NA	NA	invertebrates	1	terrestrial	Maxent	NA	land use/land cover	human health/safety	ambiguous	yes	76	1	1	no	NA
1013	2021	NON-NATIVE POPULATIONS AND GLOBAL INVASION POTENTIAL OF THE INDIAN BULLFROGHOPLOBATRACHUS TIGERINUS: A SYNTHESIS FOR RISK-ANALYSIS	Mohanty, Nitya Prakash;Crottini, Angelica;Garcia, Raquel A.;Measey, John	BIOLOGICAL INVASIONS	yes	invasions	global	global	present-only	present-only	UNK	UNK	NA	NA	amphibians	1	terrestrial	ensemble	SRE; GLM; CTA; GBM	human influence index	invasions	human presence	no	2	1	NA	yes	NA
1017	2021	NOT ALL FORESTS ARE ALIKE: THE ROLE OF COMMERCIAL FOREST IN THE CONSERVATION OF LANDSCAPE CONNECTIVITY FOR THE GIANT PANDA	Bu, Hongliang;McShea, William J.;Wang, Dajun;Wang, Fang;Chen, Youping;Gu, Xiaodong;Yu, Lin;Jiang, Shiwei;Zhang, Fahui;Li, Sheng	LANDSCAPE ECOLOGY	yes	conservation	regional	China	present-only	present-only	2011	2014	NA	NA	mammals	1	terrestrial	Occupancy model	NA	roads distance; settlements distance	conservation	transportation; infrastructure	no	8	2	NA	yes	NA
1027	2021	OF IRRIGATION CANALS AND MULTIFUNCTIONAL AGROFORESTRY: TRADITIONAL AGRICULTURE FACILITATES WOOLLY-NECKED STORK BREEDING IN A NORTH INDIAN AGRICULTURAL LANDSCAPE	Kittur, Swati;Sundar, K. S. Gopi	GLOBAL ECOLOGY AND CONSERVATION	yes	conservation	local	India	present-only	present-only	2016	2020	NA	NA	birds	1	terrestrial	Logistic regression	NA	irrigation canal distance; settlements distance	conservation	food/agriculture; infrastructure	no	2	2	NA	no	NA
1032	2021	ONCE UPON A TIME IN THE FAR SOUTH: INFLUENCE OF LOCAL DRIVERS AND FUNCTIONAL TRAITS ON PLANT INVASION IN THE HARSH SUB-ANTARCTIC ISLANDS	Bazzichetto, Manuele;Massol, Francois;Carboni, Marta;Lenoir, Jonathan;Lembrechts, Jonas J.;Joly, Remi;Renault, David	JOURNAL OF VEGETATION SCIENCE	yes	invasions	local	France	present-only	present-only	2010	2017	NA	NA	herbaceous plants	6	terrestrial	GLM	NA	hiking trails distance; settlements cost distance	invasions	recreation/tourism; infrastructure	no	2	2	NA	no	NA
1044	2021	PAST AND FUTURE POTENTIAL RANGE CHANGES IN ONE OF THE LAST LARGE VERTEBRATES OF THE AUSTRALIAN CONTINENT, THE EMU DROMAIUS NOVAEHOLLANDIAE	Ryeland, Julia;Derham, Tristan T.;Spencer, Ricky J.	SCIENTIFIC REPORTS	yes	disturbance/habitat change	national	Australia	present-past-future	present-only	Mid-Holocene	2070	2070	2070	birds	1	terrestrial	ensemble	GLM; GAM; CTA; ANN; SRE; FDA; MARS; RF; Maxent; BRT	crop dry; grazing modified; grazing natural; human footprint index; human population density; irrigated areas	disturbance/habitat change	food/agriculture; human presence; socio-economic	no	19	6	NA	yes	NA
1048	2021	PET DISTRIBUTION MODELLING: UNTANGLING THE INVASIVE POTENTIAL OF TRACHEMYS DORBIGNI (EMYDIDAE) IN THE AMERICAS	Fonseca, Erica;Both, Camila;Cechin, Sonia Zanini;Winck, Gisele	PLOS ONE	yes	invasions	continental	South America	present-only	present-only	UNK	UNK	NA	NA	reptiles	1	terrestrial	ensemble	GAM; Maxent; BRT; RF; GBM	human influence index	invasions	human presence	no	5	1	NA	no	depends
1099	2021	POTENTIAL CHANGES IN THE DISTRIBUTIONS OF NEAR EASTERN FIRE SALAMANDER (SALAMANDRA INFRAIMMACULATA) IN RESPONSE TO HISTORICAL, RECENT AND FUTURE CLIMATE CHANGE IN THE NEAR AND MIDDLE EAST: IMPLICATION FOR CONSERVATION AND MANAGEMENT	Vaissi, Somaye	GLOBAL ECOLOGY AND CONSERVATION	yes	disturbance/habitat change	multinational	Iran; Iraq; Turkey; Syria; Palestinian Territories; Israel; Lebanon; Saudi Arabia; Jordan; Armenia; Azerbaijan; Georgia; Cyprus	present-past-future	present-only	LGM	2070	2070	2070	amphibians	1	terrestrial	ensemble	GBM; BRT; ANN; RF; MARS; GAM; SRE; FDA; Maxent	human footprint index; land use/land cover	disturbance/habitat change	human presence; ambiguous	yes	13	2	1	yes	NA
1100	2021	POTENTIAL DISTRIBUTION AND CONNECTIVITY FOR RECOLONIZING COUGARS IN THE GREAT LAKES REGION, USA	Gantchoff, M. G.;Erb, J. D.;MacFarland, D. M.;Norton, D. C.;Tack, J. L. Price;Roell, B. J.;Belant, J. L.	BIOLOGICAL CONSERVATION	yes	reintroduction/restoration	regional	United States	present-only	present-only	2010	2020	NA	NA	mammals	1	terrestrial	ensemble	GBM; RF; Maxent	agricultural areas distance; developed areas distance	reintroduction/restoration	food/agriculture; infrastructure	no	5	2	NA	no	NA
1109	2021	POTENTIAL DISTRIBUTION OF AQUATIC INVASIVE ALIEN PLANTS, EICHHORNIA CRASSIPES AND SALVINIA MOLESTA UNDER CLIMATE CHANGE IN SRI LANKA	Kariyawasam, Champika S.;Kumar, Lalit;Ratnayake, Sujith S.	WETLANDS ECOLOGY AND MANAGEMENT	yes	invasions	national	Sri Lanka	present-future	present-only	UNK	2070	2050	2070	herbaceous plants	2	freshwater	Maxent	NA	human footprint index	invasions	human presence	no	9	1	NA	yes	NA
1110	2021	POTENTIAL DISTRIBUTION OF COLONIZING NINE-BANDED ARMADILLOS AT THEIR NORTHERN RANGE EDGE	Haywood, Carly J.;Nielsen, Clayton K.;Jimenez, F. Agustin	DIVERSITY-BASEL	yes	reintroduction/restoration	local	United States	present-only	present-only	2016	2020	NA	NA	mammals	1	terrestrial	Maxent	NA	anthropogenic areas percent; land use/land cover	reintroduction/restoration	human presence; ambiguous	yes	6	2	1	yes	NA
1121	2021	POTENTIAL DISTRIBUTIONS OF SEVEN SYMPATRIC SCLEROPHYLLOUS OAK SPECIES IN SOUTHWEST CHINA DEPEND ON CLIMATIC, NON-CLIMATIC, AND INDEPENDENT SPATIAL DRIVERS	Liao, Ziyan;Nobis, Michael Peter;Xiong, Qinli;Tian, Xianglin;Wu, Xiaogang;Pan, Kaiwen;Zhang, Aiping;Wang, Yi;Zhang, Lin	ANNALS OF FOREST SCIENCE	yes	exploratory	local	China	present-only	present-only	1960	2015	NA	NA	trees/shrubs	7	terrestrial	ensemble	Maxent; MARS; RF; SVM; GLM; GBM	human influence index; land use/land cover	exploratory	human presence; ambiguous	yes	7	2	1	yes	NA
1127	2021	POTENTIAL GEOGRAPHICAL DISTRIBUTION AND ENVIRONMENTAL EXPLANATIONS OF RARE AND ENDANGERED PLANT SPECIES THROUGH COMBINED MODELING: A CASE STUDY OF NORTHWEST YUNNAN, CHINA	Ye, Pengcheng;Zhang, Guangfu;Zhao, Xiao;Chen, Hui;Si, Qin;Wu, Jianyong	ECOLOGY AND EVOLUTION	yes	disturbance/habitat change	local	China	present-only	present-only	2010	2020	NA	NA	herbaceous plants	114	terrestrial	Maxent	NA	human population density	disturbance/habitat change	socio-economic	no	10	1	NA	yes	NA
1130	2021	POTENTIAL HABITAT CONNECTIVITY FOR MALAYAN GAUR (BOS GAURUS) IN A FRAGMENTED FOREST AREA IN PENINSULAR MALAYSIA	Ariffin, N. A. T.;Mustapha, M. A.;Taher, T. M.;Khodri, N. F.;Abdullah, I, N.;Nor, S. M.	JOURNAL OF ENVIRONMENTAL BIOLOGY	yes	disturbance/habitat change	regional	Malaysia	present-only	present-only	1994	2008	NA	NA	mammals	1	terrestrial	Maxent	NA	land use/land cover; urban areas distance	disturbance/habitat change	ambiguous; infrastructure	yes	4	2	1	no	NA
1143	2021	PREDICTED DECLINES IN SUITABLE HABITAT FOR GREATER ONE-HORNED RHINOCEROS (RHINOCEROS UNICORNIS) UNDER FUTURE CLIMATE AND LAND USE CHANGE SCENARIOS	Pant, Ganesh;Maraseni, Tek;Apan, Armando;Allen, Benjamin L.	ECOLOGY AND EVOLUTION	yes	exploratory	national	Nepal	present-future	present-future	2020	2100	2050	2100	mammals	1	terrestrial	ensemble	GLM; GBM; GAM; CTA; ANN; SRE; FDA; MARS; RF; Maxent	cropland; human population density	exploratory	food/agriculture; socio-economic	no	7	2	NA	yes	NA
1146	2021	PREDICTED FUTURE BENEFITS FOR AN ENDEMIC RODENT IN THE IRANO-TURANIAN REGION	Meeussen, Suzanna E. J.;Hof, Anouschka R.	CLIMATE	yes	exploratory	multinational	Iran; Pakistan; India; Saudi Arabia; Yemen; Oman; Iraq; Syria; Turkey; Georgia; Turkmenistan; Uzbekistan; Tajikistan; Kyrgyzstan; Kazakhstan; Russia; Ukraine; Nepal; Sudan; Egypt	past-future	past-future	1960	2070	2050	2070	mammals	1	terrestrial	Maxent	NA	crops nitrogen-fixing; crops perennial; rangeland	exploratory	food/agriculture	no	15	3	NA	yes	NA
1159	2021	PREDICTING IMPACTS OF CLIMATE CHANGE ON NORTHWARD RANGE EXPANSION OF INVASIVE WEEDS IN SOUTH KOREA	Hong, Sun Hee;Lee, Yong Ho;Lee, Gaeun;Lee, Do-Hun;Adhikari, Pradeep	PLANTS-BASEL	yes	invasions	national	South Korea	present-future	present-future	UNK	2070	2050	2070	herbaceous plants	16	terrestrial	Maxent	NA	land use/land cover; roads distance	invasions	ambiguous; transportation	yes	7	2	1	no	NA
1165	2021	PREDICTING MIGRATION ROUTES FOR THREE SPECIES OF MIGRATORY BATS USING SPECIES DISTRIBUTION MODELS	Wieringa, Jamin G.;Carstens, Bryan C.;Gibbs, H. Lisle	PEERJ	yes	exploratory	continental	North America	present-only	present-only	UNK	UNK	NA	NA	mammals	3	terrestrial	ensemble	SRE; RF; Maxent; GLM	human influence index	exploratory	human presence	no	8	1	NA	yes	NA
1171	2021	PREDICTING RANGE SHIFTS OF AFRICAN APES UNDER GLOBAL CHANGE SCENARIOS	Carvalho, Joana S.;Graham, Bruce;Bocksberger, Gaeelle;Maisels, Fiona;Williamson, Elizabeth A.;Wich, Serge;Sop, Tenekwetche;Amarasekaran, Bala;Barca, Benjamin;Barrie, Abdulai;Bergl, Richard A.;Boesch, Christophe;Boesch, Hedwige;Brncic, Terry M.;Buys, Bartelijntje;Chancellor, Rebecca;Danquah, Emmanuel;Doumbe, Osiris A.;Le-Duc, Stephane Y.;Galat-Luong, Anh;Ganas, Jessica;Gatti, Sylvain;Ghiurghi, And…	DIVERSITY AND DISTRIBUTIONS	yes	exploratory	multinational	Senegal; Gambia; Guinea; Sierra Leone; Liberia; CÃ´te dâ€™Ivoire; Ghana; Togo; Burkina Faso; Nigeria; Chad; Sudan; South Sudan; Central African Republic; Cameroon; Equatorial Guinea; Gabon; Congo - Brazzaville; Congo - Kinshasa; Uganda; Angola; Mali; Mauritania	present-future	present-future	1998	2050	2050	2050	mammals	9	terrestrial	ensemble	GLM; GAM; Maxent; RF; ANN	cropland; human population density; secondary land	exploratory	food/agriculture; socio-economic; ambiguous	yes	5	3	1	yes	NA
1173	2021	PREDICTING RANGE SHIFTS OF PIKAS (MAMMALIA, OCHOTONIDAE) IN CHINA UNDER SCENARIOS INCORPORATING LAND USE CHANGE, CLIMATE CHANGE AND DISPERSAL LIMITATIONS	Ma, Liang;Mi, Chun-rong;Qu, Jia-peng;Ge, De-yan;Yang, Qi-sen;Wilcove, David S.	DIVERSITY AND DISTRIBUTIONS	yes	disturbance/habitat change	regional	China	present-future	present-future	1979	2080	2021	2080	mammals	5	terrestrial	ensemble	ANN; GLM; Maxent	agricultural areas percent; managed pastures percent; non-forest secondary land percent; rangeland percent	disturbance/habitat change	food/agriculture; management/interventions; ambiguous	yes	8	4	1	no	NA
1184	2021	PREDICTING THE BIODIVERSITY HOTSPOTS OF MACROZOOBENTHOS IN THE YANGTZE RIVER BASIN	He, Yajing;Wang, Hongzhu;Zhao, Yongjing;Cui, Yongde	ECOLOGICAL INDICATORS	yes	exploratory	regional	China	present-only	present-only	2000	UNK	NA	NA	invertebrates	UNK	freshwater	Maxent	NA	land use/land cover	exploratory	ambiguous	yes	9	1	1	yes	NA
1186	2021	PREDICTING THE CURRENT AND FUTURE DISTRIBUTION OF THE WESTERN BLACK-LEGGED TICK, IXODES PACIFICUS, ACROSS THE WESTERN US USING CITIZEN SCIENCE COLLECTIONS	Porter, W. Tanner;Barrand, Zachary A.;Wachara, Julie;DaVall, Kaila;Mihaljevic, Joseph R.;Pearson, Talima;Salkeld, Daniel J.;Nieto, Nathan C.	PLOS ONE	yes	human health/safety	regional	United States	present-only	present-only	2016	2018	NA	NA	invertebrates	1	terrestrial	Maxent	NA	urban areas low-density percent	human health/safety	infrastructure	no	7	1	NA	no	NA
1201	2021	PREDICTING THE INVASION RISK OF NON-NATIVE REPTILES AS PETS IN THE MIDDLE EAST	Farashi, Azita;Alizadeh-Noughani, Mohammad	GLOBAL ECOLOGY AND CONSERVATION	yes	invasions	multinational	Turkey; Lebanon; Syria; Palestinian Territories; Israel; Egypt; Jordan; Iraq; Iran; Kuwait; Bahrain; Saudi Arabia; United Arab Emirates; Oman; Qatar; Yemen	present-only	present-only	1998	2020	NA	NA	reptiles	23	terrestrial	ensemble	GLM; GBM; GAM; CTA; ANN; SRE; FDA; MARS; RF; Maxent	human footprint index; land use/land cover	invasions	human presence; ambiguous	yes	12	2	1	yes	NA
1202	2021	PREDICTING THE INVASIVE TREND OF EXOTIC PLANTS IN CHINA BASED ON THE ENSEMBLE MODEL UNDER CLIMATE CHANGE: A CASE FOR THREE INVASIVE PLANTS OF ASTERACEAE	Fang, Yaqin;Zhang, Xuhui;Wei, Haiyan;Wang, Daju;Chen, Ruidun;Wang, Lukun;Gu, Wei	SCIENCE OF THE TOTAL ENVIRONMENT	yes	invasions	regional	China	present-future	present-only	UNK	2070	2050	2070	herbaceous plants	3	terrestrial	ensemble	GBM; RF; ANN; FDA	human footprint index	invasions	human presence	no	20	1	NA	yes	NA
1208	2021	PREDICTING THE POTENTIAL DISTRIBUTION OF CRATAEGUS AZAROLUS L. UNDER CLIMATE CHANGE IN CENTRAL ZAGROS, IRAN	Naghipour, Ali Asghar;Asl, Sima Teimoori;Ashrafzadeh, Mohammad Reza;Haidarian, Maryam	JOURNAL OF WILDLIFE AND BIODIVERSITY	yes	food/economics	national	Iran	present-future	present-only	2019	2070	2050	2070	herbaceous plants	1	terrestrial	ensemble	MARS; FDA; GBM; ANN; GLM; RF; Maxent	land use/land cover	food/economics	ambiguous	yes	8	1	1	yes	NA
1210	2021	PREDICTING THE POTENTIAL DISTRIBUTION OF NON-NATIVE MAMMALIAN SPECIES SOLD IN THE SOUTH AFRICAN PET TRADE	Shivambu, Ndivhuwo;Shivambu, Tinyiko C.;Downs, Colleen T.	DIVERSITY-BASEL	yes	conflict/collisions	national	South Africa	present-only	present-only	2018	2019	NA	NA	mammals	14	terrestrial	Maxent	NA	human footprint index	conflict/collisions	human presence	no	14	1	NA	yes	NA
1212	2021	PREDICTING THE POTENTIAL DISTRIBUTION OF THE INVASIVE FRESHWATER DIATOM LINDAVIA INTERMEDIA IN NEW ZEALAND LAKES	Kilroy, Catherine;Whitehead, Amy L.;Wood, Susanna A.;Vandergoes, Marcus J.;Lambert, Paul;Novis, Phil M.	AQUATIC INVASIONS	yes	invasions	national	New Zealand	present-only	present-only	1970	2017	NA	NA	microorganisms	1	freshwater	BRT	NA	pastures percent	invasions	food/agriculture	no	25	1	NA	no	NA
1213	2021	PREDICTING THE POTENTIAL DISTRIBUTION OF WINTERING ASIAN GREAT BUSTARD (OTIS TARDA DYBOWSKII) IN CHINA: CONSERVATION IMPLICATIONS	Lu, Zhiyuan;Zhai, Yuepeng;Meng, Derong;Kou, Guanqun;Li, Hao;Liu, Jingze	GLOBAL ECOLOGY AND CONSERVATION	yes	conservation	national	China	present-only	present-only	1990	2100	2081	2100	birds	1	terrestrial	Maxent	NA	cropland extent; roads distance; settlements distance	conservation	food/agriculture; transportation; infrastructure	no	12	3	NA	no	NA
1214	2021	PREDICTING THE POTENTIAL GLOBAL DISTRIBUTION OF AGERATINA ADENOPHORA UNDER CURRENT AND FUTURE CLIMATE CHANGE SCENARIOS	Changjun, Gu;Yanli, Tu;Linshan, Liu;Bo, Wei;Yili, Zhang;Haibin, Yu;Xilong, Wang;Zhuoga, Yangjin;Binghua, Zhang;Bohao, Cui	ECOLOGY AND EVOLUTION	yes	invasions	global	global	present-future	present-only	UNK	2070	2050	2070	herbaceous plants	1	terrestrial	Maxent	NA	cultivated and managed vegetation percent; urban and built-up areas percent	invasions	management/interventions; infrastructure	no	29	2	NA	yes	NA
1217	2021	PREDICTING THE POTENTIAL HABITAT OF THREE ENDANGERED SPECIES OF CARPINUS GENUS UNDER CLIMATE CHANGE AND HUMAN ACTIVITY	Sun, Jiejie;Feng, Lei;Wang, Tongli;Tian, Xiangni;He, Xiao;Xia, Hui;Wang, Weifeng	FORESTS	yes	disturbance/habitat change	national	China	present-future	present-only	UNK	2060	2041	2060	herbaceous plants	3	terrestrial	Maxent	NA	human footprint index	disturbance/habitat change	human presence	no	19	1	NA	no	NA
1222	2021	PREDICTION OF LEOPARD HABITAT SUITABILITY IN TAMAN NEGARA MAIN FOREST COMPLEX, MALAYSIA	Khodri, N. F.;Lihan, T.;Mustapha, M. A.;Taher, T. M.;Arifin, N. A. T.;Abdullah, I, N.;Nor, S. M.	JOURNAL OF ENVIRONMENTAL BIOLOGY	yes	conservation	local	Malaysia	present-only	present-only	1993	2008	NA	NA	mammals	1	terrestrial	Maxent	NA	land use/land cover; urban areas distance	conservation	ambiguous; infrastructure	yes	3	2	1	no	NA
1228	2021	PREDICTIVE HABITAT SUITABILITY MODELLING OF AXIS PORCINUS (HOG DEER) UNDER CURRENT AND FUTURE CLIMATE CHANGE SCENARIOS IN PUNJAB, PAKISTAN	Azeem, A.;Ahmed, S. R.;Qadir, A.;Hussainy, A. S.	APPLIED ECOLOGY AND ENVIRONMENTAL RESEARCH	yes	disturbance/habitat change	regional	Pakistan	present-future	present-only	UNK	2070	2050	2070	mammals	1	terrestrial	Maxent	NA	human population density; industry density; roads distance; settlements distance	disturbance/habitat change	socio-economic; transportation; infrastructure	no	14	4	NA	yes	NA
1230	2021	PREDICTIVE MAPPING TO IDENTIFY REFUGES FOR PLANT COMMUNITIES THREATENED BY EARTHWORM INVASION	Fleri, Jesse R.;Arcese, Peter	ECOLOGICAL SOLUTIONS AND EVIDENCE	yes	invasions	local	Canada	present-only	present-only	UNK	UNK	NA	NA	invertebrates	2	terrestrial	ensemble	BRT; Hierarchical model; Maxent; RF	land use/land cover; roads distance; trails distance	invasions	ambiguous; transportation; recreation/tourism	yes	4	3	1	no	NA
1231	2021	PREDICTIVE MODELS OF DISTRIBUTION AND ABUNDANCE OF A THREATENED MOUNTAIN SPECIES SHOW THAT IMPACTS OF CLIMATE CHANGE OVERRULE THOSE OF LAND USE CHANGE	Barras, Arnaud G.;Braunisch, Veronika;Arlettaz, Raphael	DIVERSITY AND DISTRIBUTIONS	yes	exploratory	regional	Switzerland	present-future	present-future	2013	2100	2030	2100	birds	1	terrestrial	ensemble	GLM; RF; BRT; ANN; Maxent	pastures high productivity; pastures low productivity	exploratory	food/agriculture	no	19	2	NA	no	NA
1238	2021	PRESENT IN THE WESTERN EUROPEAN ALPS BUT ABSENT IN THE EASTERN PART: CAN HABITAT AVAILABILITY EXPLAIN THE DIFFERENCES IN RED-BILLED CHOUGH OCCURRENCE?	Braunisch, Veronika;Vignali, Sergio;Oggier, Pierre-Alain;Arlettaz, Raphael	JOURNAL OF AVIAN BIOLOGY	yes	reintroduction/restoration	regional	Switzerland	present-only	present-only	1974	2016	NA	NA	birds	1	terrestrial	Maxent	NA	livestock sheep goat density; pastures and meadows percent; permanent cultures percent; roads and railways distance; ski-lift and cableway distance; trails distance	reintroduction/restoration	food/agriculture; transportation; recreation/tourism	no	24	6	NA	no	NA
1244	2021	PRIORITIZATION OF VULNERABLE SPECIES UNDER SCENARIOS OF ANTHROPOGENIC-DRIVEN CHANGE IN GEORGIA'S COASTAL PLAIN	Paulukonis, Elizabeth A.;Crawford, Brian A.;Maerz, John C.;Wenger, Seth J.;Nibbelink, Nate P.	JOURNAL OF FISH AND WILDLIFE MANAGEMENT	yes	disturbance/habitat change	local	United States	present-future	present-future	2010	2100	2025	2100	amphibians; birds; reptiles	7; 6; 2	terrestrial	Logistic regression	NA	land use historic; urban areas percent; urban distance	disturbance/habitat change	ambiguous; infrastructure	yes	37	3	1	no	NA
1245	2021	PRIORITIZING AREAS FOR CONSERVATION OUTSIDE THE EXISTING PROTECTED AREA NETWORK IN BHUTAN: THE USE OF MULTI-SPECIES, MULTI-SCALE HABITAT SUITABILITY MODELS	Penjor, Ugyen;Kaszta, Zaneta;Macdonald, David W.;Cushman, Samuel A.	LANDSCAPE ECOLOGY	yes	conservation	national	Bhutan	present-only	present-only	2014	2015	NA	NA	mammals	16	terrestrial	GLM	NA	agricultural areas area-weighted mean; agricultural areas density; agricultural areas percent; built-up areas area-weighted mean; built-up areas density; built-up areas percent; land use/land cover density; land use/land cover edge density; land use/land cover mean; protected areas mean size; roads density; settlements density	conservation	food/agriculture; infrastructure; ambiguous; management/interventions; transportation	yes	32	12	3	no	NA
1246	2021	PRIORITIZING NATIVE MIGRATORY FISH PASSAGE RESTORATION WHILE LIMITING THE SPREAD OF INVASIVE SPECIES: A CASE STUDY IN THE UPPER MISSISSIPPI RIVER	Cooper, Arthur R.;Infante, Dana M.;O'Hanley, Jesse R.;Yu, Hao;Neeson, Thomas M.;Brumm, Kyle J.	SCIENCE OF THE TOTAL ENVIRONMENT	yes	reintroduction/restoration	regional	United States	present-only	present-only	UNK	UNK	NA	NA	fish	6	freshwater	multiple	Maxent; BRT	cultivated crops percent catchment; dams density downstream; dams density upstream; dams distance downstream; discharge regulation percent; government point-source pollution site density catchment; human population density catchment; mines density catchment; pastures and hay percent catchment; phosphorus total catchment; roads crossing density; urban areas percent catchment; water withdrawl gallo…	reintroduction/restoration	food/agriculture; energy/raw materials; management/interventions; pollution; socio-economic; transportation; infrastructure	no	9	13	NA	no	NA
1249	2021	PROJECTED CLIMATE CHANGE THREATENS HIMALAYAN BROWN BEAR HABITAT MORE THAN HUMAN LAND USE	Dar, S. A.;Singh, S. K.;Wan, H. Y.;Kumar, V.;Cushman, S. A.;Sathyakumar, S.	ANIMAL CONSERVATION	yes	disturbance/habitat change	local	India	present-future	present-future	2015	2100	2050	2100	mammals	1	terrestrial	RF	NA	cropland and natural vegetation mosaic; human footprint index; human population density; urban and built-up areas	disturbance/habitat change	food/agriculture; human presence; socio-economic; infrastructure	no	18	4	NA	yes	NA
1271	2021	QUEST FOR NEW SPACE FOR RESTRICTED RANGE MAMMALS: THE CASE OF THE ENDANGERED WALIA IBEX	Gebremedhin, Berihun;Chala, Desalegn;Flagstad, Oystein;Bekele, Afework;Bakkestuen, Vegar;van Moorter, Bram;Ficetola, G. Francesco;Zimmermann, Niklaus E.;Brochmann, Christian;Stenseth, Nils Chr	FRONTIERS IN ECOLOGY AND EVOLUTION	yes	reintroduction/restoration	national	Ethiopia	present-future	present-only	2011	2080	2080	2080	mammals	1	terrestrial	ensemble	Maxent; GAM; GBM	land use/land cover	reintroduction/restoration	ambiguous	yes	7	1	1	yes	NA
1293	2021	REGIONAL DISPARITY IN EXTINCTION RISK: COMPARISON OF DISJUNCT PLANT GENERA BETWEEN EASTERN ASIA AND EASTERN NORTH AMERICA	Song, Houjuan;Ordonez, Alejandro;Svenning, Jens-Christian;Qian, Hong;Yin, Xue;Mao, Lingfeng;Deng, Tao;Zhang, Jian	GLOBAL CHANGE BIOLOGY	yes	disturbance/habitat change	multinational	South Korea; North Korea; Japan; Russia; China; United States; Canada	present-future	present-future	UNK	2070	2070	2070	herbaceous plants	554	terrestrial	ensemble	Maxent; GLM; GBM; RF	cropland; forest non-forest; grazing areas; urban areas	disturbance/habitat change	food/agriculture; ambiguous; infrastructure	yes	7	4	1	yes	NA
1295	2021	RELATIONSHIP BETWEEN NICHE BREADTH AND RANGE SHIFTS OF RHINOPOMA MUSCATELLUM (CHIROPTERA: RHINOPOMATIDAE) IN CLIMATE CHANGE SCENARIOS IN ARID AND SEMIARID MOUNTAINOUS REGION OF IRAN	Kafaei, Sasan;Karami, Peyman;Mehdizadeh, Robab;Akmali, Vahid	JOURNAL OF MOUNTAIN SCIENCE	yes	conservation	national	Iran	present-future	present-only	2014	2070	2070	2070	mammals	1	terrestrial	Maxent	NA	agricultural areas distance; rangeland distance; settlements distance	conservation	food/agriculture; infrastructure	no	10	3	NA	yes	NA
1297	2021	REMAINING SUITABLE AREAS FOR THE CRITICALLY ENDANGERED BRAZILIAN MERGANSER (MERGUS OCTOSETACEUS; AVES, ANSERIFORMES) ARE THREATENED BY HYDROELECTRIC POWER PLANTSK	Abreu Bovo, Alex Augusto;de Barros Ferraz, Katia Maria Paschoaletto Micchi;Ribeiro, Flavia;Lins, Livia Vanucci;Barbosa, Marcelo de Oliveira;Previdente, Fernando Henrique;Disconzi, Gislaine M. S.;Sebaio, Fabiane;Zuquim Antas, Paulo de Tarso;Guaraldo, Andre de Camargo;Resende, Alexandre;Lagos, Adriano Rodrigues;Araujo Barbosa, Antonio Eduardo;Silveira, Luis Fabio	PERSPECTIVES IN ECOLOGY AND CONSERVATION	yes	disturbance/habitat change	regional	Brazil	present-only	present-only	2001	2019	NA	NA	birds	1	terrestrial	Maxent	NA	land use/land cover	disturbance/habitat change	ambiguous	yes	29	1	1	yes	NA
1322	2021	SATELLITE-BASED MODELLING OF POTENTIAL TSETSE (GLOSSINA PALLIDIPES) BREEDING AND FORAGING SITES USING TENERAL AND NON-TENERAL FLY OCCURRENCE DATA	Gachoki, Stella;Groen, Thomas;Vrieling, Anton;Okal, Michael;Skidmore, Andrew;Masiga, Daniel	PARASITES \& VECTORS	yes	human health/safety	local	Kenya	present-only	present-only	2017	2019	NA	NA	invertebrates	1	terrestrial	multiple	RF; BRT; GLM	cropland percent; settlements percent	human health/safety	food/agriculture; infrastructure	no	15	2	NA	no	NA
1324	2021	SCALE AND LANDSCAPE FEATURES MATTER FOR UNDERSTANDING WATERBIRD HABITAT SELECTION	Li, Jinya;Zhang, Yang;Zhao, Lina;Deng, Wanquan;Qian, Fawen;Ma, Keming	REMOTE SENSING	yes	reintroduction/restoration	local	China	present-only	present-only	2018	2018	NA	NA	birds	1	terrestrial	Maxent	NA	artificial land aggregation index; artificial land mean area size; artificial land percent; roads density; roads distance; waterway density	reintroduction/restoration	infrastructure; transportation	no	7	6	NA	no	NA
1336	2021	SETTING PRIORITY CONSERVATION MANAGEMENT REGIONS TO REVERSE RAPID RANGE DECLINE OF A KEY NEOTROPICAL FOREST UNGULATE	Oshima, Julia Emi de Faria;Jorge, Maria Luisa S. P.;Sobral-Souza, Thadeu;Borger, Luca;Keuroghlian, Alexine;Peres, Carlos A.;Vancine, Mauricio Humberto;Collen, Ben;Ribeiro, Milton Cezar	GLOBAL ECOLOGY AND CONSERVATION	yes	conservation	national	Brazil	present-only	present-only	1987	2020	NA	NA	mammals	1	terrestrial	ensemble	SRE; DOMAIN; Maxent; SVM	human population density	conservation	socio-economic	no	8	1	NA	no	NA
1337	2021	SEX-SPECIFIC HABITAT SUITABILITY MODELING FOR PANTHERA TIGRIS IN CHITWAN NATIONAL PARK, NEPAL: BROADER CONSERVATION IMPLICATIONS	An, Li;Bohnett, Eve;Battle, Curtis;Dai, Jie;Lewison, Rebecca;Jankowski, Piotr;Carter, Neil;Ghimire, Dirgha;Dhakal, Maheshwar;Karki, Jhamak;Zvoleff, Alex	SUSTAINABILITY	yes	exploratory	local	Nepal	present-only	present-only	2010	2010	NA	NA	mammals	1	terrestrial	multiple	Maxent; Occupancy model	anthropogenic disturbance distance	exploratory	infrastructure	no	4	1	NA	no	NA
1366	2021	SPATIAL CHARACTERIZATION AND DISTRIBUTION MODELLING OF ENSETE VENTRICOSUM (WILD AND CULTIVATED) IN ETHIOPIA	Eshetae, Meron Awoke;Hailu, Binyam Tesfaw;Demissew, Sebsebe	GEOCARTO INTERNATIONAL	yes	food/economics	national	Ethiopia	present-only	present-only	UNK	UNK	NA	NA	herbaceous plants	1	terrestrial	Maxent	NA	land use/land cover	food/economics	ambiguous	yes	19	1	1	no	NA
1367	2021	SPATIAL CONSERVATION PRIORITIZATION FOR THE AMUR TIGER IN NORTHEAST CHINA	Long, Zexu;Gu, Jiayin;Jiang, Guangshun;Holyoak, Marcel;Wang, Guiming;Bao, Heng;Liu, Peiqi;Zhang, Minghai;Ma, Jianzhang	ECOSPHERE	yes	conservation	local	China	present-only	present-only	2012	2017	NA	NA	mammals	1	terrestrial	Maxent	NA	roads paved density; roads paved distance; villages density; villages distance	conservation	transportation; infrastructure	no	4	4	NA	no	NA
1373	2021	SPATIAL DISTRIBUTION OF THE PINE MARTEN (MARTES MARTES) AND STONE MARTEN (MARTES FOINA) IN THE ITALIAN ALPS	Fonda, Federica;Chiatante, Gianpasquale;Meriggi, Alberto;Mustoni, Andrea;Armanini, Marco;Mosini, Andrea;Spada, Arianna;Lombardini, Marco;Righetti, Davide;Granata, Marco;Capelli, Enrica;Pontarini, Renato;Roux Poignant, Giuseppe;Balestrieri, Alessandro	MAMMALIAN BIOLOGY	yes	exploratory	regional	Italy	present-only	present-only	2000	UNK	NA	NA	mammals	2	terrestrial	Maxent	NA	land use/land cover diversity; orchards fruit and olives; urban areas; vineyards	exploratory	ambiguous; food/agriculture; infrastructure	yes	16	4	1	no	NA
1397	2021	SPECIES DISTRIBUTION MODEL REVEALS ONLY HIGHLY FRAGMENTED SUITABLE PATCHES REMAINING FOR GIANT ARMADILLO IN THE BRAZILIAN CERRADO	Micchi de Barros Ferraz, Katia Maria Paschoaletto;de Oliveira, Bruna Gomes;Attias, Nina;Jean Desbiez, Arnaud Leonard	PERSPECTIVES IN ECOLOGY AND CONSERVATION	yes	exploratory	regional	Brazil	present-only	present-only	2015	2017	NA	NA	mammals	1	terrestrial	Maxent	NA	land use/land cover	exploratory	ambiguous	yes	15	1	1	yes	NA
1408	2021	SPECIES DISTRIBUTION MODELS FOR INVASIVE EURASIAN WATERMILFOIL HIGHLIGHT THE IMPORTANCE OF DATA QUALITY AND LIMITATIONS OF DISCRIMINATION ACCURACY METRICS	Thomas, Shyam M.;Verhoeven, Michael R.;Walsh, Jake R.;Larkin, Daniel J.;Hansen, Gretchen J. A.	ECOLOGY AND EVOLUTION	yes	invasions	local	United States	present-only	present-only	1995	2019	NA	NA	herbaceous plants	1	freshwater	RF	NA	roads density	invasions	transportation	no	10	1	NA	no	NA
1418	2021	SPOTTING INTRUDERS: SPECIES DISTRIBUTION MODELS FOR MANAGING INVASIVE INTERTIDAL MACROALGAE	Blanco, A.;Larrinaga, A. R.;Neto, J. M.;Troncoso, J.;Mendez, G.;Dominguez-Lapido, P.;Ovejero, A.;Pereira, L.;Mouga, T. M.;Gaspar, R.;Martinez, B.;Lemos, M. F. L.;Olabarria, C.	JOURNAL OF ENVIRONMENTAL MANAGEMENT	yes	invasions	multinational	Spain; Portugal	present-only	present-only	2017	2017	NA	NA	microorganisms	1	marine	ensemble	GLM; MARS; CTA; SVM; GBM	commercial ports sailing distance; fishing ports sailing distance; human population density; major ports sailing distance; ship fishing sales value; shipping lines count; ships count natural log; ships docked at ports count; ships gross tonnage; ships gross tonnage docked at port; ships gross tonnage natural log	invasions	transportation; food/agriculture; socio-economic	no	39	11	NA	no	NA
1433	2021	TARGETING CONIFER REMOVAL TO CREATE AN EVEN PLAYING FIELD FOR BIRDS IN THE GREAT BASIN	Zeller, Katherine A.;Cushman, Samuel A.;Van Lanen, Nicholas J.;Boone, John D.;Ammon, Elisabeth	BIOLOGICAL CONSERVATION	yes	disturbance/habitat change	regional	United States	present-only	present-only	1990	2016	NA	NA	birds	5	terrestrial	ensemble	GLM; MARS; Maxent; RF; BRT	agricultural areas percent; imperviousness; roads primary and secondary percent; transmission lines percent	disturbance/habitat change	food/agriculture; infrastructure; transportation; energy/raw materials	no	47	4	NA	no	NA
1441	2021	TEMPORAL ASSESSMENT OF EASTERN SPOTTED SKUNK GEOGRAPHIC DISTRIBUTION	Cheeseman, Amanda E.;Tanis, Brian P.;Finck, Elmer J.	SOUTHEASTERN NATURALIST	yes	exploratory	regional	United States	past-present	past-present	1938	2016	NA	NA	mammals	1	terrestrial	Maxent	NA	agricultural areas area size; cropland size; land use/land cover patch count	exploratory	food/agriculture; ambiguous	yes	7	3	1	no	NA
1444	2021	TEMPORAL DISTRIBUTION MODELLING REVEALS UPSTREAM HABITAT DRYING AND DOWNSTREAM NON-NATIVE INTROGRESSION ARE SQUEEZING OUT AN IMPERILED HEADWATER FISH	Parker, Stephanie D.;Perkin, Joshuah S.;Bean, Megan G.;Lutz-Carrillo, Dijar;Acre, Matthew R.	DIVERSITY AND DISTRIBUTIONS	yes	conservation	multinational	Mexico; United States	past-present	past-present	1980	2019	NA	NA	fish	1	freshwater	RF	NA	commercial and services percent; cropland percent; developed areas percent; grazing percent; industrial and military areas percent; land use low percent; low-medium urban areas percent; major transportation percent; pastures or hay percent; residential areas low-medium density percent	conservation	infrastructure; food/agriculture; ambiguous; transportation	yes	13	10	1	no	NA
1446	2021	TEMPORAL SHIFTS AS ELUSIVE RESPONSES TO ANTHROPOGENIC STRESSORS IN A MAMMAL COMMUNITY	Diao, Yixin;Zhao, Qing;Weng, Yue;Gu, Bojian;Wang, Fang	BIODIVERSITY AND CONSERVATION	yes	exploratory	local	China	present-only	present-only	2008	2011	NA	NA	mammals	5	terrestrial	Occupancy model	NA	farmlands distance; residential area distance; roads distance; tourism site distance	exploratory	food/agriculture; infrastructure; transportation; recreation/tourism	no	8	4	NA	no	NA
1462	2021	THE CRITICAL ROLE OF TREE SPECIES AND HUMAN DISTURBANCE IN DETERMINING THE MACROFUNGAL DIVERSITY IN EUROPE	Yu, Haili;Wang, Tiejun;Skidmore, Andrew;Heurich, Marco;Baessler, Claus	GLOBAL ECOLOGY AND BIOGEOGRAPHY	yes	disturbance/habitat change	multinational	Finland; France; Spain; Germany; Norway; Netherlands; Denmark; Sweden	present-only	present-only	1990	2018	NA	NA	microorganisms	1845	terrestrial	Maxent	NA	forest management approaches; human footprint index; land use/land cover	disturbance/habitat change	management/interventions; human presence; ambiguous	yes	22	3	1	yes	NA
1465	2021	THE DECLINING OCCURRENCE OF MOOSE (ALCES ALCES) AT THE SOUTHERNMOST EDGE OF ITS RANGE RAISE CONSERVATION CONCERNS	Janik, Tomas;Peters, Wibke;Salek, Martin;Romportl, Dusan;Jirku, Miloslav;Engleder, Thomas;Ernst, Martin;Neudert, Jiri;Heurich, Marco	ECOLOGY AND EVOLUTION	yes	conflict/collisions	multinational	Austria; Czechia; Germany	past-present	past-present	1958	2019	NA	NA	mammals	1	terrestrial	Maxent	NA	land use/land cover; roads density; roads distance; settlements distance	conflict/collisions	ambiguous; transportation; infrastructure	yes	3	4	1	no	NA
1466	2021	THE DESERT EXPLOITER: AN OVERABUNDANT CROW SPECIES EXHIBITS A NEIGHBORHOOD DIFFUSION PATTERN INTO THE SOUTHERN REGION OF ISRAEL	Salomon, Amit;Kozhoridze, Giorgi;Shochat, Eyal;Ovadia, Ofer	ORNITHOLOGICAL APPLICATIONS	yes	invasions	national	Israel	past-present	past-present	1998	2017	NA	NA	birds	1	terrestrial	Maxent	NA	human footprint index	invasions	human presence	no	1	5	NA	yes	NA
1484	2021	THE FUTURE OF INVASIVE TERRESTRIAL VERTEBRATES IN EUROPE UNDER CLIMATE AND LAND-USE CHANGE	Polaina, Ester;Soultan, Alaaeldin;Part, Tomas;Recio, Mariano R.	ENVIRONMENTAL RESEARCH LETTERS	yes	invasions	continental	Europe	present-future	present-future	UNK	2070	2050	2070	amphibians; birds; mammals; reptiles	9; 4; 1; 1	terrestrial	ensemble	GLM; GBM; Maxent; GAM	cropland percent; pastures percent; rangeland percent; secondary land forested; secondary land non-forested; travel time to major cities; urban areas percent	invasions	food/agriculture; ambiguous; infrastructure	yes	27	6	2	no	NA
1516	2021	THE POTENTIAL DISTRIBUTION OF WINTERING AND BREEDING POPULATIONS OF ASIAN HOUBARA CHLAMYDOTIS MACQUEENII IN IRAN	Pakniat, Davood;Hemami, Mahmoud-Reza;Shahnaseri, Gilda;Maleki, Saeideh;Adibi, Mohammad-Ali;Besmeli, Mohammad Reza;Sehatisabet, Mohammad Ebrahim;Abbasian, Hossein;Akbari, Hossein;Tohidi, Mahboobeh	BIRD CONSERVATION INTERNATIONAL	yes	exploratory	national	Iran	present-only	present-only	2015	2017	NA	NA	birds	1	terrestrial	ensemble	GAM; Maxent; GBM; GLM	agricultural areas distance; roads distance; urban areas distance; villages density	exploratory	food/agriculture; transportation; infrastructure	no	4	7	NA	yes	NA
1527	2021	THE ROLE OF DISPERSAL LIMITATION AND REFORESTATION IN SHAPING THE DISTRIBUTIONAL SHIFT OF A FOREST HERB UNDER CLIMATE CHANGE	Van Daele, Frederik;Honnay, Olivier;De Kort, Hanne	DIVERSITY AND DISTRIBUTIONS	yes	reintroduction/restoration	continental	Europe	present-only	present-only	UNK	UNK	NA	NA	herbaceous plants	1	terrestrial	Maxent	NA	land use/land cover	reintroduction/restoration	ambiguous	yes	5	8	1	yes	NA
1531	2021	THE ROLE OF THE ENVIRONMENT IN THE SPATIAL DYNAMICS OF AN EXTENSIVE HYBRID ZONE BETWEEN TWO NEOTROPICAL CATS	Sartor, Caroline Charao;Cushman, Samuel Alan;Wan, Ho Yi;Kretschmer, Rafael;Pereira, Javier A.;Bou, Nadia;Cosse, Mariana;Gonzalez, Susana;Eizirik, Eduardo;de Freitas, Thales Renato O.;Trigo, Tatiane Campos	JOURNAL OF EVOLUTIONARY BIOLOGY	yes	exploratory	multinational	Brazil; Uruguay; Argentina; Paraguay; Bolivia	present-only	present-only	UNK	UNK	NA	NA	mammals	2	terrestrial	RF	NA	artificial areas percent; cropland natural vegetation mosaic percent; cropland percent; livestock density	exploratory	disturbance; food/agriculture	no	0	9	NA	yes	NA
1534	2021	THE SPREADING OF THE INVASIVE SACRED IBIS IN ITALY	Cucco, Marco;Alessandria, Gianfranco;Bissacco, Marta;Carpegna, Franco;Fasola, Mauro;Gagliardi, Alessandra;Gola, Laura;Volponi, Stefano;Pellegrino, Irene	SCIENTIFIC REPORTS	yes	invasions	national	Italy	present-only	present-only	1989	2019	NA	NA	birds	1	terrestrial	Maxent	NA	land use/land cover	invasions	ambiguous	yes	1	10	1	yes	NA
1551	2021	TOURISM INFORMING CONSERVATION: THE DISTRIBUTION OF FOUR DOLPHIN SPECIES VARIES WITH CALF PRESENCE AND INCREASES THEIR VULNERABILITY TO VESSEL TRAFFIC IN THE FOUR-ISLAND REGION OF MAUI, HAWAI'I	Self, Holly;Stack, Stephanie H.;Currie, Jens J.;Lusseau, David	ECOLOGICAL SOLUTIONS AND EVIDENCE	yes	conservation	local	United States	present-only	present-only	2013	2017	NA	NA	mammals	4	marine	Maxent	NA	urban coastal areas distance	conservation	infrastructure	no	14	1	NA	no	NA
1554	2021	TOWARDS A WORKFLOW FOR OPERATIONAL MAPPING OF AEDES AEGYPTI AT URBAN SCALE BASED ON REMOTE SENSING	Andreo, Veronica;Cuervo, Pablo Fernando;Porcasi, Ximena;Lopez, Laura;Guzman, Claudio;Scavuzzo, Carlos M.	REMOTE SENSING APPLICATIONS-SOCIETY AND ENVIRONMENT	yes	human health/safety	local	Argentina	present-only	present-only	2017	2018	NA	NA	invertebrates	1	terrestrial	Maxent	NA	land use/land cover; land use/land cover diversity; land use/land cover interspersion; land use/land cover richness; railways distance	human health/safety	ambiguous; transportation	yes	26	5	4	no	NA
1573	2021	UP IN THE AIR: THREATS TO AFROMONTANE BIODIVERSITY FROM CLIMATE CHANGE AND HABITAT LOSS REVEALED BY GENETIC MONITORING OF THE ETHIOPIAN HIGHLANDS BAT	Razgour, Orly;Kasso, Mohammed;Santos, Helena;Juste, Javier	EVOLUTIONARY APPLICATIONS	yes	disturbance/habitat change	national	Ethiopia	present-past-future	present-only	LGM	2070	2070	2070	mammals	1	terrestrial	Maxent	NA	land use/land cover	disturbance/habitat change	ambiguous	yes	3	1	1	yes	worse
1574	2021	UPDATED DISTRIBUTION MAPS OF PREDOMINANT CULEX MOSQUITOES ACROSS THE AMERICAS	Gorris, Morgan E.;Bartlow, Andrew W.;Temple, Seth D.;Romero-Alvarez, Daniel;Shutt, Deborah P.;Fair, Jeanne M.;Kaufeld, Kimberly A.;Del Valle, Sara Y.;Manore, Carrie A.	PARASITES \& VECTORS	yes	human health/safety	continental	North America	present-only	present-only	1990	2020	NA	NA	invertebrates	7	terrestrial	Maxent	NA	built-up areas; cultivated and managed vegetation	human health/safety	infrastructure; management/interventions	no	23	2	NA	no	NA
1576	2021	URBAN ENVIRONMENTS AID INVASION OF BROWN WIDOWS (THERIDIIDAE: LATRODECTUS GEOMETRICUS) IN NORTH AMERICA, CONSTRAINING REGIONS OF OVERLAP AND MITIGATING POTENTIAL IMPACT ON NATIVE WIDOWS	Sadir, Melissa;Marske, Katharine A.	FRONTIERS IN ECOLOGY AND EVOLUTION	yes	invasions	continental	North America	present-only	present-only	1960	2020	NA	NA	invertebrates	4	terrestrial	Maxent	NA	human population density change yr2000-2020	invasions	socio-economic	no	7	1	NA	no	not_stated
1583	2021	USING ECOLOGICAL NICHE MODELS FOR POPULATION AND RANGE ESTIMATES OF A THREATENED SNAKE SPECIES (CROTALUS OREGANUS) IN CANADA	Kirk, David Anthony;Karimi, Sahebeh;Maida, Jared R.;Harvey, Jessica A.;Larsen, Karl W.;Bishop, Christine A.	DIVERSITY-BASEL	yes	conservation	local	Canada	present-only	present-only	1900	2019	NA	NA	reptiles	1	terrestrial	ensemble	RF; Maxent; GBM	land use/land cover; roads density	conservation	ambiguous; transportation	yes	4	2	1	no	NA
1587	2021	USING INDICES OF SPECIES' POTENTIAL RANGE TO INFORM CONSERVATION STATUS	Mason, Tom H. E.;Stephens, Philip A.;Gilbert, Gillian;Green, Rhys E.;Wilson, Jeremy D.;Jennings, Kate;Allen, Judy R. M.;Huntley, Brian;Howard, Christine;Willis, Stephen G.	ECOLOGICAL INDICATORS	yes	conservation	continental	Europe	past-only	past-only	1980	UNK	NA	NA	birds	229	terrestrial	ensemble	GLM; GAM; GBM; RF	arable land and cropland percent; built-up areas percent; pastures percent	conservation	food/agriculture; infrastructure	no	14	3	NA	no	NA
1588	2021	USING LIDAR AND RANDOM FOREST TO IMPROVE DEER HABITAT MODELS IN A MANAGED FOREST LANDSCAPE	Shanley, Colin S.;Eacker, Daniel R.;Reynolds, Conor P.;Bennetsen, Bonnie M. B.;Gilbert, Sophie L.	FOREST ECOLOGY AND MANAGEMENT	yes	exploratory	local	United States	present-only	present-only	2010	2012	NA	NA	mammals	1	terrestrial	multiple	RSF; RF	logged forest <25yrs old; logged forest 25-200yrs old; unproductive and non-forested areas	exploratory	energy/raw materials; ambiguous	yes	29	3	1	no	NA
1589	2021	USING LONG-TERM CITIZEN SCIENCE DATA TO UNDERSTAND DISTRIBUTION AND HABITAT USE OF AN IRRUPTIVE SPECIES	Deshwal, Anant;Panwar, Pooja;Neal, Joseph C.;Young, Matthew A.	ECOLOGICAL INFORMATICS	yes	exploratory	local	United States	present-only	present-only	1970	2019	NA	NA	birds	1	terrestrial	Maxent	NA	land use/land cover	exploratory	ambiguous	yes	5	1	1	yes	NA
1590	2021	USING MACHINE LEARNING TO PREDICT HABITAT SUITABILITY OF SLOTH BEARS AT MULTIPLE SPATIAL SCALES	Rather, Tahir Ali;Kumar, Sharad;Khan, Jamal Ahmad	ECOLOGICAL PROCESSES	yes	exploratory	local	India	present-only	present-only	2016	2018	NA	NA	mammals	1	terrestrial	RF	NA	degraded habitat patch percent 8km radius; farmlands percent 9km radius; roads density 1km radius; settlements percent 6km radius	exploratory	disturbance; food/agriculture; transportation; infrastructure	no	9	4	NA	no	NA
1611	2021	VULNERABLE AREAS TO ACCIDENTS WITH SCORPIONS IN BRAZIL	Amado, Talita Ferreira;Moura, Thais Andrade;Riul, Pablo;de Araujo Lira, Andre Felipe;Badillo-Montano, Raul;Martinez, Pablo Ariel	TROPICAL MEDICINE \& INTERNATIONAL HEALTH	yes	human health/safety	national	Brazil	present-only	present-only	UNK	UNK	NA	NA	invertebrates	4	terrestrial	Maxent	NA	human population density	human health/safety	socio-economic	no	6	1	NA	yes	NA
1616	2021	WATERBIRD HABITAT LOSS: FRINGES OF THE YELLOW AND BOHAI SEAS ALONG THE EAST ASIAN-AUSTRALASIAN FLLYWAY	Duan, Houlang;Yu, Xiubo;Xia, Shaoxia;Zhang, Guangshuai	LAND DEGRADATION \& DEVELOPMENT	yes	disturbance/habitat change	regional	China	present-only	present-only	2000	2015	NA	NA	birds	80	terrestrial	Maxent	NA	land use/land cover	disturbance/habitat change	ambiguous	yes	5	1	1	yes	NA
1620	2021	WHAT WILL REMAIN? PREDICTING THE REPRESENTATION IN PROTECTED AREAS OF SUITABLE HABITAT FOR ENDANGERED TROPICAL AVIFAUNA IN BORNEO UNDER A COMBINED CLIMATE- AND LAND-USE CHANGE SCENARIO	Singh, Minerva;Badcock-Scruton, Jessamine;Collins, C. Matilda	SUSTAINABILITY	yes	disturbance/habitat change	multinational	Brunei; Malaysia; Indonesia	present-only	present-only	2010	2050	2050	2050	birds	18	terrestrial	Maxent	NA	land use/land cover	disturbance/habitat change	ambiguous	yes	11	1	1	no	NA
1626	2021	WHITE-BELLIED HERON A SPECIES ON THE VERGE OF EXTINCTION: ENSEMBLE MODEL REVEALS LOSS OF HABITATS AND RESULTANT PROLONGED ISOLATION DRIVING THE SPECIES TO EXTINCTION	Maheswaran, Gopinathan;Sharma, Lalit Kumar;Mondal, Himadri Sekhar;Mukherjee, Tanoy	ECOLOGICAL INFORMATICS	yes	conservation	local	India	past-present	past-present	1900	2016	NA	NA	birds	1	terrestrial	ensemble	Maxent; RF; ANN; GLM; MARS; GAM	human footprint index; wildness index	conservation	human presence; ambiguous	yes	6	2	1	yes	NA
1638	2021	WOODY ENCROACHMENT HAPPENS VIA INTENSIFICATION, NOT EXTENSIFICATION, OF SPECIES RANGES IN AN AFRICAN SAVANNA	Zhou, Yong;Tingley, Morgan W.;Case, Madelon F.;Coetsee, Corli;Kiker, Gregory A.;Scholtz, Rheinhardt;Venter, Freek J.;Staver, A. Carla	ECOLOGICAL APPLICATIONS	yes	disturbance/habitat change	local	South Africa	past-present	present-only	1989	2008	NA	NA	trees/shrubs	7	terrestrial	GAM	NA	artificial waterhole distance	disturbance/habitat change	infrastructure	no	6	1	NA	no	NA
1654	2020	A FIELD-VALIDATED SPECIES DISTRIBUTION MODEL TO SUPPORT MANAGEMENT OF THE CRITICALLY ENDANGERED POWESHIEK SKIPPERLING (OARISMA POWESHIEK) BUTTERFLY IN CANADA	Westwood, Richard;Westwood, Alana R.;Hooshmandi, Mahsa;Pearson, Kara;LaFrance, Kerienne;Murray, Colin	CONSERVATION SCIENCE AND PRACTICE	yes	conservation	local	Canada	present-only	present-only	2002	2015	NA	NA	invertebrates	1	terrestrial	Maxent	NA	land use size; land use/land cover	conservation	ambiguous	yes	6	2	2	no	NA
1658	2020	A GLOBAL ASSESSMENT OF HUMAN INFLUENCE ON NICHE SHIFTS AND RISK PREDICTIONS OF BIRD INVASIONS	Cardador, Laura;Blackburn, Tim M.	GLOBAL ECOLOGY AND BIOGEOGRAPHY	yes	invasions	global	global	present-only	present-only	2000	2017	NA	NA	birds	150	terrestrial	ensemble	GLM; Maxent; RF	human influence index; urban areas percent	invasions	human presence; infrastructure	no	6	2	NA	yes	better
1660	2020	A LEOPARD'S FAVOURITE SPOTS: HABITAT PREFERENCE AND POPULATION DENSITY OF LEOPARDS IN A SEMI-ARID BIODIVERSITY HOTSPOT	Mann, Gareth K. H.;O'Riain, M. Justin;Parker, Daniel M.	JOURNAL OF ARID ENVIRONMENTS	yes	conflict/collisions	local	South Africa	present-only	present-only	2011	2012	NA	NA	mammals	1	terrestrial	Maxent	NA	human disturbance index; towns distance	conflict/collisions	infrastructure	no	6	2	NA	no	NA
1664	2020	A MEDITERRANEAN SILENT SPRING? THE EFFECTS OF OLIVE FARMING INTENSIFICATION ON BREEDING BIRD COMMUNITIES	Morgado, Rui;Santana, Joana;Porto, Miguel;Sanchez-Oliver, Juan S.;Reino, Luis;Herrera, Jose M.;Rego, Francisco;Beja, Pedro;Moreira, Francisco	AGRICULTURE ECOSYSTEMS \& ENVIRONMENT	yes	conservation	regional	Portugal	present-only	present-only	2014	2016	NA	NA	birds	32	terrestrial	Hierarchical model	NA	agricultural areas percent; irrigation system presence; orchards olives percent; orchards tree DBH; orchards tree density; orchards tree height; orchards years since planting	conservation	food/agriculture	no	2	7	NA	no	NA
1666	2020	A MODELING WORKFLOW THAT BALANCES AUTOMATION AND HUMAN INTERVENTION TO INFORM INVASIVE PLANT MANAGEMENT DECISIONS AT MULTIPLE SPATIAL SCALES	Young, Nicholas E.;Jarnevich, Catherine S.;Sofaer, Helen R.;Pearse, Ian;Sullivan, Julia;Engelstad, Peder;Stohlgren, Thomas J.	PLOS ONE	yes	invasions	national	United States	present-only	present-only	1980	2019	NA	NA	herbaceous plants	2	terrestrial	ensemble	BRT; GLM; MARS; Maxent; RF	human influence index; landscape condition index; night light intensity	invasions	human presence; ambiguous; pollution	yes	57	3	1	no	NA
1667	2020	A MULTI-MODEL APPROACH TO GUIDE HABITAT CONSERVATION AND RESTORATION FOR THE ENDANGERED SAN BERNARDINO KANGAROO RAT	Chock, Rachel Y.;Hennessy, Sarah McCullough;Wang, Thea B.;Gray, Emily;Shier, Debra M.	GLOBAL ECOLOGY AND CONSERVATION	yes	reintroduction/restoration	local	United States	present-only	present-only	2002	2018	NA	NA	mammals	1	terrestrial	Mahalanobis distance	NA	urban areas	reintroduction/restoration	infrastructure	no	11	1	NA	no	NA
1669	2020	A MULTI-SCALE, MULTI-SPECIES APPROACH FOR ASSESSING EFFECTIVENESS OF HABITAT AND CONNECTIVITY CONSERVATION FOR ENDANGERED FELIDS	Ashrafzadeh, Mohammad Reza;Khosravi, Rasoul;Adibi, Mohammad Ali;Taktehrani, Atie;Wan, Ho Yi;Cushman, Samuel A.	BIOLOGICAL CONSERVATION	yes	conservation	national	Iran	present-only	present-only	2007	2018	NA	NA	mammals	6	terrestrial	RF	NA	habitat protection class; human footprint index; land use/land cover	conservation	management/interventions; human presence; ambiguous	yes	14	3	1	yes	NA
1683	2020	A SEQUENTIAL MULTI-LEVEL FRAMEWORK TO IMPROVE HABITAT SUITABILITY MODELLING	Bellamy, Chloe;Boughey, Katherine;Hawkins, Charlotte;Reveley, Sonia;Spake, Rebecca;Williams, Carol;Altringham, John	LANDSCAPE ECOLOGY	yes	exploratory	multinational	United Kingdom	present-only	present-only	NA	NA	NA	NA	mammals	1	terrestrial	Maxent	NA	arable land percent; buildings distance; forest managed percent; hedgerows distance percent; roads highways railways distance; urban areas percent	exploratory	food/agriculture; infrastructure; management/interventions; barriers/access; transportation	no	20	6	NA	yes	NA
1686	2020	A SOCIO-ECOLOGICAL MODEL FOR PREDICTING IMPACTS OF LAND-USE AND CLIMATE CHANGE ON REGIONAL PLANT DIVERSITY IN THE AUSTRIAN ALPS	Dullinger, Iwona;Gattringer, Andreas;Wessely, Johannes;Moser, Dietmar;Plutzar, Christoph;Willner, Wolfgang;Egger, Claudine;Gaube, Veronika;Haberl, Helmut;Mayer, Andreas;Bohner, Andreas;Gilli, Christian;Pascher, Kathrin;Essl, Franz;Dullinger, Stefan	GLOBAL CHANGE BIOLOGY	yes	disturbance/habitat change	regional	Austria	present-future	present-future	1993	2050	2050	2050	herbaceous plants	834	terrestrial	ensemble	RF; GBM; ANN	land use/land cover	disturbance/habitat change	ambiguous	yes	6	1	1	yes	NA
1695	2020	ACCESSING HABITAT SUITABILITY AND CONNECTIVITY FOR THE WESTERNMOST POPULATION OF ASIAN BLACK BEAR (URSUS THIBETANUS GEDROSIANUS, BLANFORD, 1877) BASED ON CLIMATE CHANGES SCENARIOS IN IRAN	Morovati, Maryam;Karami, Peyman;Bahadori Amjas, Fatemeh	PLOS ONE	yes	conservation	regional	Iran	present-only	present-only	2018	2019	NA	NA	mammals	1	terrestrial	Maxent	NA	garden distance; human settlements distance; landscape fragmentation; roads main distance	conservation	recreation/tourism; infrastructure; disturbance; transportation	no	11	4	NA	yes	NA
1711	2020	AGRICULTURAL AND LANDSCAPE FACTORS RELATED TO INCREASING WILD BOAR AGRICULTURAL DAMAGE IN A HIGHLY ANTHROPOGENIC LANDSCAPE	Rutten, Anneleen;Casaer, Jim;Strubbe, Diederik;Leirs, Herwig	WILDLIFE BIOLOGY	yes	conflict/collisions	local	Belgium	present-only	present-only	2015	2018	NA	NA	mammals	1	terrestrial	BRT	NA	crop maize percent; hunting area percent; inorganic fertilization; urban areas percent	conflict/collisions	food/agriculture; recreation/tourism; pollution; infrastructure	no	5	4	NA	no	NA
1722	2020	AN EMPIRICAL, CROSS-TAXON EVALUATION OF LANDSCAPE-SCALE CONNECTIVITY	Hunter-Ayad, James;Hassall, Christopher	BIODIVERSITY AND CONSERVATION	yes	reintroduction/restoration	local	United Kingdom	present-only	present-only	2001	2016	NA	NA	birds; invertebrates; mammals; reptiles	2; 1; 1; 2	terrestrial	Maxent	NA	railways density; roads density	reintroduction/restoration	transportation	no	23	2	NA	yes	NA
1725	2020	AN EVALUATION OF CENTRAL IRAN'S PROTECTED AREAS UNDER DIFFERENT CLIMATE CHANGE SCENARIOS (A CASE ON MARKAZI AND HAMEDAN PROVINCES)	Karami, Peyman;Rezaei, Sahar;Shadloo, Shabnam;Naderi, Morteza	JOURNAL OF MOUNTAIN SCIENCE	yes	conservation	local	Iran	present-future	present-only	2017	2070	2070	2070	mammals	1	terrestrial	Maxent	NA	roads distance; settlements distance	conservation	transportation; infrastructure	no	14	2	NA	yes	NA
1726	2020	AN EVALUATION OF SPECIES DISTRIBUTION MODELS TO ESTIMATE TREE DIVERSITY AT GENUS LEVEL IN A HETEROGENEOUS URBAN-RURAL LANDSCAPE	Stas, Michiel;Aerts, Raf;Hendrickx, Marijke;Dendoncker, Nicolas;Dujardin, Sebastien;Linard, Catherine;Nawrot, Tim;Van Nieuwenhuyse, An;Aerts, Jean-Marie;Van Orshoven, Jos;Somers, Ben	LANDSCAPE AND URBAN PLANNING	yes	exploratory	regional	Belgium	present-only	present-only	UNK	UNK	NA	NA	trees/shrubs	UNK	terrestrial	Maxent	NA	land use/land cover	exploratory	ambiguous	yes	5	1	1	no	NA
1735	2020	ANALYSIS OF POTENTIALLY SUITABLE HABITAT WITHIN MIGRATION CONNECTIONS OF AN INTRA-AFRICAN MIGRANT-THE BLUE SWALLOW (HIRUNDO ATROCAERULEA)	Mudereri, B. T.;Mukanga, C.;Mupfiga, E. T.;Gwatirisa, C.;Kimathi, E.;Chitata, T.	ECOLOGICAL INFORMATICS	yes	exploratory	continental	Africa	present-future	present-only	UNK	2070	2050	2070	birds	1	terrestrial	Maxent	NA	land use/land cover	exploratory	ambiguous	yes	7	1	1	yes	NA
1742	2020	APPLYING SPECIES DISTRIBUTION MODELS IN PUBLIC HEALTH RESEARCH BY PREDICTING SNAKEBITE RISK USING VENOMOUS SNAKES' HABITAT SUITABILITY AS AN INDICATING FACTOR	Yousefi, Masoud;Kafash, Anooshe;Khani, Ali;Nabati, Nima	SCIENTIFIC REPORTS	yes	human health/safety	national	Iran	present-only	present-only	2005	2019	NA	NA	reptiles	4	terrestrial	ensemble	GBM; GLM; Maxent; GAM; RF	human footprint index	human health/safety	human presence	no	6	1	NA	yes	NA
1751	2020	ASSESSING PREBLE'S MEADOW JUMPING MOUSE (ZAPUS HUDSONIUS PREBLEI) HABITAT AND CONNECTIVITY FOR CONSERVATION AND RESTORATION	Salo, Jessica;Gage, Edward;Katz, Gabrielle;Stoker, Jason	WETLANDS	yes	reintroduction/restoration	regional	United States	present-only	present-only	1989	2016	NA	NA	mammals	1	terrestrial	multiple	BRT; SVM; RF	land use/land cover	reintroduction/restoration	ambiguous	yes	13	1	1	no	NA
1752	2020	ASSESSING SITE-SAFEGUARD EFFECTIVENESS AND HABITAT PREFERENCES OF BAR-HEADED GEESE (ANSER INDICUS) AT THEIR STOPOVER SITES WITHIN THE QINGHAI-TIBET PLATEAU USING GPS/GSM TELEMETRY	Zhang, Junjian;Xie, Yanbo;Li, Laixing;Batbayar, Nyambayar;Deng, Xueqin;Damba, Iderbat;Meng, Fanjuan;Cao, Lei;Fox, Anthony David	AVIAN RESEARCH	yes	conservation	multinational	China; Mongolia	present-only	present-only	2016	2018	NA	NA	birds	1	terrestrial	Hierarchical model	NA	land use/land cover; roads distance	conservation	ambiguous; transportation	yes	4	2	1	no	NA
1762	2020	ASSESSING THE HABITAT SUITABILITY OF 10 SERIOUS WEED SPECIES IN GLOBAL CROPLANDS	Wang, Chun-Jing;Wan, Ji-Zhong	GLOBAL ECOLOGY AND CONSERVATION	yes	food/economics	global	global	present-only	present-only	UNK	UNK	NA	NA	herbaceous plants	10	terrestrial	Maxent	NA	human footprint index	food/economics	human presence	no	11	1	NA	yes	NA
1763	2020	ASSESSING THE HABITAT USE, SUITABILITY AND ACTIVITY PATTERN OF THE RUSTY-SPOTTED CAT PRIONAILURUS RUBIGINOSUS IN KANHA TIGER RESERVE, INDIA	Bora, Jayanta Kumar;Awasthi, Neha;Kumar, Ujjwal;Goswami, Shravana;Pradhan, Anup;Prasad, Ashish;Laha, Deb Ranjan;Shukla, Rakesh;Shukla, Sanjay Kumar;Qureshi, Qamar;Jhala, V, Yadvendradev	MAMMALIA	yes	conservation	regional	India	present-only	present-only	2014	2018	NA	NA	mammals	1	terrestrial	Maxent	NA	villages distance	conservation	infrastructure	no	2	1	NA	no	NA
1764	2020	ASSESSING THE IMPACT OF PHYSICAL AND ANTHROPOGENIC ENVIRONMENTAL FACTORS IN DETERMINING THE HABITAT SUITABILITY OF SEAGRASS ECOSYSTEMS	Hastings, Ryan;Cummins, Valerie;Holloway, Paul	SUSTAINABILITY	yes	exploratory	national	Ireland	present-only	present-only	UNK	UNK	NA	NA	herbaceous plants	2	marine	Maxent	NA	aquaculture finfish; dredge fishing; dredging; dumped materials; shellfish aquaculture; water ecological status; water risk status	exploratory	food/agriculture; energy/raw materials; pollution; management/interventions; disturbance	no	11	7	NA	no	NA
1765	2020	ASSESSING THE INFLUENCE OF ECOLOGICAL INTERACTION PATTERNS AMONG HABITAT TYPES ON SPECIES DISTRIBUTION: STUDYING THE IBERIAN LYNX (LYNX PARDINUSTEMMINCK 1827) IN CENTRAL SPAIN	Alfaya, Pedro;de Pablo, Carlos T. L.;de Agar, Pilar M.;Alonso, German	LANDSCAPE ECOLOGY	yes	exploratory	local	Spain	present-only	present-only	UNK	UNK	NA	NA	mammals	1	terrestrial	Logistic regression	NA	land use/land cover	exploratory	ambiguous	yes	0	1	1	no	NA
1767	2020	ASSESSING THE POTENTIAL DISTRIBUTION OF ASIAN GYPSY MOTH IN CANADA: A COMPARISON OF TWO METHODOLOGICAL APPROACHES	Srivastava, Vivek;Griess, Verena C.;Keena, Melody A.	SCIENTIFIC REPORTS	yes	food/economics	national	Canada	present-future	present-only	UNK	UNK	NA	NA	invertebrates	1	terrestrial	multiple	Maxent; GARP	human influence index	food/economics	human presence	no	5	1	NA	no	NA
1776	2020	ASSESSMENT OF ENDEMIC NORTHERN SWAMP DEER (RUCERVUS DUVAUCELII DUVAUCELII) DISTRIBUTION AND IDENTIFICATION OF PRIORITY CONSERVATION AREAS THROUGH MODELING AND FIELD SURVEYS ACROSS NORTH INDIA	Paul, Shrutarshi;Sarkar, Debanjan;Patil, Abhilash;Ghosh, Tista;Talukdar, Gautam;Kumar, Mukesh;Habib, Bilal;Nigam, Parag;Mohan, Dhananjai;Pandav, Bivash;Mondol, Samrat	GLOBAL ECOLOGY AND CONSERVATION	yes	conservation	regional	India	present-only	present-only	2016	2017	NA	NA	mammals	1	terrestrial	Maxent	NA	human population density; night light intensity	conservation	socio-economic; pollution	no	6	2	NA	yes	NA
1777	2020	ASSESSMENT OF THE VULNERABILITY OF COASTAL MANGROVE ECOSYSTEMS IN MOZAMBIQUE	Charrua, Alberto B.;Bandeira, Salomao O.;Catarino, Silvia;Cabral, Pedro;Romeiras, Maria M.	OCEAN \& COASTAL MANAGEMENT	yes	conservation	regional	Mozambique	present-only	present-only	2016	2019	NA	NA	trees/shrubs	2	terrestrial	Maxent	NA	land use/land cover	conservation	ambiguous	yes	10	1	1	no	NA
1798	2020	BIOGEOGRAPHIC FACTORS THAT DETERMINE THE DISTRIBUTION OF TRIATOMA RECURVA IN CHIHUAHUA, MEXICO, 2014	Elena Torres, Maria;Luis Rojas, Hugo;Carlos Alatorre, Luis;Carlos Bravo, Luis;Ivan Uc, Mario;Octavio Gonzalez, Manuel;Cecilia Wiebe, Lara;Granados, Alfredo	BIOMEDICA	yes	human health/safety	local	Mexico	present-only	present-only	2014	2014	NA	NA	microorganisms	1	terrestrial	Maxent	NA	land use/land cover	human health/safety	ambiguous	yes	8	1	1	yes	NA
1805	2020	BROWN BEAR (URSUS ARCTOS) ECOLOGICAL NICHE AND HABITAT SUITABILITY MODELING IN THE SOUTHERN TAIGA SUBZONE USING THE METHOD OF GNESFA	Ogurtsov, Sergey S.	NATURE CONSERVATION RESEARCH	yes	exploratory	local	Russia	present-only	present-only	2008	2018	NA	NA	mammals	1	terrestrial	ENFA	NA	agricultural areas; apple orchards and oat fields distance; clear cut areas	exploratory	food/agriculture; energy/raw materials	no	11	3	NA	no	NA
1842	2020	CLIMATE CHANGE AND LANDSCAPE-USE PATTERNS INFLUENCE RECENT PAST DISTRIBUTION OF GIANT PANDAS	Tang, Junfeng;Swaisgood, Ronald R.;Owen, Megan A.;Zhao, Xuzhe;Wei, Wei;Pilfold, Nicholas W.;Wei, Fuwen;Yang, Xuyu;Gu, Xiaodong;Yang, Zhisong;Dai, Qiang;Hong, Mingsheng;Zhou, Hong;Zhang, Jindong;Yuan, Shibin;Han, Han;Zhang, Zejun	PROCEEDINGS OF THE ROYAL SOCIETY B-BIOLOGICAL SCIENCES	yes	disturbance/habitat change	regional	China	past-present	past-present	1985	2014	NA	NA	mammals	1	terrestrial	Maxent	NA	land use/land cover	disturbance/habitat change	ambiguous	yes	20	1	1	yes	NA
1880	2020	CLOSELY RELATED SPECIES SHOW SPECIES-SPECIFIC ENVIRONMENTAL RESPONSES AND DIFFERENT SPATIAL CONSERVATION NEEDS: PRIONAILURUS CATS IN THE INDIAN SUBCONTINENT	Silva, Andre P.;Mukherjee, Shomita;Ramakrishnan, Uma;Fernandes, Carlos;Bjorklund, Mats	SCIENTIFIC REPORTS	yes	exploratory	multinational	Bangladesh; Bhutan; Nepal; Pakistan; Sri Lanka; India	present-future	present-only	1990	2040	2040	2070	mammals	4	terrestrial	Maxent	NA	human population density; irrigated intensive agricultural areas percent; railways distance; roads distance	exploratory	socio-economic; food/agriculture; transportation	no	22	4	NA	yes	NA
1882	2020	CO-OCCURRENCE OF INVASIVE AND NATIVE CARNIVORANS AFFECTS OCCUPANCY PATTERNS ACROSS ENVIRONMENTAL GRADIENTS	Kass, Jamie M.;Tingley, Morgan W.;Tetsuya, Tatsuyuki;Koike, Fumito	BIOLOGICAL INVASIONS	yes	invasions	local	Japan	present-only	present-only	2010	2015	NA	NA	mammals	1	terrestrial	Occupancy model	NA	agricultural areas size; human population density	invasions	food/agriculture; socio-economic	no	2	2	NA	no	NA
1891	2020	COMBINING CLIMATE, LAND USE CHANGE AND DISPERSAL TO PREDICT THE DISTRIBUTION OF ENDANGERED SPECIES WITH LIMITED VAGILITY	Della Rocca, Francesca;Milanesi, Pietro	JOURNAL OF BIOGEOGRAPHY	yes	exploratory	continental	Europe	present-future	present-future	2007	2050	2040	2050	invertebrates	6	terrestrial	Hierarchical model	NA	cropland percent; land use/land cover diversity; settlements distance; settlements percent	exploratory	food/agriculture; ambiguous; infrastructure	yes	24	4	1	yes	NA
1893	2020	COMBINING DEFORESTATION AND SPECIES DISTRIBUTION MODELS TO IMPROVE MEASURES OF CHIMPANZEE CONSERVATION IMPACTS OF REDD: A CASE STUDY FROM NTAKATA MOUNTAINS, WESTERN TANZANIA	Dickson, Rebecca;Baker, Marc;Bonnin, Noemie;Shoch, David;Rifkin, Benjamin;Stewart, Fiona A.;Piel, Alex K.	FORESTS	yes	disturbance/habitat change	local	Tanzania	past-present-future	past-present-future	2007	2027	NA	NA	mammals	1	terrestrial	Maxent	NA	deforestation historic distance; land use/land cover change rate	disturbance/habitat change	disturbance; ambiguous	yes	4	2	1	no	NA
1895	2020	COMBINING ENVIRONMENTAL DNA AND SPECIES DISTRIBUTION MODELING TO EVALUATE REINTRODUCTION SUCCESS OF A FRESHWATER FISH	Riaz, Maria;Kuemmerlen, Mathias;Wittwer, Claudia;Cocchiararo, Berardino;Khaliq, Ran;Pfenninger, Markus;Nowak, Carsten	ECOLOGICAL APPLICATIONS	yes	reintroduction/restoration	local	Germany	present-only	present-only	2017	2018	NA	NA	fish	1	freshwater	ensemble	Maxent; RF; GLM; GBM; ANN; CTA	cultivated areas percent; urban areas percent	reintroduction/restoration	food/agriculture; infrastructure	no	7	2	NA	no	NA
1902	2020	COMBINING SPECIES DISTRIBUTION MODELING AND DISTANCE SAMPLING TO ASSESS WILDLIFE POPULATION SIZE: A CASE STUDY WITH THE NORTHERN YELLOW-CHEEKED GIBBON (NOMASCUS ANNAMENSIS)	Dung Van Tran;Thinh Tien Vu	AMERICAN JOURNAL OF PRIMATOLOGY	yes	exploratory	local	Vietnam	present-only	present-only	2019	2019	NA	NA	mammals	1	terrestrial	Maxent	NA	villages distance	exploratory	infrastructure	no	6	1	NA	no	NA
1924	2020	CONNECTIVITY OR ISOLATION? IDENTIFYING REINTRODUCTION SITES FOR MULTIPLE CONSERVATION OBJECTIVES FOR WISENTS IN POLAND	Perzanowski, K.;Bleyhl, B.;Olech, W.;Kuemmerle, T.	ANIMAL CONSERVATION	yes	reintroduction/restoration	national	Poland	present-only	present-only	2001	2013	NA	NA	mammals	1	terrestrial	Maxent	NA	forest fragmentation class; land use/land cover; roads distance; settlements distance	reintroduction/restoration	disturbance; ambiguous; transportation; infrastructure	yes	3	4	1	no	NA
1935	2020	CONTRIBUTION TO THE ECOLOGY OF THE ITALIAN HARE (LEPUS CORSICANUS)	Buglione, Maria;Petrelli, Simona;de Filippo, Gabriele;Troiano, Claudia;Rivieccio, Eleonora;Notomista, Tommaso;Maselli, Valeria;di Martino, Luciano;Carafa, Marco;Gregorio, Romano;Latini, Roberta;Fortebraccio, Mario;Romeo, Giorgia;Biliotti, Claudia;Fulgione, Domenico	SCIENTIFIC REPORTS	yes	exploratory	regional	Italy	present-only	present-only	2015	2019	NA	NA	mammals	1	terrestrial	Maxent	NA	agricultural meadows; roads; tree plantations; urban elements	exploratory	food/agriculture; transportation; infrastructure	no	11	4	NA	no	NA
1939	2020	COYOTE (CANIS LATRANS) IN SOUTH AMERICA: POTENTIAL ROUTES OF COLONIZATION	Monroy-Vilchis, Octavio;Gonzalez-Maya, Jose F.;Balbuena-Serrano, Angel;Elvir, Fausto;Zarco-Gonzalez, Martha M.;Rodriguez-Soto, Clarita	INTEGRATIVE ZOOLOGY	yes	reintroduction/restoration	multinational	Guatemala; Belize; Honduras; El Salvador; Nicaragua; Costa Rica; Panama; Venezuela; Colombia; Ecuador; Peru	present-only	present-only	UNK	UNK	NA	NA	mammals	1	terrestrial	ensemble	ENFA; GARP; Maxent; SVM; Mahalanobis distance; SRE	crops percent; human population density; livestock density	reintroduction/restoration	food/agriculture; socio-economic	no	9	3	NA	no	NA
1951	2020	CURRENT AND PROJECTED DISTRIBUTIONS OF AEDES AEGYPTI AND AE. ALBOPICTUS IN CANADA AND THE US	Khan, Salah Uddin;Ogden, Nicholas H.;Fazil, Aamir A.;Gachon, Philippe H.;Dueymes, Guillaume U.;Greer, Amy L.;Ng, Victoria	ENVIRONMENTAL HEALTH PERSPECTIVES	yes	human health/safety	multinational	United States; Canada	present-future	present-future	2001	2100	2050	2100	invertebrates	2	terrestrial	BRT	NA	urban areas	human health/safety	infrastructure	no	6	1	NA	yes	NA
1960	2020	DECIPHERING ECOLOGY FROM STATISTICAL ARTEFACTS: COMPETING INFLUENCE OF SAMPLE SIZE, PREVALENCE AND HABITAT SPECIALIZATION ON SPECIES DISTRIBUTION MODELS AND HOW SMALL EVALUATION DATASETS CAN INFLATE METRICS OF PERFORMANCE	Hallman, Tyler A.;Robinson, William D.	DIVERSITY AND DISTRIBUTIONS	yes	exploratory	local	United States	present-only	present-only	2011	2014	NA	NA	birds	22	terrestrial	BRT	NA	cultivated cropland percent; developed areas high-intensity percent; developed areas low-intensity percent; developed areas medium-intensity percent; developed open space percent; orchards and vineyards percent; pastures and hay percent	exploratory	food/agriculture; infrastructure	no	18	7	NA	no	NA
1964	2020	DEER DENSITY DRIVES HABITAT USE OF ESTABLISHING WOLVES IN THE WESTERN EUROPEAN ALPS	Roder, Stefanie;Biollaz, Francois;Mettaz, Stephane;Zimmermann, Fridolin;Manz, Ralph;Kery, Marc;Vignali, Sergio;Fumagalli, Luca;Arlettaz, Raphael;Braunisch, Veronika	JOURNAL OF APPLIED ECOLOGY	yes	conflict/collisions	regional	Switzerland	present-only	present-only	2012	2016	NA	NA	mammals	1	terrestrial	Maxent	NA	anthropogenic areas distance; anthropogenic areas percent; game reserve percent; livestock sheep goat density; roads and railways distance; roads distance; ski-lift and cableway distance	conflict/collisions	human presence; management/interventions; food/agriculture; transportation; recreation/tourism	no	14	7	NA	yes	NA
1965	2020	DEFINING CORRIDORS FOR MOVEMENT OF MULTIPLE SPECIES IN A FOREST-PLANTATION LANDSCAPE	Pliscoff, Patricio;Simonetti, Javier A.;Grez, Audrey A.;Vergara, Pablo M.;Barahona-Segovia, Rodrigo M.	GLOBAL ECOLOGY AND CONSERVATION	yes	food/economics	local	Chile	present-only	present-only	2014	2015	NA	NA	amphibians; birds; invertebrates; mammals	3; 1; 2; 1	terrestrial	Maxent	NA	land use/land cover	food/economics	ambiguous	yes	4	1	1	no	NA
1990	2020	DISTRIBUTION AND CONSERVATION STATUS OF THE EICHWALD'S TOAD, BUFO EICHWALDI IN AZERBAIJAN	Kidov, Artem A.;Matushkina, Kseniya A.;Litvinchuk, Spartak N.	RUSSIAN JOURNAL OF HERPETOLOGY	yes	exploratory	regional	Azerbaijan	present-only	present-only	2007	2014	NA	NA	amphibians	1	terrestrial	Maxent	NA	land use/land cover	exploratory	ambiguous	yes	15	1	1	yes	NA
1992	2020	DISTRIBUTION CHANGES OF CHINESE SKINK (EUMECES CHINENSIS) IN CHINA: THE IMPACTS OF GLOBAL CLIMATE CHANGE	Yang, Chen;Tang, Songhua;Luo, Zhenhua	ASIAN HERPETOLOGICAL RESEARCH	yes	exploratory	national	China	present-future	present-only	UNK	2070	2050	2070	mammals	1	terrestrial	Maxent	NA	gross domestic product; human footprint index; human population density	exploratory	socio-economic; human presence	no	10	3	NA	no	NA
1993	2020	DISTRIBUTION MAPPING OF SPECIALIZED AMPHIBIAN SPECIES IN RARE, EPHEMERAL HABITATS: IMPLICATIONS FOR THE CONSERVATION OF THREATENED ``ACID{'' FROGS IN SOUTH-EAST QUEENSLAND	Filer, Alannah;Beyer, Hawthorne L.;Meyer, Ed;Van Rensburg, Berndt J.	CONSERVATION SCIENCE AND PRACTICE	yes	disturbance/habitat change	local	Australia	present-only	present-only	1996	2017	NA	NA	amphibians	4	terrestrial	RF	NA	land use/land cover; roads major distance	disturbance/habitat change	ambiguous; transportation	yes	11	2	1	no	NA
2010	2020	DNA METABARCODING AND SPATIAL MODELLING LINK DIET DIVERSIFICATION WITH DISTRIBUTION HOMOGENEITY IN EUROPEAN BATS	Alberdi, Antton;Razgour, Orly;Aizpurua, Ostaizka;Novella-Fernandez, Roberto;Aihartza, Joxerra;Budinski, Ivana;Garin, Inazio;Ibanez, Carlos;Izagirre, Enaut;Rebelo, Hugo;Russo, Danilo;Vlaschenko, Anton;Zhelyazkova, Violeta;Zrncic, Vida;Gilbert, M. Thomas P.	NATURE COMMUNICATIONS	yes	exploratory	continental	Europe	present-only	present-only	2015	2017	NA	NA	mammals	7	terrestrial	ensemble	Maxent; GBM; RF; FDA	land use/land cover; land use/land cover diversity; night light development index; urban areas distance	exploratory	ambiguous; pollution; infrastructure	yes	10	4	2	no	NA
2015	2020	DOUBLE-EDGED EFFECTS OF CLIMATE CHANGE ON PLANT INVASIONS: ECOLOGICAL NICHE MODELING GLOBAL DISTRIBUTIONS OF TWO INVASIVE ALIEN PLANTS	Gong, Xiang;Chen, Youjun;Wang, Tao;Jiang, Xianfeng;Hu, Xiaokang;Feng, Jianmeng	SCIENCE OF THE TOTAL ENVIRONMENT	yes	invasions	global	global	present-future	present-only	1960	2070	2070	2070	herbaceous plants	2	terrestrial	ensemble	GBM; GAM; CTA; ANN; FDA; RF	cropland percent; rangeland percent; urban areas percent	invasions	food/agriculture; infrastructure	no	18	3	NA	yes	NA
2026	2020	ECOLOGICAL MODELING AND DISTRIBUTION ANALYSIS OF DIGGER SCORPIONS: ODONTOBUTHUS DORIAE, ODONTHUBUTUS BIDENTATUS (SCORPIONES: BUTHIDAE) AND SCORPIO MAURUS (SCORPIONES: SCORPIONIDAE) IN IRAN USING THE MAXIMUM ENTROPY METHOD	Haghani, Ali;Khoobdel, Mehdi;Dehghani, Rouhullah;Adibzadeh, Amir;Sobati, Hossein;Aliabadian, Mansour	APPLIED ENTOMOLOGY AND ZOOLOGY	yes	conflict/collisions	national	Iran	present-only	present-only	UNK	UNK	NA	NA	invertebrates	3	terrestrial	Maxent	NA	land use/land cover	conflict/collisions	ambiguous	yes	19	1	1	yes	NA
2029	2020	ECOLOGICAL NICHE MODELING FOR ASSESSING POTENTIAL DISTRIBUTION OFPTEROCARPUS MARSUPIUMROXB. IN RANCHI, EASTERN INDIA	Kumar, Amit;Kumar, Anish;Adhikari, Dibyendu;Gudasalamani, Ravikanth;Saikia, Purabi;Khan, Mohammed Latif	ECOLOGICAL RESEARCH	yes	exploratory	local	India	present-future	present-only	2018	2050	2050	2050	trees/shrubs	1	terrestrial	Maxent	NA	human influence index; land use/land cover	exploratory	human presence; ambiguous	yes	7	2	1	yes	NA
2038	2020	ECOLOGICAL NICHE MODELLING OF BABESIA SPP. INFECTION IN WILDLIFE EXPERIMENTALLY EVALUATED IN NORTHERN ITALY WITH REFERENCE TO QUESTING LXODES RICINUS TICKS	Zanet, Stefania;Ferroglio, Ezio;Battisti, Elena;Tizzani, Paolo	GEOSPATIAL HEALTH	yes	human health/safety	local	United States	present-only	present-only	2007	2013	NA	NA	invertebrates	2	terrestrial	Maxent	NA	human population density settlements	human health/safety	infrastructure	no	9	1	NA	yes	NA
2041	2020	ECOLOGICAL NICHE MODELS OF FOUR HARD TICK GENERA (IXODIDAE) IN MEXICO	Clarke-Crespo, Emilio;Moreno-Arzate, Claudia N.;Lopez-Gonzalez, Carlos A.	ANIMALS	yes	human health/safety	national	Mexico	present-only	present-only	UNK	UNK	NA	NA	invertebrates	4	terrestrial	ensemble	SRE; MARS; Maxent; GLM; CART; MDA; RF; BRT; GAM	land use and vegetation type	human health/safety	ambiguous	yes	12	1	1	yes	NA
2044	2020	ECOLOGICAL NICHE OVERLAP BETWEEN CO-OCCURRING NATIVE AND EXOTIC UNGULATES: INSIGHTS FOR A CONSERVATION CONFLICT	Pascual-Rico, Roberto;Sanchez-Zapata, Jose Antonio;Navarro, Joan;Eguia, Sergio;Anadon, Jose Daniel;Botella, Francisco	BIOLOGICAL INVASIONS	yes	exploratory	local	Spain	present-only	present-only	2012	2016	NA	NA	mammals	2	terrestrial	Maxent	NA	artificial areas percent; cropland percent	exploratory	disturbance; food/agriculture	no	6	2	NA	no	NA
2046	2020	ECOLOGICAL TRAPS AND SPECIES DISTRIBUTION MODELS: A CHALLENGE FOR PRIORITIZING AREAS OF CONSERVATION IMPORTANCE	Titeux, Nicolas;Aizpurua, Olatz;Hollander, Franck A.;Sarda-Palomera, Francesc;Hermoso, Virgilio;Paquet, Jean-Yves;Mestdagh, Xavier;Settele, Josef;Brotons, Lluis;Van Dyck, Hans	ECOGRAPHY	yes	conservation	local	Belgium	present-only	present-only	2004	2008	NA	NA	birds	1	terrestrial	ensemble	MARS; GLM; GBM; ANN; FDA	cultivated areas size; pastures and meadows area size; urban areas distance	conservation	food/agriculture; infrastructure	no	12	3	NA	no	NA
2068	2020	EFFECTS OF SITE SELECTION AND TAXONOMIC RESOLUTION ON THE INFERENCE OF STREAM INVERTEBRATE RESPONSES TO ENVIRONMENTAL CONDITIONS	Caradima, Bogdan;Reichert, Peter;Schuwirth, Nele	FRESHWATER SCIENCE	yes	exploratory	national	Switzerland	present-only	present-only	2011	2015	NA	NA	invertebrates	UNK	freshwater	Hierarchical model	NA	agricultural areas riparian 100m radius; insecticide application rate; livestock density; urban and transports land cover percent	exploratory	food/agriculture; pollution; ambiguous	yes	5	4	1	no	NA
2086	2020	ENVIRONMENTAL FACTORS AFFECTING ECOLOGICAL NICHE OF COCCIDIOIDES SPECIES AND SPATIAL DYNAMICS OF VALLEY FEVER IN THE UNITED STATES	Weaver, Elizabeth;Kolivras, Korine N.;Thomas, R. Quinn;Thomas, Valarie A.;Abbas, Kaja M.	SPATIAL AND SPATIO-TEMPORAL EPIDEMIOLOGY	yes	human health/safety	regional	United States	present-only	present-only	2015	2016	NA	NA	microorganisms	1	terrestrial	Maxent	NA	cultivated areas percent; developed areas percent; land use/land cover change percent	human health/safety	food/agriculture; infrastructure; ambiguous	yes	23	3	1	yes	NA
2087	2020	ENVIRONMENTAL FACTORS AFFECTING THE DISTRIBUTIONS OF THE NATIVE EURASIAN BEAVER AND THE INVASIVE NORTH AMERICAN BEAVER IN FINLAND	Alakoski, Riikka;Kauhala, Kaarina;Tuominen, Sakari;Selonen, Vesa	BIOLOGICAL CONSERVATION	yes	invasions	national	Finland	present-only	present-only	2017	2018	NA	NA	mammals	2	terrestrial	Maxent	NA	agricultural areas distance; human population density; urban areas distance	invasions	food/agriculture; socio-economic; infrastructure	no	10	3	NA	no	NA
2092	2020	ENVIRONMENTAL RISK OF LEPTOSPIROSIS IN ANIMALS: THE CASE OF THE REPUBLIC OF SAKHA (YAKUTIA), RUSSIAN FEDERATION	Zakharova, I, Olga;Korennoy, I, Fedor;Toropova, Nadezhda N.;Burova, Olga A.;Blokhin, Andrey A.	PATHOGENS	yes	human health/safety	local	Russia	present-future	present-only	1995	2060	2041	2060	microorganisms	1	terrestrial	Maxent	NA	land use/land cover; livestock cattle density	human health/safety	ambiguous; food/agriculture	yes	12	2	1	yes	NA
2095	2020	ESTIMATING ABUNDANCE AND HABITAT SUITABILITY IN A MICRO-ENDEMIC SNAKE: THE WALSER VIPER	Ficetola, Gentile Francesco;Fanelli, Mauro;Garizio, Lorenzo;Falaschi, Mattia;Tenan, Simone;Ghielmi, Samuele;Laddaga, Lorenzo;Menegon, Michele;Delfino, Massimo	ACTA HERPETOLOGICA	yes	conservation	local	Italy	present-only	present-only	2016	2018	NA	NA	reptiles	1	terrestrial	Maxent	NA	agricultural areas percent; pastures percent	conservation	food/agriculture	no	6	2	NA	no	NA
2098	2020	ESTIMATING POSSIBLE BUMBLEBEE RANGE SHIFTS IN RESPONSE TO CLIMATE AND LAND COVER CHANGES	Suzuki-Ohno, Yukari;Yokoyama, Jun;Nakashizuka, Tohru;Kawata, Masakado	SCIENTIFIC REPORTS	yes	disturbance/habitat change	national	Japan	past-present	past-present	1987	2013	NA	NA	invertebrates	6	terrestrial	Maxent	NA	agricultural other area size; artificial open space size; buildings area size; rice paddy area size	disturbance/habitat change	food/agriculture; infrastructure	no	8	4	NA	no	NA
2104	2020	EVALUATING LANDSCAPE CHARACTERISTICS OF PREDICTED HOTSPOTS FOR PLANT INVASIONS	Lazaro-Lobo, Adrian;Evans, Kristine O.;Ervin, Gary N.	INVASIVE PLANT SCIENCE AND MANAGEMENT	yes	invasions	local	United States	present-only	present-only	2007	2018	NA	NA	herbaceous plants	45	terrestrial	Maxent	NA	developed areas distance; land use/land cover; pastures and crops distance	invasions	infrastructure; ambiguous; food/agriculture	yes	8	3	1	yes	NA
2109	2020	EVALUATING THE DISTRIBUTION OF FRESHWATER FISH DIVERSITY USING A MULTISPECIES HABITAT SUITABILITY MODEL TO ASSESS IMPACTS OF PROPOSED DAM DEVELOPMENT IN GABON, AFRICA	Cutler, Joseph S.;Olivos, Juan Andres;Sidlauskas, Brian;Arismendi, Ivan	CONSERVATION SCIENCE AND PRACTICE	yes	disturbance/habitat change	national	Gabon	present-only	present-only	UNK	UNK	NA	NA	fish	114	freshwater	Maxent	NA	land use/land cover	disturbance/habitat change	ambiguous	yes	6	1	1	yes	NA
2110	2020	EVALUATING THE ECOLOGICAL REALISM OF PLANT SPECIES DISTRIBUTION MODELS WITH ECOLOGICAL INDICATOR VALUES	Hellegers, Marion;Ozinga, Wim A.;van Hinsberg, Arjen;Huijbregts, Mark A. J.;Hennekens, Stephan M.;Schaminee, Joop H. J.;Dengler, Jurgen;Schipper, Aafke M.	ECOGRAPHY	yes	exploratory	continental	Europe	present-only	present-only	1990	UNK	NA	NA	herbaceous plants	1476	terrestrial	ensemble	GLM; GAM; BRT	agricultural areas heterogeneous area size; arable land area size; pastures size	exploratory	food/agriculture	no	17	3	NA	no	NA
2129	2020	EXPERT-INFORMED HABITAT SUITABILITY ANALYSIS FOR AT-RISK SPECIES ASSESSMENT AND CONSERVATION PLANNING	Crawford, Brian A.;Maerz, John C.;Moore, Clinton T.	JOURNAL OF FISH AND WILDLIFE MANAGEMENT	yes	conservation	regional	United States	present-only	present-only	1880	2018	NA	NA	amphibians; reptiles	3; 2	terrestrial	GLM	NA	anthropogenic land historic; land use/land cover	conservation	human presence; ambiguous	yes	15	2	1	no	NA
2139	2020	FACTORS INFLUENCING INITIAL POPULATION ESTABLISHMENT AND HABITAT EXPANSION OF INTRODUCED NUTRIAS (MYOCASTOR COYPUS) IN SOUTH KOREA	Hong, Sungwon;Kim, Ji Yoon;Kim, Young-Min;Do, Yuno;Kim, Dong-Kyun;Joo, Gea-Jae	ECOLOGICAL INFORMATICS	yes	invasions	national	South Korea	present-future	present-only	2012	2070	2021	2070	mammals	1	freshwater	ensemble	GLM; GAM; GBM; CTA; ANN; RF	weir density 9km radius	invasions	infrastructure	no	5	1	NA	no	NA
2141	2020	FARMER ATTITUDES AND REGIONAL RISK MODELLING OF HUMAN-WILDLIFE CONFLICT ON FARMLANDS BORDERING THE BOLAND MOUNTAIN COMPLEX, SOUTH AFRICA	Nieman, Willem A.;Wilkinson, Anita;Leslie, Alison J.	AFRICAN JOURNAL OF WILDLIFE RESEARCH	yes	conflict/collisions	local	South Africa	present-only	present-only	2017	2018	NA	NA	mammals	8	terrestrial	Maxent	NA	land use/land cover	conflict/collisions	ambiguous	yes	20	1	1	yes	NA
2147	2020	FIRST ASSESSMENT OF HABITAT SUITABILITY AND CONNECTIVITY FOR THE GOLDEN JACKAL IN NORTH-EASTERN ITALY	Torretta, Elisa;Dondina, Olivia;Delfoco, Claudio;Riboldi, Luca;Orioli, Valerio;Lapini, Luca;Meriggi, Alberto	MAMMALIAN BIOLOGY	yes	reintroduction/restoration	local	Italy	present-only	present-only	2017	2018	NA	NA	mammals	1	terrestrial	ensemble	GLM; GBM; Maxent	arable land percent; complex cultivation patterns percent; crops permanent percent; cultivation and natural mosaic percent; pastures and grasslands percent; urban areas percent	reintroduction/restoration	food/agriculture; infrastructure	no	5	6	NA	no	NA
2152	2020	FRAGMENTATION AND LOW DENSITY AS MAJOR CONSERVATION CHALLENGES FOR THE SOUTHERNMOST POPULATIONS OF THE EUROPEAN WILDCAT	Maria Gil-Sanchez, Jose;Miguel Barea-Azcon, Jose;Jaramillo, Javier;Javier Herrera-Sanchez, F.;Jimenez, Jose;Virgos, Emilio	PLOS ONE	yes	conservation	regional	Spain	present-only	present-only	2003	2019	NA	NA	mammals	1	terrestrial	Maxent	NA	cultivated areas frequency; orchards olives frequency; pastures frequency; plantations eucalyptus frequency; roads distance; urban areas frequency	conservation	food/agriculture; transportation; infrastructure	no	19	6	NA	no	NA
2154	2020	FREE-RANGING WILD BOAR (SUS SCROFA) IN SWITZERLAND: CASUAL OBSERVATIONS AND MODEL-BASED PROJECTIONS DURING OPEN AND CLOSED SEASON FOR HUNTING	Amado, M. E. Vargas;Gruetter, R.;Fischer, C.;Suter, S.;Bernstein, A.	SCHWEIZER ARCHIV FUR TIERHEILKUNDE	yes	food/economics	national	Switzerland	present-only	present-only	2011	2018	NA	NA	mammals	1	terrestrial	ensemble	GAM; MARS; FDA; RF; SVM	human population density; land use/land cover	food/economics	socio-economic; ambiguous	yes	10	2	1	no	NA
2156	2020	FROM TOPOGRAPHY TO HYDROLOGY-THE MODIFIABLE AREA UNIT PROBLEM IMPACTS FRESHWATER SPECIES DISTRIBUTION MODELS	Friedrichs-Manthey, Martin;Langhans, Simone D.;Hein, Thomas;Borgwardt, Florian;Kling, Harald;Jaehnig, Sonja C.;Domisch, Sami	ECOLOGY AND EVOLUTION	yes	exploratory	multinational	Germany; Austria; Italy; Switzerland; Czechia	present-only	present-only	1970	2016	NA	NA	fish	20	freshwater	ensemble	GAM; MARS; GLM; Maxent; ANN	settlements area size mean	exploratory	infrastructure	no	7	1	NA	no	NA
2163	2020	FUTURISTIC CLIMATE CHANGE SCENARIO PREDICTS A SHRINKING HABITAT FOR THE AFRICAN ELEPHANT (LOXODONTA AFRICANA): EVIDENCE FROM HWANGE NATIONAL PARK, ZIMBABWE	Mpakairi, Kudzai Shaun;Ndaimani, Henry;Tagwireyi, Paradzayi;Zvidzai, Mark;Madiri, Tinaapi Hilary	EUROPEAN JOURNAL OF WILDLIFE RESEARCH	yes	disturbance/habitat change	local	Zimbabwe	present-future	present-future	2014	2050	2050	2050	mammals	1	terrestrial	GBM	NA	artificial waterhole distance; land use/land cover; park boundary distance	disturbance/habitat change	infrastructure; ambiguous; barriers/access	yes	19	3	1	yes	NA
2186	2020	GEOGRAPHICAL ANALYSIS OF THE JAVAN DEER DISTRIBUTION IN INDONESIA AND PRIORITIES FOR LANDSCAPE CONSERVATION	Rahman, Dede Aulia;Condro, Aryo Adhi;Rianti, Puji;Masy'ud, Burhanuddin;Aulagnier, Stephane;Semiadi, Gono	JOURNAL FOR NATURE CONSERVATION	yes	conservation	regional	Indonesia	present-only	present-only	1965	2019	NA	NA	mammals	1	terrestrial	Maxent	NA	land use/land cover; protected areas; roads distance	conservation	ambiguous; management/interventions; transportation	yes	7	3	1	no	NA
2196	2020	GREAT LAKES COASTAL WETLANDS AS SUITABLE HABITAT FOR INVASIVE MUTE SWANS IN MICHIGAN	Gehring, Thomas M.;Blass, Chad R.;Murry, Brent A.;Uzarski, Donald G.	JOURNAL OF GREAT LAKES RESEARCH	yes	invasions	local	United States	present-only	present-only	2010	2011	NA	NA	birds	1	freshwater	Occupancy model	NA	roads percent; urban areas percent	invasions	transportation; infrastructure	no	8	2	NA	no	NA
2205	2020	HABITAT EVALUATION OF LEVANTINE VIPER (MACROVIPERA LEBETINA LINNAEUS, 1758) IN HAFTAD-GHOLLEH PROTECTED AREA, IRAN	Ansari, Amir	JOURNAL OF WILDLIFE AND BIODIVERSITY	yes	conservation	local	Iran	present-only	present-only	UNK	UNK	NA	NA	reptiles	1	terrestrial	multiple	Maxent; Logistic regression	human land use distance; roads primary distance	conservation	human presence; transportation	no	6	2	NA	no	NA
2207	2020	HABITAT METRICS BASED ON MULTI-TEMPORAL LANDSAT IMAGERY FOR MAPPING LARGE MAMMAL HABITAT	Oeser, Julian;Heurich, Marco;Senf, Cornelius;Pflugmacher, Dirk;Belotti, Elisa;Kuemmerle, Tobias	REMOTE SENSING IN ECOLOGY AND CONSERVATION	yes	exploratory	multinational	Austria; Czechia; Germany	present-only	present-only	2011	2013	NA	NA	mammals	3	terrestrial	Maxent	NA	land use/land cover	exploratory	ambiguous	yes	13	1	1	no	NA
2211	2020	HABITAT PATCHES FOR NEWTS IN THE FACE OF CLIMATE CHANGE: LOCAL SCALE ASSESSMENT COMBINING NICHE MODELLING AND GRAPH THEORY	Preau, Clementine;Grandjean, Frederic;Sellier, Yann;Gailledrat, Miguel;Bertrand, Romain;Isselin-Nondedeu, Francis	SCIENTIFIC REPORTS	yes	disturbance/habitat change	local	France	present-future	present-only	2000	2100	2050	2100	amphibians	2	terrestrial	ensemble	GAM; GLM; MARS; FDA; ANN; CTA; GBM; RF	cropland index; impervious surfaces percent; intensive grasslands index; vineyards index	disturbance/habitat change	food/agriculture; infrastructure; management/interventions	no	11	4	NA	yes	NA
2212	2020	HABITAT SELECTION AND GENETIC DIVERSITY OF A REINTRODUCED `REFUGEE SPECIES'	Abicair, K.;Manning, A. D.;Ford, F.;Newport, J.;Banks, S. C.	ANIMAL CONSERVATION	yes	reintroduction/restoration	local	Australia	present-only	present-only	2010	2010	NA	NA	mammals	1	terrestrial	GLM	NA	species introduction site distance	reintroduction/restoration	management/interventions	no	4	1	NA	no	NA
2213	2020	HABITAT SELECTION OF HONEY BADGERS: ARE THEY AT THE RISK OF AN ECOLOGICAL TRAP?	Sharifi, Hamed;Malekian, Mansoureh;Shahnaseri, Gilda	HYSTRIX-ITALIAN JOURNAL OF MAMMALOGY	yes	exploratory	regional	Iran	present-only	present-only	2015	2018	NA	NA	mammals	1	terrestrial	ensemble	GLM; GBM; GAM; Maxent	agricultural areas distance; human footprint index; villages density	exploratory	food/agriculture; human presence; infrastructure	no	5	3	NA	yes	NA
2222	2020	HABITAT SUITABILITY MAPPING FOR MIGRATORY AND RESIDENT VULTURES: A CASE OF INDIAN STRONGHOLD AND SPECIES DISTRIBUTION MODEL	Jha, Kaushalendra Kumar;Jha, Radhika	JOURNAL OF WILDLIFE AND BIODIVERSITY	yes	exploratory	local	India	present-only	present-only	2016	2016	NA	NA	birds	7	terrestrial	Maxent	NA	land use/land cover	exploratory	ambiguous	yes	21	1	1	yes	NA
2229	2020	HABITAT SUITABILITY MODELS FOR THE IMPERILED WOOD TURTLE (GLYPTEMYS INSCULPTA) RAISE CONCERNS FOR THE SPECIES' PERSISTENCE UNDER FUTURE CLIMATE CHANGE	Mothes, Caitlin C.;Howell, Hunter J.;Searcy, Christopher A.	GLOBAL ECOLOGY AND CONSERVATION	yes	disturbance/habitat change	regional	United States	present-future	present-only	UNK	2070	2070	2070	reptiles	1	terrestrial	Maxent	NA	impervious surfaces percent	disturbance/habitat change	infrastructure	no	7	1	NA	yes	NA
2233	2020	HABITAT SUITABILITY, CONNECTION ANALYSIS AND EFFECTIVENESS OF PROTECTED AREAS FOR CONSERVATION OF THE BARBASTELLE BAT BARBASTELLA BARBASTELLUS IN NW ITALY	Toffoli, Roberto;Cucco, Marco	ACTA CHIROPTEROLOGICA	yes	conservation	local	Italy	present-only	present-only	2015	2018	NA	NA	mammals	1	terrestrial	Maxent	NA	land use/land cover	conservation	ambiguous	yes	3	1	1	no	NA
2259	2020	HUMAN-BLACK BEAR INTERACTIONS IN NORTHERN MEXICO	Nunez-Torres, M. F.;Zarco-Gonzalez, M. M.;Monroy-Vilchis, O.;Carrera-Trevino, R.	HUMAN DIMENSIONS OF WILDLIFE	yes	conflict/collisions	regional	Mexico	present-only	present-only	2005	2016	NA	NA	mammals	1	terrestrial	ensemble	Maxent; GARP	human population density; livestock free-grazing; pastures distance; urban areas distance	conflict/collisions	socio-economic; food/agriculture; infrastructure	no	5	4	NA	no	NA
2267	2020	IDENTIFYING CONSERVATION PRIORITY AREAS FOR THE ANDEAN CONDOR IN SOUTHERN SOUTH AMERICA	Perrig, Paula L.;Lambertucci, Sergio A.;Cruz, Jennyffer;Alarcon, Pablo A. E.;Plaza, I, Pablo;Middleton, Arthur D.;Blanco, Guillermo;Sanchez-Zapata, Jose A.;Donazar, Jose A.;Pauli, Jonathan N.	BIOLOGICAL CONSERVATION	yes	conservation	multinational	Argentina; Chile	present-only	present-only	2011	2013	NA	NA	birds	1	terrestrial	Hierarchical model	NA	built-up areas distance; highways distance; human footprint index; wind power watts	conservation	infrastructure; transportation; human presence; energy/raw materials	no	7	4	NA	no	NA
2271	2020	IDENTIFYING LANDSCAPE PREDICTORS OF OCELOT ROAD MORTALITY	Schmidt, Greta M.;Lewison, Rebecca L.;Swarts, Hilary M.	LANDSCAPE ECOLOGY	yes	conflict/collisions	local	United States	present-only	present-only	1983	2018	NA	NA	mammals	2	terrestrial	multiple	Maxent; MaxLike	road to scrub distance; roads density	conflict/collisions	transportation	no	6	2	NA	no	NA
2274	2020	IDENTIFYING PRIORITY AREAS FOR RESTORING MOUNTAIN UNGULATES IN THE CAUCASUS ECOREGION	Kuemmerle, Tobias;Bluhm, Hendrik;Ghoddousi, Arash;Arakelyan, Marine;Askerov, Elshad;Bleyhl, Benjamin;Ghasabian, Mamikon;Gavashelishvili, Alexander;Heidelberg, Aurel;Malkhasyan, Alexander;Manvelyan, Karen;Soofi, Mahmood;Yarovenko, Yuriy;Weinberg, Paul;Zazanashvili, Nugzar	CONSERVATION SCIENCE AND PRACTICE	yes	reintroduction/restoration	multinational	Russia; Georgia; Armenia; Azerbaijan	present-only	present-only	2001	2012	NA	NA	mammals	1	terrestrial	Maxent	NA	roads distance; settlements distance	reintroduction/restoration	transportation; infrastructure	no	9	2	NA	no	NA
2275	2020	IDENTIFYING PRIORITY CONSERVATION AREAS IN A SAHARAN ENVIRONMENT BY HIGHLIGHTING THE ENDANGERED CUVIER'S GAZELLE AS A FLAGSHIP SPECIES	Herrera-Sanchez, F. Javier;Gil-Sanchez, Jose Maria;Alvarez, Begona;Cancio, Inmaculada;de Lucas, Jesus;Arredondo, Angel;Diaz-Portero, Miguel Angel;Rodriguez-Siles, Javier;Saez, Juan Manuel;Perez, Joaquin;McCain, Emil;Qninba, Abdeljebbar;Abaigar, Teresa	SCIENTIFIC REPORTS	yes	conservation	regional	Morocco	present-only	present-only	2011	2014	NA	NA	mammals	1	terrestrial	ensemble	GLM; Maxent	cities and urban villages distance; rural villages distance	conservation	infrastructure	no	9	2	NA	yes	NA
2278	2020	IDENTIFYING SUITABLE REINTRODUCTION SITES FOR THE WHITE-RUMPED VULTURE (GYPS BENGALENSIS) IN INDIA'S WESTERN GHATS USING NICHE MODELS AND HABITAT REQUIREMENTS	Anoop, N. R.;Babu, Santhanakrishnan;Nagarajan, Rajarathinavelu;Sen, Sandeep	ECOLOGICAL ENGINEERING	yes	reintroduction/restoration	regional	India	present-future	present-only	2012	2080	2030	2080	birds	1	terrestrial	Maxent	NA	electric lines distance; roads distance; settlements distance; truck to dripline distance	reintroduction/restoration	energy/raw materials; transportation; infrastructure	no	7	4	NA	yes	NA
2283	2020	IMPACT OF MATING SYSTEM ON RANGE SIZE AND NICHE BREADTH IN EPIPACTIS (ORCHIDACEAE)	Evans, Alexandra;Jacquemyn, Hans	ANNALS OF BOTANY	yes	exploratory	continental	Europe	present-only	present-only	2000	2020	NA	NA	herbaceous plants	14	terrestrial	Maxent	NA	land use/land cover	exploratory	ambiguous	yes	8	1	1	yes	NA
2290	2020	IMPACTS OF CLIMATE CHANGE ON THE GLOBAL POTENTIAL DISTRIBUTION OF TWO NOTORIOUS INVASIVE CRAYFISHES	Zhang, Zhixin;Capinha, Cesar;Usio, Nisikawa;Weterings, Robbie;Liu, Xuan;Li, Yiming;Landeria, Jose M.;Zhou, Qiang;Yokota, Masashi	FRESHWATER BIOLOGY	yes	invasions	global	global	present-future	present-only	2000	2070	2050	2070	invertebrates	2	freshwater	ensemble	ANN; CTA; FDA; GAM; GBM; GLM; MARS; Maxent; RF; SRE	human influence index	invasions	human presence	no	19	1	NA	yes	NA
2294	2020	IMPROVE THE ROLES OF NATURE RESERVES IN CONSERVATION OF ENDANGERED PHEASANT IN A HIGHLY URBANIZED REGION	Song, Kai;Mi, Chun-Rong;Yang, Nan;Sun, Lei;Sun, Yue-Hua;Xu, Ji-Liang	SCIENTIFIC REPORTS	yes	conservation	regional	China	present-only	present-only	1995	2013	NA	NA	birds	1	terrestrial	Maxent	NA	residential area distance; roads distance	conservation	infrastructure; transportation	no	4	2	NA	no	NA
2295	2020	IMPROVED UNDERSTANDING AND PREDICTION OF FRESHWATER FISH COMMUNITIES THROUGH THE USE OF JOINT SPECIES DISTRIBUTION MODELS	Wagner, Tyler;Hansen, Gretchen J. A.;Schliep, Erin M.;Bethke, Bethany J.;Honsey, Andrew E.;Jacobson, Peter C.;Kline, Benjamen C.;White, Shannon L.	CANADIAN JOURNAL OF FISHERIES AND AQUATIC SCIENCES	yes	exploratory	regional	United States	present-only	present-only	1987	2016	NA	NA	fish	16	freshwater	Hierarchical model	NA	developed areas percent	exploratory	infrastructure	no	4	1	NA	no	NA
2305	2020	INCORPORATING ESTABLISHED CONSERVATION NETWORKS INTO FRESHWATER CONSERVATION PLANNING RESULTS IN MORE WORKABLE PRIORITIZATIONS	Sievert, Nicholas A.;Paukert, Craig P.;Whittier, Joanna B.	FRONTIERS IN ENVIRONMENTAL SCIENCE	yes	conservation	local	United States	present-only	present-only	1990	2011	NA	NA	fish	133	freshwater	ensemble	GAM; BRT; GBM; RF	agricultural areas percent local watershed; agricultural areas percent upstream watershed; dams density local watershed; dams density upstream watershed; habitat threat index local watershed; habitat threat index upstream watershed; intactness percent; road-stream crossings density local watershed; road-stream density crossings upstream watershed; urban areas percent local watershed; urban areas …	conservation	food/agriculture; energy/raw materials; disturbance; ambiguous; infrastructure	yes	16	11	1	no	NA
2313	2020	INCREASING SYNERGISTIC EFFECTS OF HABITAT DESTRUCTION AND HUNTING ON MAMMALS OVER THREE DECADES IN THE GRAN CHACO	Romero-Munoz, Alfredo;Benitez-Lopez, Ana;Zurell, Damaris;Baumann, Matthias;Camino, Micaela;Decarre, Julieta;del Castillo, Hugo;Giordano, Anthony J.;Gomez-Valencia, Bibiana;Levers, Christian;Noss, Andrew J.;Quiroga, Veronica;Thompson, J. Jeffrey;Torres, Ricardo;Velilla, Marianela;Weiler, Andrea;Kuemmerle, Tobias	ECOGRAPHY	yes	disturbance/habitat change	multinational	Argentina; Bolivia; Paraguay	present-only	present-only	1985	2015	NA	NA	mammals	48	terrestrial	Maxent	NA	cropland percent; human population density; hunter access point distance; pastures percent	disturbance/habitat change	food/agriculture; socio-economic; recreation/tourism	no	7	4	NA	no	NA
2317	2020	INFLUENCE OF ANTHROPOGENIC NOISE FOR PREDICTING CINEREOUS VULTURE NEST DISTRIBUTION	Ortiz-Urbina, Esther;Diaz-Balteiro, Luis;Iglesias-Merchan, Carlos	SUSTAINABILITY	yes	disturbance/habitat change	local	Spain	present-only	present-only	UNK	UNK	NA	NA	birds	1	terrestrial	Maxent	NA	roads distance; roads traffic noise; trails distance	disturbance/habitat change	transportation; disturbance; recreation/tourism	no	6	3	NA	no	NA
2323	2020	INFLUENCES OF LANDSCAPE CHANGE AND WINTER SEVERITY ON INVASIVE UNGULATE PERSISTENCE IN THE NEARCTIC BOREAL FOREST	Fisher, Jason T.;Burton, A. Cole;Nolan, Luke;Roy, Laurence	SCIENTIFIC REPORTS	yes	invasions	local	Canada	present-only	present-only	2011	2014	NA	NA	mammals	1	terrestrial	GLM	NA	logging cut-block areas; oil 3D seismic lines; oil cutlines; oil pipelines; oil well sites; roads; trails	invasions	disturbance; energy/raw materials; transportation; recreation/tourism	no	12	8	NA	no	NA
2326	2020	INTEGRATED METHODS FOR MONITORING THE INVASIVE POTENTIAL AND MANAGEMENT OF HERACLEUM MANTEGAZZIANUM (GIANT HOGWEED) IN SWITZERLAND	Shackleton, Ross T.;Petitpierre, Blaise;Pajkovic, Mila;Dessimoz, Florian;Broennimann, Olivier;Cattin, Loic;Cejkova, Sarka;Kull, Christian A.;Pergl, Jan;Pysek, Petr;Yoccoz, Nigel;Guisan, Antoine	ENVIRONMENTAL MANAGEMENT	yes	invasions	national	Switzerland	past-present	past-present	2005	2018	NA	NA	herbaceous plants	1	terrestrial	ensemble	GLM; GBM; Maxent	buildings density 250m radius; roads distance	invasions	infrastructure; transportation	no	10	2	NA	yes	NA
2329	2020	INTEGRATING CLIMATE, WATER CHEMISTRY AND PROPAGULE PRESSURE INDICATORS INTO AQUATIC SPECIES DISTRIBUTION MODELS	Gallardo, Belinda;Castro-Diez, Pilar;Saldana-Lopez, Asuncion;Alonso, Alvaro	ECOLOGICAL INDICATORS	yes	invasions	multinational	Portugal; Spain	present-only	present-only	UNK	2017	NA	NA	invertebrates	1	freshwater	Maxent	NA	human accessibility; human influence index; protection area for waterfowl distance	invasions	barriers/access; human presence; management/interventions	no	11	3	NA	yes	NA
2335	2020	INTEGRATING INTRASEASONAL GRASSLAND DYNAMICS IN CROSS-SCALE DISTRIBUTION MODELING TO SUPPORT WATERBIRD RECOVERY PLANS	Regos, Adrian;Vidal, Maria;Lorenzo, Miguel;Dominguez, Jesus	CONSERVATION BIOLOGY	yes	conservation	local	Spain	present-only	present-only	2008	2017	NA	NA	birds	1	terrestrial	ensemble	GBM; GLM; GAM; FDA; CTA; MARS; Maxent; RF; ANN	agricultural areas percent	conservation	food/agriculture	no	10	1	NA	no	NA
2336	2020	INTEGRATING MULTIPLE DATA SOURCES AND MULTI-SCALE LAND-COVER DATA TO MODEL THE DISTRIBUTION OF A DECLINING AMPHIBIAN	Rose, Jonathan P.;Halstead, Brian J.;Fisher, Robert N.	BIOLOGICAL CONSERVATION	yes	exploratory	local	United States	past-present	past-present	1975	2016	NA	NA	amphibians	1	terrestrial	multiple	RF; Maxent	agricultural areas percent 1000m radius; agricultural areas percent 100m radius; agricultural areas percent 2000m radius; agricultural areas percent 200m radius; agricultural areas percent 5000m radius; agricultural areas percent 500m radius; developed areas percent 1000m radius; developed areas percent 100m radius; developed areas percent 2000m radius; developed areas percent 200m radius; develo…	exploratory	food/agriculture; infrastructure	no	3	2	NA	no	NA
2338	2020	INTEGRATING SPECIES DISTRIBUTION AND OCCUPANCY MODELING TO STUDY HELLBENDER (CRYPTOBRANCHUS ALLEGANIENSIS) OCCURRENCE BASED ON EDNA SURVEYS	Neto, Jeronimo G. Da Silva;Sutton, William B.;Spear, Stephen F.;Freake, Michael J.;Kery, Marc;Schmidt, Benedikt R.	BIOLOGICAL CONSERVATION	yes	conservation	regional	United States	present-only	present-only	2012	2016	NA	NA	amphibians	1	freshwater	multiple	Maxent; Occupancy model	agricultural areas percent; land use/land cover	conservation	food/agriculture; ambiguous	yes	12	2	1	no	NA
2349	2020	INVASIVE FOUNTAIN GRASS (PENNISETUM SETACEUM(FORSSK.) CHIOV.) INCREASES ITS POTENTIAL AREA OF DISTRIBUTION IN TENERIFE ISLAND UNDER FUTURE CLIMATIC SCENARIOS	Da Re, Daniele;Tordoni, Enrico;De Pascalis, Federico;Negrin-Perez, Zaira;Fernandez-Palacios, Jose Maria;Arevalo, Jose Ramon;Rocchini, Duccio;Medina, Felix Manuel;Otto, Rudiger;Arle, Eduardo;Bacaro, Giovanni	PLANT ECOLOGY	yes	invasions	local	Spain	present-future	present-only	2005	2014	UNK	UNK	herbaceous plants	1	terrestrial	Maxent	NA	roads density	invasions	transportation	no	2	1	NA	no	NA
2366	2020	LAND-USE INTENSIFICATION PROMOTES NON-NATIVE SPECIES IN A TROPICAL ISLAND BIRD ASSEMBLAGE	Soares, F. C.;Panisi, M.;Sampaio, H.;Soares, E.;Santana, A.;Buchanan, G. M.;Leal, A. I.;Palmeirim, J. M.;de Lima, R. F.	ANIMAL CONSERVATION	yes	disturbance/habitat change	regional	SÃ£o TomÃ© & PrÃ­ncipe	present-only	present-only	UNK	UNK	NA	NA	birds	33	terrestrial	GLM	NA	land use/land cover	disturbance/habitat change	ambiguous	yes	7	1	1	no	NA
2367	2020	LAND USE AND CLIMATE CHANGE IMPACTS ON DISTRIBUTION OF PLANT SPECIES OF CONSERVATION VALUE IN EASTERN GHATS, INDIA: A SIMULATION STUDY	Ramachandran, Reshma M.;Roy, Parth Sarathi;Chakravarthi, Vishnubhotla;Joshi, Pawan Kumar;Sanjay, J.	ENVIRONMENTAL MONITORING AND ASSESSMENT	yes	disturbance/habitat change	regional	India	present-future	present-future	2011	2070	2050	2070	herbaceous plants	1	terrestrial	Maxent	NA	land use/land cover	disturbance/habitat change	ambiguous	yes	22	1	1	yes	depends
2369	2020	LANDSCAPE-LEVEL ENVIRONMENTAL STRESSORS CONTRIBUTING TO THE DECLINE OF POWESHIEK SKIPPERLING (OARISMA POWESHIEK)	Belitz, Michael W.;Monfils, Michael J.;Cuthrell, David L.;Monfils, Anna K.	INSECT CONSERVATION AND DIVERSITY	yes	disturbance/habitat change	regional	United States	past-present	past-present	1985	2015	NA	NA	invertebrates	1	terrestrial	Maxent	NA	developed areas percent; pesticide neonicotinoid use; pesticide soybean aphid chemical use	disturbance/habitat change	infrastructure; pollution	no	8	3	NA	no	NA
2371	2020	LANDSCAPE DOES MATTER: DISENTANGLING FOUNDER EFFECTS FROM NATURAL AND HUMAN-AIDED POST-INTRODUCTION DISPERSAL DURING AN ONGOING BIOLOGICAL INVASION	Sherpa, Stephanie;Renaud, Julien;Gueguen, Maya;Besnard, Gilles;Mouyon, Loic;Rey, Delphine;Despres, Laurence	JOURNAL OF ANIMAL ECOLOGY	yes	invasions	local	France	present-only	present-only	2012	2018	NA	NA	invertebrates	1	terrestrial	ensemble	GAM; GLM; MARS; RF; GBM	urban areas diffuse percent; urban areas high-intensity percent	invasions	infrastructure	no	4	2	NA	no	NA
2376	2020	LARGE SCALE FAECAL (SPRAINT) COUNTS INDICATE THE POPULATION STATUS OF ENDANGERED EURASIAN OTTERS (LUTRA LUTRA)	Hong, Sungwon;Di Febbraro, Mirko;Loy, Anna;Cowan, Phil;Joo, Gea-Jae	ECOLOGICAL INDICATORS	yes	exploratory	regional	South Korea	present-only	present-only	2014	2016	NA	NA	mammals	1	freshwater	Hierarchical model	NA	agricultural areas 20km radius percent; factory area 20km radius percent; factory distance; human population density; protected areas distance; residence distance; residential area 20km radius percent; roads percent 20km radius	exploratory	food/agriculture; infrastructure; socio-economic; management/interventions; transportation	no	22	8	NA	no	NA
2392	2020	LONG-TERM DEMOGRAPHIC SURVEYS REVEAL A CONSISTENT RELATIONSHIP BETWEEN AVERAGE OCCUPANCY AND ABUNDANCE WITHIN LOCAL POPULATIONS OF A BUTTERFLY METAPOPULATION	Schulz, Torsti;Vanhatalo, Jarno;Saastamoinen, Marjo	ECOGRAPHY	yes	exploratory	local	Finland	present-only	present-only	2000	2019	NA	NA	invertebrates	1	terrestrial	GLM	NA	agricultural areas 10m radius; agricultural areas edge; agricultural areas patch; built-up areas 10m radius; built-up areas edge; grazing areas; grazing intensity; horticulture 10m radius; horticulture edge; roads paved edge; roads paved patch; roads paved radius; roads unpaved 10m radius; roads unpaved edge; roads unpaved patch; sports 10m radius	exploratory	food/agriculture; infrastructure; transportation	no	24	16	NA	no	NA
2395	2020	LOOKING BEYOND PROTECTED AREAS: IDENTIFYING CONSERVATION COMPATIBLE LANDSCAPES IN AGRO-FOREST MOSAICS IN NORTH-EASTERN INDIA	Kshettry, Aritra;Vaidyanathan, Srinivas;Sukumar, Raman;Athreya, Vidya	GLOBAL ECOLOGY AND CONSERVATION	yes	conservation	local	India	present-only	present-only	UNK	UNK	NA	NA	mammals	2	terrestrial	Occupancy model	NA	agricultural areas percent; settlements density; tea plantation percent	conservation	food/agriculture; infrastructure	no	2	3	NA	no	NA
2400	2020	MACHINE LEARNING FOR CONSERVATION PLANNING IN A CHANGING CLIMATE	Mosebo Fernandes, Ana Cristina;Quintero Gonzalez, Rebeca;Lenihan-Clarke, Marie Ann;Leslie Trotter, Ezra Francis;Jokar Arsanjani, Jamal	SUSTAINABILITY	yes	conservation	local	United States	present-future	present-future	2000	2050	2050	2050	birds	1	terrestrial	multiple	RF; SVM; ANN; Maxent	human modification index; imperviousness; land use/land cover	conservation	disturbance; infrastructure; ambiguous	yes	12	3	1	yes	NA
2410	2020	MAPPING SUITABILITY FOR RICE PRODUCTION IN INLAND VALLEY LANDSCAPES IN BENIN AND TOGO USING ENVIRONMENTAL NICHE MODELING	Akpoti, Komlavi;Kabo-bah, Amos T.;Dossou-Yovo, Elliott R.;Groen, Thomas A.;Zwart, Sander J.	SCIENCE OF THE TOTAL ENVIRONMENT	yes	food/economics	multinational	Togo; Benin	present-only	present-only	2017	2017	NA	NA	herbaceous plants	1	terrestrial	ensemble	BRT; GLM; Maxent; RF	human population density; travel time to cities	food/economics	socio-economic; infrastructure	no	18	2	NA	yes	NA
2417	2020	MARINE EPIBENTHIC FUNCTIONAL DIVERSITY ON FLEMISH CAP (NORTH-WEST ATLANTIC)-IDENTIFYING TRAIT RESPONSES TO THE ENVIRONMENT AND MAPPING ECOSYSTEM FUNCTIONS	Murillo, Francisco Javier;Weigel, Benjamin;Marmen, Marieve Bouchard;Kenchington, Ellen	DIVERSITY AND DISTRIBUTIONS	yes	exploratory	local	Canada	present-only	present-only	UNK	UNK	NA	NA	invertebrates	105	marine	Hierarchical model	NA	fishing effort	exploratory	food/agriculture	no	5	1	NA	no	NA
2419	2020	MARMOTS FROM SPACE: ASSESSING POPULATION SIZE AND HABITAT USE OF A BURROWING MAMMAL USING PUBLICLY AVAILABLE SATELLITE IMAGES	Koshkina, Alyona;Grigoryeva, Irina;Tokarsky, Viktor;Urazaliyev, Ruslan;Kuemmerle, Tobias;Hoelzel, Norbert;Kamp, Johannes	REMOTE SENSING IN ECOLOGY AND CONSERVATION	yes	exploratory	multinational	Kazakhstan; Russia	present-only	present-only	2016	2016	NA	NA	mammals	1	terrestrial	Maxent	NA	land use/land cover	exploratory	ambiguous	yes	10	1	1	yes	NA
2429	2020	META-REPLICATION, SAMPLING BIAS, AND MULTI-SCALE MODEL SELECTION: A CASE STUDY ON SNOW LEOPARD (PANTHERA UNCIA) IN WESTERN CHINA	Atzeni, Luciano;Cushman, Samuel A.;Bai, Defeng;Wang, Jun;Chen, Pengju;Shi, Kun;Riordan, Philip	ECOLOGY AND EVOLUTION	yes	exploratory	regional	China	present-only	present-only	2014	2016	NA	NA	mammals	1	terrestrial	Maxent	NA	roads and highways density; settlements density weighted	exploratory	transportation; infrastructure	no	25	2	NA	yes	NA
2445	2020	MODELING INVASIVE PLANT SPECIES IN KENYA'S NORTHERN RANGELANDS	Ouko, Edward;Omondi, Steve;Mugo, Robinson;Wahome, Anastasia;Kasera, Kenneth;Nkurunziza, Emmanuel;Kiema, John;Flores, Africa;Adams, Emily C.;Kuraru, Samson;Wambua, Margaret	FRONTIERS IN ENVIRONMENTAL SCIENCE	yes	invasions	regional	Kenya	present-future	present-only	2016	2070	2050	2070	herbaceous plants	2	terrestrial	Maxent	NA	human population density	invasions	socio-economic	no	15	1	NA	yes	NA
2447	2020	MODELING MACROALGAL FOREST DISTRIBUTION AT MEDITERRANEAN SCALE: PRESENT STATUS, DRIVERS OF CHANGES AND INSIGHTS FOR CONSERVATION AND MANAGEMENT	Fabbrizzi, Erika;Scardi, Michele;Ballesteros, Enric;Benedetti-Cecchi, Lisandro;Cebrian, Emma;Ceccherelli, Giulia;De Leo, Francesco;Deidun, Alan;Guarnieri, Giuseppe;Falace, Annalisa;Fraissinet, Silvia;Giommi, Chiara;Macic, Vesna;Mangialajo, Luisa;Mannino, Anna Maria;Piazzi, Luigi;Ramdani, Mohamed;Rilov, Gil;Rindi, Luca;Rizzo, Lucia;Sara, Gianluca;Ben Souissi, Jamila;Taskin, Ergun;Fraschetti, Simon…	FRONTIERS IN MARINE SCIENCE	yes	conservation	multinational	Albania; Bosnia & Herzegovina; Algeria; Croatia; Egypt; France; Gibraltar; Greece; Israel; Italy; Lebanon; Malta; Monaco; Montenegro; Morocco; Slovenia; Spain; Syria; Tunisia; Turkey; Libya	present-only	present-only	UNK	UNK	NA	NA	microorganisms	20	freshwater	RF	NA	arable land area size; artisanal fishing presence; fertilizer input index; human population pressure; marine human impact index; ocean acidification; pollutants inorganic concentration; pollutants ocean-based concentration; pollutants organic concentration; shipping intensity; tourist arrival yr2014 count; urban areas; urban areas size	conservation	food/agriculture; recreation/tourism; disturbance; pollution; transportation; infrastructure	no	42	13	NA	no	NA
2453	2020	MODELING THE INFLUENCE OF LIVESTOCK GRAZING PRESSURE ON GRASSLAND BIRD DISTRIBUTIONS	Fern, Rachel R.;Morrison, Michael L.;Grant, William E.;Wang, Hsiaohsuan;Campbell, Tyler A.	ECOLOGICAL PROCESSES	yes	disturbance/habitat change	local	United States	present-only	present-only	2016	2016	NA	NA	birds	3	terrestrial	ensemble	SRE; Maxent; BRT; RF; GLM	grazing pressure index	disturbance/habitat change	disturbance	no	7	1	NA	no	NA
2456	2020	MODELING THE POTENTIAL DISTRIBUTION OF ZELKOVA SCHNEIDERIANA UNDER DIFFERENT HUMAN ACTIVITY INTENSITIES AND CLIMATE CHANGE PATTERNS IN CHINA	Sun, Jiejie;Qiu, Haojie;Guo, Jiahuan;Xu, Xuan;Wu, Danting;Zhong, Lei;Jiang, Bo;Jiao, Jiejie;Yuan, Weigao;Huang, Yujie;Shen, Aihua;Wang, Weifeng	GLOBAL ECOLOGY AND CONSERVATION	yes	conservation	national	China	present-future	present-only	1970	2060	2060	2060	trees/shrubs	1	terrestrial	Maxent	NA	human footprint index	conservation	human presence	no	20	1	NA	yes	NA
2461	2020	MODELLING ACACIA SALIGNA INVASION IN A LARGE MEDITERRANEAN ISLAND USING PAB FACTORS: A TOOL FOR IMPLEMENTING THE EUROPEAN LEGISLATION ON INVASIVE SPECIES	Lozano, Vanessa;Marzialetti, Flavio;Carranza, Maria Laura;Chapman, Daniel;Branquart, Etienne;Dolos, Klara;Grosse-Stoltenberg, Andre;Fiori, Michele;Capece, Paolo;Brundu, Giuseppe	ECOLOGICAL INDICATORS	yes	invasions	local	Italy	present-only	present-only	2000	2018	NA	NA	trees/shrubs	1	terrestrial	GLM	NA	artificial surfaces percent; pine plantation percent; plantations acacia percent; roads distance	invasions	disturbance; food/agriculture; transportation	no	6	4	NA	no	NA
2468	2020	MODELLING HABITAT SUITABILITY OF WESTERN TRAGOPAN (TRAGOPAN MELANOCEPHALUS) A RANGE-RESTRICTED VULNERABLE BIRD SPECIES OF THE HIMALAYAN REGION, IN RESPONSE TO CLIMATE CHANGE	Singh, Hukum;Kumar, Narendra;Kumar, Manoj;Singh, Ranjeet	CLIMATE RISK MANAGEMENT	yes	disturbance/habitat change	regional	India	present-future	present-only	2019	2070	2050	2070	birds	1	terrestrial	Maxent	NA	land use/land cover	disturbance/habitat change	ambiguous	yes	12	1	1	yes	NA
2472	2020	MODELLING OCCURRENCE PROBABILITY OF THE ENDANGERED GREEN PEAFOWL PAVO MUTICUS IN MAINLAND SOUTH-EAST ASIA: APPLICATIONS FOR LANDSCAPE CONSERVATION AND MANAGEMENT	Sukumal, Niti;Dowell, Simon D.;Savini, Tommaso	ORYX	yes	conservation	multinational	Myanmar (Burma); Thailand; Laos; Cambodia; Vietnam	present-only	present-only	1874	2015	NA	NA	birds	1	terrestrial	Logistic regression	NA	land use/land cover	conservation	ambiguous	yes	13	1	1	yes	NA
2475	2020	MODELLING RISKS POSED BY WIND TURBINES AND POWER LINES TO SOARING BIRDS: THE BLACK STORK (CICONIA NIGRA) IN ITALY AS A CASE STUDY	Smeraldo, Sonia;Bosso, Luciano;Fraissinet, Maurizio;Bordignon, Lucio;Brunelli, Massimo;Ancillotto, Leonardo;Russo, Danilo	BIODIVERSITY AND CONSERVATION	yes	disturbance/habitat change	national	Italy	present-only	present-only	UNK	2017	NA	NA	birds	1	terrestrial	ensemble	GLM; GBM; GAM; ANN; MARS; RF; Maxent	arable land non-irrigated distance; irrigated land permanent distance; urban areas distance	disturbance/habitat change	food/agriculture; infrastructure	no	5	3	NA	yes	NA
2478	2020	MODELLING SPECIES DISTRIBUTIONS IN DYNAMIC LANDSCAPES: THE IMPORTANCE OF THE TEMPORAL DIMENSION	Andrew, Margaret E.;Fox, Elizabeth	JOURNAL OF BIOGEOGRAPHY	yes	exploratory	local	Australia	present-only	present-only	2012	2014	NA	NA	birds	36	terrestrial	Maxent	NA	conservation status; land use/land cover; logging duration; logging end date; mines distance; pastoral land distance	exploratory	management/interventions; ambiguous; disturbance; energy/raw materials; food/agriculture	yes	20	6	1	no	NA
2479	2020	MODELLING SPECIES DISTRIBUTIONS LIMITED BY GEOGRAPHICAL BARRIERS: A CASE STUDY WITH AFRICAN AND AMERICAN PRIMATES	Aliaga-Samanez, Alisa;Real, Raimundo;Vermeer, Jan;Olivero, Jesus	GLOBAL ECOLOGY AND BIOGEOGRAPHY	yes	exploratory	multinational	Peru; Angola; Burundi; Cameroon; Central African Republic; Chad; South Sudan; Ethiopia; Congo - Kinshasa; Equatorial Guinea; Gabon; Congo - Brazzaville; Rwanda; Tanzania; Nigeria; Benin; Uganda	present-only	present-only	UNK	UNK	NA	NA	mammals	4	terrestrial	Favorability function	NA	cropland; cropland >50 percent and vegetation mosaic; cropland and <50 percent vegetation mosaic; human population density; roads distance	exploratory	food/agriculture; socio-economic; transportation	no	46	5	NA	yes	NA
2483	2020	MODELLING THE DISTRIBUTION OF LARGE BRANCHIOPODS (CRUSTACEA: NOTOSTRACA, ANOSTRACA \& SPINICAUDATA) FOR PREDICTING OCCURRENCES IN POORLY SAMPLED REGIONS	Schernhammer, Tobias;Wessely, Johannes;Eder, Erich;Straka, Ulrich;Essl, Franz	GLOBAL ECOLOGY AND CONSERVATION	yes	exploratory	national	Austria	present-only	present-only	1995	2018	NA	NA	invertebrates	7	freshwater	ensemble	GLM; GBM; RF	arable land percent	exploratory	food/agriculture	no	5	1	NA	no	NA
2484	2020	MODELLING THE DISTRIBUTION OF MUSTELA NIVALIS AND M. PUTORIUS IN THE AZORES ARCHIPELAGO BASED ON NATIVE AND INTRODUCED RANGES	Lamelas-Lopez, Lucas;Pardavila, Xose;Borges, Paulo A. V.;Santos-Reis, Margarida;Amorim, Isabel R.;Santos, Maria J.	PLOS ONE	yes	invasions	continental	Europe	present-only	present-only	2007	2017	NA	NA	mammals	2	terrestrial	Maxent	NA	agricultural areas percent; artificial areas percent; human population density; land use/land cover	invasions	food/agriculture; disturbance; socio-economic; ambiguous	yes	8	4	1	yes	depends
2500	2020	MORPHOLOGICAL DIVERSITY AND ECOLOGICAL NICHE DIVERGENCE IN GOITERED AND SAND GAZELLES	Hemami, Mahmoud-Reza;Khosravi, Rasoul;Groves, Colin;Ahmadi, Mohsen	ECOLOGY AND EVOLUTION	yes	exploratory	multinational	Turkey; Syria; Iran; Yemen; Oman; United Arab Emirates; India; Bhutan; Nepal; Bangladesh; Afghanistan; Azerbaijan; Turkmenistan; Uzbekistan; Tajikistan; China; Mongolia; Iraq; Qatar; Jordan; Pakistan; Israel; Kuwait; Russia; Egypt; Sudan; Eritrea; Armenia; Bahrain; Kyrgyzstan; Georgia	present-only	present-only	1980	2010	NA	NA	mammals	2	terrestrial	Maxent	NA	human footprint index	exploratory	human presence	no	6	1	NA	yes	NA
2509	2020	MULTI-SCALE HABITAT MODELLING AND PREDICTING CHANGE IN THE DISTRIBUTION OF TIGER AND LEOPARD USING RANDOM FOREST ALGORITHM	Rather, Tahir A.;Kumar, Sharad;Khan, Jamal A.	SCIENTIFIC REPORTS	yes	conservation	local	India	present-future	present-only	2017	2070	2050	2070	mammals	2	terrestrial	RF	NA	farmlands; human population density; roads density 1km radius; roads density 4km radius; settlements	conservation	food/agriculture; socio-economic; transportation; infrastructure	no	8	5	NA	yes	NA
2510	2020	MULTI-SCALE HABITAT SELECTION AND IMPACTS OF CLIMATE CHANGE ON THE DISTRIBUTION OF FOUR SYMPATRIC MESO-CARNIVORES USING RANDOM FOREST ALGORITHM	Rather, Tahir Ali;Kumar, Sharad;Khan, Jamal Ahmad	ECOLOGICAL PROCESSES	yes	exploratory	local	India	present-only	present-only	2016	2018	NA	NA	mammals	4	terrestrial	RF	NA	cropland; human population density; roads density 1km radius; settlements	exploratory	food/agriculture; socio-economic; transportation; infrastructure	no	13	4	NA	yes	NA
2513	2020	MULTIMAMMATE MICE OF THE GENUS MASTOMYS (RODENTIA: MURIDAE) IN ETHIOPIA - DIVERSITY AND DISTRIBUTION ASSESSED BY GENETIC APPROACHES AND ENVIRONMENTAL NICHE MODELLING	Martynov, Aleksey A.;Bryja, Josef;Meheretu, Yonas;Lavrenchenko, Leonid A.	JOURNAL OF VERTEBRATE BIOLOGY	yes	exploratory	national	Ethiopia	present-only	present-only	1986	2018	NA	NA	mammals	3	terrestrial	Maxent	NA	land use/land cover	exploratory	ambiguous	yes	22	1	1	yes	NA
2517	2020	MULTISCALE CONSENSUS HABITAT MODELING FOR LANDSCAPE LEVEL CONSERVATION PRIORITIZATION	Poor, Erin E.;Scheick, Brian K.;Mullinax, Jennifer M.	SCIENTIFIC REPORTS	yes	disturbance/habitat change	local	United States	present-only	present-only	1983	2018	NA	NA	mammals	1	terrestrial	ensemble	Mahalanobis distance; Maxent	agricultural areas density; agricultural areas distance; cities distance; human population density; roads primary density; roads tertiary density	disturbance/habitat change	food/agriculture; infrastructure; socio-economic; transportation	no	11	6	NA	no	NA
2530	2020	NICHE CHANGE ANALYSIS AS A TOOL TO INFORM MANAGEMENT OF TWO INVASIVE SPECIES IN EASTERN AFRICA	Eckert, Sandra;Hamad, Amina;Kilawe, Charles Joseph;Linders, Theo E. W.;Ng, Wai-Tim;Mbaabu, Purity Rima;Shiferaw, Hailu;Witt, Arne;Schaffner, Urs	ECOSPHERE	yes	invasions	multinational	Sudan; South Sudan; Eritrea; Yemen; Somalia; Ethiopia; Uganda; Congo - Kinshasa; Djibouti; Kenya; Tanzania; Rwanda; Mozambique; Malawi; Zambia; Brunei	present-future	present-only	1970	2050	2050	2050	trees/shrubs	2	terrestrial	ensemble	RF; SVM; BRT; Maxent	human footprint index	invasions	human presence	no	23	1	NA	no	NA
2538	2020	NICHE MODELLING TO GUIDE CONSERVATION ACTIONS IN FRANCE FOR THE ENDANGERED CRAYFISH AUSTROPOTAMOBIUS PALLIPES IN RELATION TO THE INVASIVE PACIFASTACUS LENIUSCULUS	Preau, Clementine;Nadeau, Iris;Sellier, Yann;Isselin-Nondedeu, Francis;Bertrand, Romain;Collas, Marc;Capinha, Cesar;Grandjean, Frederic	FRESHWATER BIOLOGY	yes	conservation	national	France	present-future	present-only	1970	2100	2050	2100	invertebrates	2	freshwater	ensemble	GLM; GAM; MARS; ANN; FDA; CTA; GBM; RF; Maxent	agricultural areas; urban areas	conservation	food/agriculture; infrastructure	no	7	2	NA	yes	NA
2605	2020	PLANNING THE PENINSULA-WIDE RECOVERY OF THE IBERIAN LYNX: IDENTIFICATION OF FAVOURABLE HABITAT AREAS	Garrote, German;Fernandez-Lopez, Javier;Rojas, Eva;Lopez, Guillermo;Angel Simon, Miguel	MAMMALIA	yes	reintroduction/restoration	multinational	Spain; Portugal	present-only	present-only	2010	2013	NA	NA	mammals	1	terrestrial	Maxent	NA	agricultural areas; agroforestry without natural vegetation; artificial areas; pastures natural	reintroduction/restoration	food/agriculture; disturbance	no	7	4	NA	no	NA
2610	2020	POLLUTION CONTROL CAN HELP MITIGATE FUTURE CLIMATE CHANGE IMPACT ON EUROPEAN GRAYLING IN THE UK	Huml, J. Vanessa;Harris, W. Edwin;Taylor, Martin I.;Sen, Robin;Prudhomme, Christel;Ellis, Jonathan S.	DIVERSITY AND DISTRIBUTIONS	yes	disturbance/habitat change	multinational	United Kingdom	present-future	present-only	1990	2050	2050	2050	fish	1	freshwater	Maxent	NA	land use/land cover	disturbance/habitat change	ambiguous	yes	11	1	1	yes	NA
2630	2020	POTENTIAL DISTRIBUTION OF GOLDENROD (SOLIDAGO ALTISSIMAL.) DURING CLIMATE CHANGE IN SOUTH KOREA	Park, Jeong Soo;Choi, Donghui;Kim, Youngha	SUSTAINABILITY	yes	invasions	national	South Korea	present-future	present-only	2015	2060	2021	2060	herbaceous plants	1	terrestrial	ensemble	GAM; GLM; RF; ANN	human footprint index	invasions	human presence	no	8	1	NA	yes	NA
2644	2020	POTENTIAL ENLARGEMENT OF THE EUROPEAN ROLLER' BREEDING RANGE IN THE CARPATHIAN BASIN	Kiss, Orsolya;Tokody, Bela;Nagy, Karoly;Vegvari, Zsolt	JOURNAL FOR NATURE CONSERVATION	yes	conservation	national	Hungary	present-only	present-only	2015	2016	NA	NA	birds	1	terrestrial	Maxent	NA	agricultural areas and natural vegetation mosaic; complex cultivation patterns; non-irrigated arable land; orchards fruit tree; vineyards	conservation	food/agriculture	no	14	5	NA	no	NA
2654	2020	PREDATORS, FIRE OR RESOURCES: WHAT DRIVES THE DISTRIBUTION OF HERBIVORES IN FRAGMENTED MESIC FORESTS?	Geary, William L.;Hradsky, Bronwyn A.;Robley, Alan;Wintle, Brendan A.	AUSTRAL ECOLOGY	yes	exploratory	local	Australia	present-only	present-only	2013	2015	NA	NA	mammals	4	terrestrial	Hierarchical model	NA	baiting treatment category	exploratory	management/interventions	no	29	1	NA	yes	NA
2658	2020	PREDICTED EFFECTS OF CHINESE NATIONAL PARK POLICY ON WILDLIFE HABITAT PROVISIONING: EXPERIENCE FROM A PLATEAU WETLAND ECOSYSTEM	Peng, Wantin;Kong, Dejun;Wu, Chengzhao;Moller, Anders Pape;Longcore, Travis	ECOLOGICAL INDICATORS	yes	conservation	local	China	present-only	present-only	2013	2015	NA	NA	birds	1	terrestrial	Maxent	NA	land use/land cover; roads main distance; roads secondary distance; villages distance	conservation	ambiguous; transportation; infrastructure	yes	7	4	1	yes	NA
2669	2020	PREDICTING HABITAT SUITABILITY OF SNOW LEOPARDS IN THE WESTERN HIMALAYAN MOUNTAINS, INDIA	Singh, Randeep;Krausman, Paul R.;Pandey, Puneet;Maheshwari, Aishwarya;Rawal, Ranbeer Singh;Sharma, Subrat;Shekhar, Ravi	BIOLOGY BULLETIN	yes	exploratory	regional	India	present-only	present-only	UNK	UNK	NA	NA	mammals	1	terrestrial	Maxent	NA	land use/land cover	exploratory	ambiguous	yes	14	1	1	yes	NA
2670	2020	PREDICTING HEDGEHOG MORTALITY RISKS ON BRITISH ROADS USING HABITAT SUITABILITY MODELLING	Wright, Patrick G. R.;Coomber, Frazer G.;Bellamy, Chloe C.;Perkins, Sarah E.;Mathews, Fiona	PEERJ	yes	conflict/collisions	multinational	United Kingdom	present-only	present-only	2000	2017	NA	NA	mammals	1	terrestrial	Maxent	NA	arable land distance; arable land percent; hedgerows density; highways density; highways distance; human population density; roads major density; roads major distance; roads major traffic volume; roads minor density; roads minor distance; roads minor traffic volume; suburban areas distance; traffic volume; urban areas distance; urban areas percent	conflict/collisions	food/agriculture; barriers/access; transportation; socio-economic; infrastructure	no	14	16	NA	yes	NA
2674	2020	PREDICTING IMPACTS OF FUTURE CLIMATE CHANGE AND HYDROPOWER DEVELOPMENT TOWARDS HABITATS OF NATIVE AND NON-NATIVE FISHES	Sun, Heying;He, Dekui;Sui, Xiaoyun;Chen, Yifeng	SCIENCE OF THE TOTAL ENVIRONMENT	yes	disturbance/habitat change	regional	China	present-future	present-future	UNK	2050	2050	2050	fish	62	freshwater	Maxent	NA	dams stream gradient heterogeneity; dams stream gradient mean; reservoir storage capacity	disturbance/habitat change	energy/raw materials	no	6	3	NA	yes	NA
2684	2020	PREDICTING STRIKE SUSCEPTIBILITY AND COLLISION PATTERNS OF THE COMMON BUZZARD AT WIND TURBINE STRUCTURES IN THE FEDERAL STATE OF BRANDENBURG, GERMANY	Bose, Anushika;Duerr, Tobias;Klenke, Reinhard A.;Henle, Klaus	PLOS ONE	yes	conflict/collisions	local	Germany	present-only	present-only	2000	2015	NA	NA	birds	1	terrestrial	BRT	NA	agricultural areas distance; anthropogenic structures distance; forests natural and commercial distance; pastures distance; plantations and gardens distance; settlements green and open space distance; still watercourses distance	conflict/collisions	food/agriculture; infrastructure; ambiguous; recreation/tourism; transportation	yes	5	7	1	no	NA
2722	2020	PREDICTIVE HABITAT MODEL REVEALS SPECIFICITYIN A BROADLY DISTRIBUTED FOREST RAPTOR, THE HARPY EAGLE	Gonzalez, Jose de Jesus Vargas;McCabe, Jennifer D.;Anderson, David L.;Curti, Marta;Cardenas, Darisnel Carpio;Vargas, F. Hernan	JOURNAL OF RAPTOR RESEARCH	yes	conservation	local	Panama	present-only	present-only	2000	2017	NA	NA	birds	1	terrestrial	Maxent	NA	large communities distance	conservation	socio-economic	no	6	1	NA	no	NA
2730	2020	PREDICTIVE MULTI-SCALE OCCUPANCY MODELS AT RANGE-WIDE EXTENTS: EFFECTS OF HABITAT AND HUMAN DISTURBANCE ON DISTRIBUTIONS OF WETLAND BIRDS	Stevens, Bryan S.;Conway, Courtney J.	DIVERSITY AND DISTRIBUTIONS	yes	exploratory	national	United States	present-only	present-only	1999	2012	NA	NA	birds	14	freshwater	Occupancy model	NA	agricultural areas percent; artificial flooding percent; cultivated cropland percent; developed areas high-intensity percent; developed areas low-intensity percent; developed areas percent; developed open space percent; dike impounded percent; excavated area percent	exploratory	food/agriculture; infrastructure; energy/raw materials	no	15	9	NA	no	NA
2736	2020	PRIORITIZING AREAS FOR CONSERVATION ACTION IN KAWTHOOLEI, MYANMAR USING SPECIES DISTRIBUTION MODELS	Greenspan, Evan;Montgomery, Clara;Stokes, Demelza;Wantai, Seree;Moo, Saw Sha Bwe	JOURNAL FOR NATURE CONSERVATION	yes	conservation	regional	Myanmar (Burma)	present-only	present-only	2013	2019	NA	NA	mammals	23	terrestrial	Maxent	NA	human population density; land use/land cover; permanent waterway distance; protected areas distance; roads distance; villages distance	conservation	socio-economic; ambiguous; transportation; management/interventions; infrastructure	yes	12	6	1	no	NA
2750	2020	PROJECTING THE EFFECTS OF AGRICULTURAL CONSERVATION PRACTICES ON STREAM FISH COMMUNITIES IN A CHANGING CLIMATE	Fraker, Michael E.;Keitzer, S. Conor;Sinclair, James S.;Aloysius, Noel R.;Dippold, David A.;Yen, Haw;Arnold, Jeffrey G.;Daggupati, Prasad;Johnson, Mari-Vaughn V.;Martin, Jay F.;Robertson, Dale M.;Sowa, Scott P.;White, Michael J.;Ludsin, Stuart A.	SCIENCE OF THE TOTAL ENVIRONMENT	yes	conservation	regional	United States	present-future	present-only	1990	2065	2020	2065	fish	15	freshwater	BRT	NA	dams distance; impervious surfaces frequency; roads crossings frequency	conservation	energy/raw materials; infrastructure; transportation	no	7	3	NA	no	NA
2758	2020	QUANTIFYING RANGE DECLINE AND REMAINING POPULATIONS OF THE LARGE MARSUPIAL CARNIVORE OF AUSTRALIA'S TROPICAL RAINFOREST	Uzqueda, Adriana;Burnett, Scott;Bertola, V, Lorenzo;Hoskin, Conrad J.	JOURNAL OF MAMMALOGY	yes	conservation	local	Australia	past-present	present-only	1882	2016	NA	NA	mammals	1	terrestrial	Maxent	NA	land use/land cover; remnant or nonremnant vegetation; roads density	conservation	ambiguous; transportation	yes	5	3	2	no	NA
2760	2020	RALLYING CITIZEN KNOWLEDGE TO ASSESS WILDLIFE OCCURRENCE AND HABITAT SUITABILITY IN ANTHROPOGENIC LANDSCAPES	Pedarros, Elie;Coetzee, Tabitha;Fritz, Herve;Guerbois, Chloe	BIOLOGICAL CONSERVATION	yes	conflict/collisions	local	South Africa	present-only	present-only	UNK	UNK	NA	NA	mammals	1	terrestrial	Maxent	NA	land use/land cover; protected areas distance	conflict/collisions	ambiguous; management/interventions	yes	11	2	1	no	NA
2766	2020	REALIZED DISTRIBUTION PATTERNS OF CROWNED LEMURS (EULEMUR CORONATUS) WITHIN A HUMAN-DOMINATED FOREST FRAGMENT IN NORTHERN MADAGASCAR	Malabet, Fernando Mercado;Peacock, Heather;Razafitsalama, Jeremi;Birkinshaw, Christopher;Colquhoun, Ian	AMERICAN JOURNAL OF PRIMATOLOGY	yes	disturbance/habitat change	local	Madagascar	present-only	present-only	2016	2016	NA	NA	mammals	1	terrestrial	Maxent	NA	anthropogenic disturbance index; anthropogenic structures distance	disturbance/habitat change	infrastructure	no	5	2	NA	no	NA
2787	2020	REMOTELY SENSED FOREST UNDERSTORY DENSITY AND NEST PREDATOR OCCURRENCE INTERACT TO PREDICT SUITABLE BREEDING HABITAT AND THE OCCURRENCE OF A RESIDENT BOREAL BIRD SPECIES	Klein, Julian;Haverkamp, Paul J.;Lindberg, Eva;Griesser, Michael;Eggers, Sonke	ECOLOGY AND EVOLUTION	yes	exploratory	regional	Sweden	present-only	present-only	1998	2013	NA	NA	birds	1	terrestrial	Hierarchical model	NA	managed areas; settlements distance	exploratory	management/interventions; infrastructure	no	1	2	NA	no	NA
2791	2020	RESPONSES OF LAKEMACROPHYTE SPECIES AND FUNCTIONAL TRAITS TO CLIMATE AND LAND USE CHANGES	Kim, Ji Yoon;Nishihiro, Jun	SCIENCE OF THE TOTAL ENVIRONMENT	yes	disturbance/habitat change	national	Japan	past-present	past-present	1880	2000	NA	NA	herbaceous plants	58	freshwater	Hierarchical model	NA	agricultural areas percent; urban areas percent	disturbance/habitat change	food/agriculture; infrastructure	no	4	2	NA	no	NA
2798	2020	ROAD AS A MAJOR DRIVER FOR POTENTIAL DISTRIBUTION OF THE INVASIVE GIANT AFRICAN LAND SNAIL IN NEPAL	Adhikari, Shova;Sharma, Hari Prasad;Rimal, Bhagawat;Belant, Jerrold L.;Katuwal, Hem Bahadur	TROPICAL ECOLOGY	yes	invasions	national	Nepal	present-only	present-only	2019	2019	NA	NA	invertebrates	1	terrestrial	Maxent	NA	roads distance	invasions	transportation	no	7	1	NA	yes	NA
2805	2020	SATELLITE TELEMETRY AND DIGITAL AERIAL SURVEYS SHOW STRONG DISPLACEMENT OF RED-THROATED DIVERS (GAVIA STELLATA) FROM OFFSHORE WIND FARMS	Heinanen, Stefan;Zydelis, Ramunas;Kleinschmidt, Birgit;Dorsch, Monika;Burger, Claudia;Morkunas, Julius;Quillfeldt, Petra;Nehls, Georg	MARINE ENVIRONMENTAL RESEARCH	yes	disturbance/habitat change	local	Germany	present-only	present-only	2015	2017	NA	NA	birds	1	marine	Hierarchical model	NA	wind farmlands distance class	disturbance/habitat change	energy/raw materials	no	2	1	NA	no	NA
2807	2020	SCALE DEPENDENCY OF PSEUDO-ABSENCES SELECTION AND UNCERTAINTY IN CLIMATE SCENARIOS MATTER WHEN ASSESSING POTENTIAL DISTRIBUTION OF A RARE POPPY PLANT MECONOPSIS PUNICEA MAXIM. UNDER A WARMING CLIMATE	Li, Zhongrong;Zhu, Zhongfu;Wu, Yan	GLOBAL ECOLOGY AND CONSERVATION	yes	conservation	regional	China	present-future	present-only	2002	2080	2080	2080	herbaceous plants	1	terrestrial	BRT	NA	cultivated and managed vegetation	conservation	management/interventions	no	6	1	NA	yes	NA
2854	2020	SPATIAL PATTERN AND DETERMINANTS OF GLOBAL INVASION RISK OF AN INVASIVE SPECIES, SHARPBELLY HEMICULTER LEUCISCULUS (BASILESKY, 1855)	Dong, Xianghong;Ju, Tao;Grenouillet, Gael;Laffaille, Pascal;Lek, Sovan;Liu, Jiashou	SCIENCE OF THE TOTAL ENVIRONMENT	yes	invasions	global	global	present-only	present-only	UNK	2019	NA	NA	fish	1	freshwater	ensemble	GAM; GLM; GBM; FDA; ANN; MARS; RF	human influence index; reservoirs and dams	invasions	human presence; energy/raw materials	no	4	2	NA	yes	NA
2859	2020	SPATIAL SURVEILLANCE OF INVASION BY ALIEN SPECIES IN A HETEROGENEOUS ECOLOGICAL LANDSCAPE	Thinley, Ugyen;Banterng, Poramate;Katawatin, Roengsak;Gonkhamdee, Santimaitree	INTERNATIONAL JOURNAL OF APPLIED GEOSPATIAL RESEARCH	yes	invasions	national	Bhutan	present-only	present-only	UNK	UNK	NA	NA	herbaceous plants	6	terrestrial	multiple	GARP; Maxent	land use/land cover	invasions	ambiguous	yes	9	1	1	yes	NA
2863	2020	SPATIOTEMPORAL DISTRIBUTION OF HUMAN-ELEPHANT CONFLICT IN EASTERN THAILAND: A MODEL-BASED ASSESSMENT USING NEWS REPORTS AND REMOTELY SENSED DATA	Kitratporn, Nuntikorn;Takeuchi, Wataru	REMOTE SENSING	yes	conflict/collisions	regional	Thailand	present-only	present-only	2009	2018	NA	NA	mammals	1	terrestrial	Maxent	NA	artificial illumination distance; human population density; protected areas distance; roads main distance	conflict/collisions	pollution; socio-economic; management/interventions; transportation	no	9	4	NA	no	NA
2864	2020	SPATIOTEMPORAL OCCURRENCE OF MISHMI TAKIN BUDORCAS TAXICOLOR IN DULONGJIANG REGION, SOUTHWESTERN CHINA	Li, Xueyou;Huang, Cheng;Jiang, Xuelong	MAMMALIA	yes	exploratory	local	China	present-only	present-only	2015	2015	NA	NA	mammals	1	terrestrial	Maxent	NA	land use/land cover; residential areas distance	exploratory	ambiguous; infrastructure	yes	7	2	1	no	NA
2879	2020	SPECIES DISTRIBUTION MODELLING PREDICTS HABITAT SUITABILITY AND REDUCTION OF SUITABLE HABITAT UNDER FUTURE CLIMATIC SCENARIO FOR SCLEROPHRYS PERRETI: A CRITICALLY ENDANGERED NIGERIAN ENDEMIC TOAD	Nneji, Lotanna M.;Salako, Gabriel;Oladipo, Segun O.;Ayoola, Adeola O.;Onadeko, Abiodun B.;Adedeji, Babatunde E.;Omotoso, Olatunde;Ugwumba, Adiaha Alda A.;Adeola, Adeniyi C.	AFRICAN JOURNAL OF ECOLOGY	yes	conservation	local	Nigeria	present-future	present-only	2018	2050	2050	2050	amphibians	1	terrestrial	Maxent	NA	land use/land cover	conservation	ambiguous	yes	12	1	1	yes	NA
2885	2020	SPECIES DISTRIBUTION MODELS FOR THE EASTERN BLACKLEGGED TICK,IXODES SCAPULARIS, AND THE LYME DISEASE PATHOGEN,BORRELIA BURGDORFERI, IN ONTARIO, CANADA	Slatculescu, Andreea M.;Clow, Katie M.;McKay, Roman;Talbot, Benoit;Logan, James J.;Thickstun, Charles R.;Jardine, Claire M.;Ogden, Nicholas H.;Knudby, Anders J.;Kulkarni, Manisha A.	PLOS ONE	yes	human health/safety	local	Canada	present-only	present-only	2015	2018	NA	NA	invertebrates	2	terrestrial	Maxent	NA	agricultural areas percent; hedgerows percent; infrastructure percent; rural areas percent	human health/safety	food/agriculture; barriers/access; infrastructure	no	8	4	NA	no	NA
2888	2020	SPECIES RANGE SHIFTS IN RESPONSE TO CLIMATE CHANGE AND HUMAN PRESSURE FOR THE WORLD'S LARGEST AMPHIBIAN	Zhang, Peng;Dong, Xianghong;Grenouillet, Gael;Lek, Sovan;Zheng, Yichen;Chang, Jianbo	SCIENCE OF THE TOTAL ENVIRONMENT	yes	disturbance/habitat change	national	China	present-future	present-future	UNK	2070	2050	2070	amphibians	1	terrestrial	ensemble	GLM; GBM; RF; MARS	human population density; impervious surfaces percent	disturbance/habitat change	socio-economic; infrastructure	no	5	2	NA	yes	NA
2905	2020	TEMPERATURE, TOPOGRAPHY, SOIL CHARACTERISTICS, AND NDVI DRIVE HABITAT PREFERENCES OF A SHADE-TOLERANT INVASIVE GRASS	Bowen, Anna K. M.;Stevens, Martin H. H.	ECOLOGY AND EVOLUTION	yes	invasions	regional	United States	present-only	present-only	2016	2016	NA	NA	herbaceous plants	1	terrestrial	Maxent	NA	roads distance; trails distance	invasions	transportation; recreation/tourism	no	5	2	NA	yes	NA
2929	2020	THE DISTRIBUTION OF THE ELONGATED TORTOISE (INDOTESTUDO ELONGATA) ON THE INDIAN SUBCONTINENT: IMPLICATIONS FOR CONSERVATION AND MANAGEMENT	Khan, Susmita;Nath, Anukul;Das, Abhijit	HERPETOLOGICAL CONSERVATION AND BIOLOGY	yes	conservation	multinational	India; Nepal; Bhutan; Bangladesh	present-only	present-only	UNK	UNK	NA	NA	reptiles	1	terrestrial	Maxent	NA	land use/land cover	conservation	ambiguous	yes	7	1	1	yes	NA
2935	2020	THE EFFECTS OF THE HUMAN FOOTPRINT AND SOIL PROPERTIES ON THE HABITAT SUITABILITY OF LARGE OLD TREES IN ALPINE URBAN AND PERIURBAN AREAS	Wan, Ji-Zhong;Li, Qiang-Feng;Wei, Guo-Liang;Yin, Guang-Jing;Wei, Deng-Xian;Song, Zuo-Min;Wang, Chun-Jing	URBAN FORESTRY \& URBAN GREENING	yes	conservation	local	China	present-only	present-only	2018	2018	NA	NA	trees/shrubs	6	terrestrial	Maxent	NA	human footprint index	conservation	human presence	no	7	1	NA	yes	better
2946	2020	THE IMPORTANCE OF LAND-USE LEGACIES FOR MODELING PRESENT-DAY SPECIES DISTRIBUTIONS	Chen, Xin;Leites, Laura	LANDSCAPE ECOLOGY	yes	exploratory	local	United States	present-only	present-only	2000	2016	NA	NA	trees/shrubs	6	terrestrial	RF	NA	abandoned cropland percent; abandoned pastures percent; cropland abandonment duration; cropland percent; pastures abandonment duration; pastures percent	exploratory	food/agriculture	no	34	6	NA	no	NA
2969	2020	THE ROLE OF CONNECTIVITY IN THE INTERPLAY BETWEEN CLIMATE CHANGE AND THE SPREAD OF ALIEN FISH IN A LARGE MEDITERRANEAN RIVER	Radinger, Johannes;Garcia-Berthou, Emili	GLOBAL CHANGE BIOLOGY	yes	disturbance/habitat change	regional	Spain	present-only	present-only	1992	2015	NA	NA	fish	16	freshwater	ensemble	GLM; GAM; BRT; Maxent; RF	arable land percent; built-up areas percent; permanent crops percent	disturbance/habitat change	food/agriculture; infrastructure	no	12	3	NA	no	NA
2976	2020	THE SPREAD OF THE RED-BILLED LEIOTHRIX (LEIOTHRIX LUTEA) IN EUROPE: THE CONQUEST BY AN OVERLOOKED INVADER?	Pereira, Pedro Filipe;Marcia Barbosa, A.;Godinho, Carlos;Salgueiro, Pedro A.;Silva, Rui R.;Lourenco, Rui	BIOLOGICAL INVASIONS	yes	invasions	continental	Europe	present-only	present-only	2000	2017	NA	NA	mammals	1	terrestrial	GLM	NA	human population density	invasions	socio-economic	no	4	1	NA	no	NA
2980	2020	THE USE OF SOCIO-ECONOMY IN SPECIES DISTRIBUTION MODELLING: FEATURES OF RURAL SOCIETIES IMPROVE PREDICTIONS OF BARN OWL OCCURRENCE	Zmihorski, Michal;Kowalski, Marek;Cichocki, Jan;Rubacha, Slawomir;Kotowska, Dorota;Krupi, Dominik;Rosin, Zuzanna M.;Salek, Martin;Part, Tomas	SCIENCE OF THE TOTAL ENVIRONMENT	yes	conservation	national	Poland	present-only	present-only	1998	2002	NA	NA	birds	1	terrestrial	GLM	NA	arable land area size 1500m radius; church architecture material type; church year built; citizens >75yrs percent 1500m radius; citizens with higher education percent 1500m radius; commune income per citizen 1500m radius; crops autumn-sown percent 1500m radius; farm density 1500m radius; farmers percent 1500m radius; night light intensity; pastures size 1500m radius; roads length; unemployment pe…	conservation	food/agriculture; infrastructure; socio-economic; pollution; transportation	no	3	13	NA	no	NA
2984	2020	THE WINTER HABITAT SELECTION OF RED DEER (CERVUS ELAPHUS) BASED ON A MULTI-SCALE MODEL	Sun, Yue;Yu, Yanze;Guo, Jinhao;Zhang, Minghai	ANIMALS	yes	exploratory	local	Mongolia	present-only	present-only	2015	2017	NA	NA	mammals	1	terrestrial	Logistic regression	NA	farmlands percent; roads density; roads distance; roads paved distance; villages distance	exploratory	food/agriculture; transportation; infrastructure	no	8	5	NA	no	NA
2987	2020	TICK-BORNE ENCEPHALITIS VIRUS AND ITS EUROPEAN DISTRIBUTION IN TICKS AND ENDOTHERMIC MAMMALS	Walter, Melanie;Vogelgesang, Janna R.;Rubel, Franz;Brugger, Katharina	MICROORGANISMS	yes	human health/safety	multinational	Norway; Sweden; Finland; Poland; Germany; Luxembourg; Austria; France; Belgium; Netherlands; Hungary; Slovakia; Czechia; Switzerland; Latvia; Lithuania; Belarus; Ukraine; Romania; Slovenia; Croatia; Italy	present-only	present-only	UNK	2019	NA	NA	invertebrates	1	terrestrial	RF	NA	land use/land cover	human health/safety	ambiguous	yes	7	1	1	yes	NA
2991	2020	TOWARD COMMUNITY PREDICTIONS: MULTI-SCALE MODELLING OF MOUNTAIN BREEDING BIRDS' HABITAT SUITABILITY, LANDSCAPE PREFERENCES, AND ENVIRONMENTAL DRIVERS	Amini Tehrani, Nasrin;Naimi, Babak;Jaboyedoff, Michel	ECOLOGY AND EVOLUTION	yes	exploratory	local	Switzerland	present-only	present-only	1999	2016	NA	NA	birds	91	terrestrial	ensemble	GAM; MARS	agricultural areas percent; hedgerows percent; residential area distance; roads distance	exploratory	food/agriculture; barriers/access; infrastructure; transportation	no	11	4	NA	no	NA
2993	2020	TRADE-OFFS BETWEEN WOOD PRODUCTION AND FOREST GROUSE HABITATS IN TWO REGIONS WITH DISTINCTIVE LANDSCAPES	Haakana, Helena;Huhta, Esa;Hirvela, Hannu;Packalen, Tuula	FOREST ECOSYSTEMS	yes	food/economics	regional	Finland	present-only	present-only	1997	2004	NA	NA	birds	1	terrestrial	Logistic regression	NA	agricultural areas 500m radius; built-up areas 500m radius; clear cut areas 500m radius	food/economics	food/agriculture; infrastructure; energy/raw materials	no	11	3	NA	no	NA
2998	2020	TREE COVER IS CRUCIAL BUT RIPARIAN AREAS PROVIDE A STRATEGIC FOCUS FOR PRESERVING AN URBAN AVOIDER IN A FRAGMENTED URBAN ECOSYSTEM	Connelly, Christine A.;Lennox, Erin;Isaac, Bronwyn;Aulich, Vincent;Cooke, Raylene;Weston, Michael A.;White, John G.	EMU-AUSTRAL ORNITHOLOGY	yes	disturbance/habitat change	local	Australia	present-only	present-only	2003	2013	NA	NA	birds	1	terrestrial	Maxent	NA	land use/land cover	disturbance/habitat change	ambiguous	yes	5	1	1	no	NA
3011	2020	USE OF GEOSPATIAL METHODS TO CHARACTERIZE DISPERSION OF THE EMERALD ASH BORER IN SOUTHERN ONTARIO, CANADA	Hoque, Farah;Hu, Baoxin;Wang, Jian-Guo;Hall, G. Brent	ECOLOGICAL INFORMATICS	yes	invasions	local	Canada	present-only	present-only	2002	2013	NA	NA	invertebrates	1	terrestrial	multiple	Logistic regression; RF; GLM	forest processing facilities; highways; human population centers; seaports	invasions	energy/raw materials; transportation; socio-economic	no	10	4	NA	yes	NA
3019	2020	USING CITIZEN SCIENCE IN ROAD SURVEYS FOR LARGE-SCALE AMPHIBIAN MONITORING: ARE BIASED DATA REPRESENTATIVE FOR SPECIES DISTRIBUTION?	Petrovan, Silviu O.;Vale, Candida Gomes;Sillero, Neftali	BIODIVERSITY AND CONSERVATION	yes	exploratory	multinational	United Kingdom	present-only	present-only	1975	2015	NA	NA	amphibians	UNK	terrestrial	Maxent	NA	arable land distance; roads distance; urban areas distance	exploratory	food/agriculture; transportation; infrastructure	no	4	3	NA	no	NA
3020	2020	USING CLIMATE CHANGE MODELS TO INFORM THE RECOVERY OF THE WESTERN GROUND PARROT PEZOPORUS FLAVIVENTRIS	Molloy, Shaun W.;Burbidge, Allan H.;Comer, Sarah;Davis, Robert A.	ORYX	yes	reintroduction/restoration	local	Australia	present-future	present-only	2001	2070	2050	2070	birds	1	terrestrial	ensemble	GLM; GBM; GAM; CTA; ANN; SRE; FDA; MARS; RF; Maxent	historic vegetation; remnant vegetation area size	reintroduction/restoration	ambiguous	yes	3	2	2	yes	NA
3023	2020	USING ENVIRONMENTAL NICHE MODELLING TO INVESTIGATE ABIOTIC PREDICTORS OF CROCODILIAN ATTACKS ON PEOPLE	Powell, George;Versluys, Thomas M. M.;Williams, Jessica J.;Tiedt, Sonia;Pooley, Simon	ORYX	yes	conflict/collisions	multinational	South Africa; Eswatini; United States	present-only	present-only	1951	2016	NA	NA	reptiles	2	terrestrial	BRT	NA	human population density	conflict/collisions	socio-economic	no	5	1	NA	no	NA
3028	2020	USING MOUNTAIN LION HABITAT SELECTION IN MANAGEMENT	Dellinger, Justin A.;Cristescu, Bogdan;Ewanyk, Jonathan;Gammons, Daniel J.;Garcelon, David;Johnston, Phillip;Martins, Quinton;Thompson, Craig;Vickers, T. Winston;Wilmers, Christopher C.;Wittmer, Heiko U.;Torres, Steven G.	JOURNAL OF WILDLIFE MANAGEMENT	yes	conservation	local	United States	present-only	present-only	2001	2019	NA	NA	mammals	1	terrestrial	RSF	NA	human population density; impervious surface distance; roads secondary distance	conservation	socio-economic; infrastructure; transportation	no	8	3	NA	no	NA
3030	2020	USING SPECIES DISTRIBUTION MODELS TO GUIDE SEAGRASS MANAGEMENT	Bittner, Rachel E.;Roesler, Elizabeth L.;Barnes, Matthew A.	ESTUARINE COASTAL AND SHELF SCIENCE	yes	reintroduction/restoration	local	United States	present-only	present-only	2015	2015	NA	NA	herbaceous plants	5	marine	Maxent	NA	boat launch distance; nitrogen concentration	reintroduction/restoration	transportation; pollution	no	4	2	NA	no	NA
3040	2020	VARIATION IN BEHAVIORAL TRAITS OF TWO FRUGIVOROUS MAMMALS MAY LEAD TO DIFFERENTIAL RESPONSES TO HUMAN DISTURBANCE	Tedonzong, Luc Roscelin Dongmo;Willie, Jacob;Makengveu, Sandra Tewamba;Lens, Luc;Tagg, Nikki	ECOLOGY AND EVOLUTION	yes	disturbance/habitat change	local	Cameroon	present-only	present-only	2015	2016	NA	NA	mammals	2	terrestrial	Maxent	NA	research camp distance; trails secondary distance; villages distance	disturbance/habitat change	management/interventions; recreation/tourism; infrastructure	no	8	3	NA	no	better
3056	2020	WILD DOGS AT STAKE: DEFORESTATION THREATENS THE ONLY AMAZON ENDEMIC CANID, THE SHORT-EARED DOG (ATELOCYNUS MICROTIS)	Rocha, Daniel G.;Micchi de Barros Ferraz, Katia Maria Paschoaletto;Goncalves, Lucas;Tan, Cedric Kai Wei;Lemos, Frederico G.;Ortiz, Carolina;Peres, Carlos A.;Negroes, Nuno;Antunes, Andre Pinassi;Rohe, Fabio;Abrahams, Mark;Zapata-Rios, Galo;Teles, Davi;Oliveira, Tadeu;von Muhlen, Eduardo M.;Venticinque, Eduardo;Grabin, Diogo M.;Mosquera B, Diego;Blake, John;Moreira Lima, Marcela Guimaraes;Sampaio, …	ROYAL SOCIETY OPEN SCIENCE	yes	disturbance/habitat change	multinational	Colombia; Peru; Ecuador; Bolivia; Brazil	present-future	present-future	2016	2045	2027	2045	mammals	1	terrestrial	Maxent	NA	forest non-forest deforested class	disturbance/habitat change	disturbance	no	6	1	NA	yes	NA
3057	2020	WILDLIFE CONSERVATION STRATEGIES SHOULD INCORPORATE BOTH TAXON IDENTITY AND GEOGRAPHICAL CONTEXT - FURTHER EVIDENCE WITH BUMBLEBEES	Ghisbain, Guillaume;Michez, Denis;Marshall, Leon;Rasmont, Pierre;Dellicour, Simon	DIVERSITY AND DISTRIBUTIONS	yes	conservation	multinational	Albania; Armenia; Austria; Azerbaijan; Belarus; Belgium; Bosnia & Herzegovina; Bulgaria; China; Croatia; Czechia; Denmark; Estonia; Finland; France; Georgia; Germany; Hungary; Ireland; Italy; Latvia; Liechtenstein; Lithuania; Luxembourg; North Macedonia; Moldova; Netherlands; Norway; Poland; Romania; Russia; Serbia; Slovakia; Slovenia; Sweden; Switzerland; Turkey; Ukraine; Morocco; Algeria; Tunis…	present-only	present-only	1970	2000	NA	NA	invertebrates	68	terrestrial	Maxent	NA	cropland; urban areas	conservation	food/agriculture; infrastructure	no	16	2	NA	yes	NA
3062	2020	Y LAND USE AND COVER EFFECTS ON AN ECOSYSTEM ENGINEER	Duncan, I, Sarah;Pynn, J. T.;Parsons, I, Elizabeth;Fletcher, Jr., Robert J.;Austin, James D.;Castleberry, Steven B.;Conner, L. Mike;Gitzen, Robert A.;Barbour, Michael;McCleery, Robert A.	FOREST ECOLOGY AND MANAGEMENT	yes	disturbance/habitat change	regional	United States	present-only	present-only	2016	2017	NA	NA	mammals	1	terrestrial	GLM	NA	agricultural areas; developed areas high-intensity; low-intensity developed areas	disturbance/habitat change	food/agriculture; infrastructure	no	1	3	NA	no	NA
3073	2019	A HABITAT RISK ASSESSMENT AND BREEDING SITE PROJECTION FOR SLACKWATER DARTER (ETHEOSTOMA BOSCHUNGI) (PERCIDAE) IN ALABAMA AND TENNESSEE USA	Roy, Meagan B.;Johnston, Carol E.;Janosik, Alexis	ENVIRONMENTAL BIOLOGY OF FISHES	yes	conservation	local	United States	present-only	present-only	1992	2001	NA	NA	fish	1	freshwater	GLM	NA	farm pond density; farm pond distance; land use change percent; land use/land cover; roads crossing density; roads crossing proximity	conservation	food/agriculture; ambiguous; transportation	yes	4	6	2	no	NA
3077	2019	A NEW BASELINE FOR COUNTRYWIDE ALPHA-DIVERSITY AND SPECIES DISTRIBUTIONS: ILLUSTRATION USING > 6,000 PLANT SPECIES IN PANAMA	Leung, Brian;Hudgins, Emma J.;Potapova, Anna;Ruiz-Jaen, Maria C.	ECOLOGICAL APPLICATIONS	yes	exploratory	national	Panama	present-only	present-only	UNK	UNK	NA	NA	herbaceous plants	7360	terrestrial	multiple	GAM; GLM	country boundary; human population size of nearest town; roads distance; urban areas distance	exploratory	barriers/access; infrastructure; transportation	no	24	4	NA	yes	NA
3102	2019	ACCOUNTING FOR CONNECTIVITY UNCERTAINTIES IN PREDICTING ROADKILLS: A COMPARATIVE APPROACH BETWEEN PATH SELECTION FUNCTIONS AND HABITAT SUITABILITY MODELS	Valerio, Francesco;Carvalho, Filipe;Marcia Barbosa, A.;Mira, Antonio;Santos, Sara M.	ENVIRONMENTAL MANAGEMENT	yes	conflict/collisions	local	Portugal	present-only	present-only	2010	2012	NA	NA	mammals	1	terrestrial	GLM	NA	agricultural areas percent 100m radius; agricultural areas percent 500m radius; urban areas percent 100m radius; urban areas percent 500m radius	conflict/collisions	food/agriculture; infrastructure	no	11	4	NA	no	NA
3104	2019	ADAPTIVE MANAGEMENT AND PLANNING FOR THE CONSERVATION OF FOUR THREATENED LARGE ASIAN MAMMALS IN A CHANGING CLIMATE	Deb, Jiban Chandra;Phinn, Stuart;Butt, Nathalie;McAlpine, Clive A.	MITIGATION AND ADAPTATION STRATEGIES FOR GLOBAL CHANGE	yes	disturbance/habitat change	multinational	China; Japan; Mongolia; North Korea; South Korea; Brunei; Cambodia; Indonesia; Laos; Malaysia; Myanmar (Burma); Philippines; Singapore; Thailand; Timor-Leste; Vietnam; Afghanistan; Bangladesh; Bhutan; India; Iran; Maldives; Nepal; Pakistan; Sri Lanka	present-future	present-only	2001	2070	2050	2070	mammals	4	terrestrial	Maxent	NA	land use/land cover	disturbance/habitat change	ambiguous	yes	8	1	1	yes	NA
3112	2019	AN ASSESSMENT OF HUMAN IMPACTS ON ENDANGERED RED PANDAS (AILURUS FULGENS) LIVING IN THE HIMALAYA	Panthi, Saroj;Wang, Tiejun;Sun, Yiwen;Thapa, Arjun	ECOLOGY AND EVOLUTION	yes	conservation	regional	Nepal	present-only	present-only	2009	2016	NA	NA	mammals	1	terrestrial	Maxent	NA	human population density; land use/land cover; livestock density; roads distance; settlements distance; trails distance	conservation	socio-economic; ambiguous; food/agriculture; transportation; infrastructure; recreation/tourism	yes	11	6	1	yes	better
3114	2019	AN EVALUATION OF STRINGENT FILTERING TO IMPROVE SPECIES DISTRIBUTION MODELS FROM CITIZEN SCIENCE DATA	Steen, Valerie A.;Elphick, Chris S.;Tingley, Morgan W.	DIVERSITY AND DISTRIBUTIONS	yes	exploratory	local	United States	present-only	present-only	2010	2016	NA	NA	birds	96	terrestrial	RF	NA	cropland; developed areas high-intensity; developed areas low-intensity; developed areas medium-intensity; developed open spaces; household income; housing density; pastures	exploratory	food/agriculture; infrastructure; socio-economic	no	27	8	NA	no	NA
3121	2019	AN UNCERTAIN FUTURE FOR THE ENDEMIC GALLIFORMES OF THE CAUCASUS	Hof, Anouschka R.;Allen, Andrew M.	SCIENCE OF THE TOTAL ENVIRONMENT	yes	conservation	multinational	Russia; Turkey; Iran	present-future	present-future	1961	2070	2050	2070	birds	2	terrestrial	Maxent	NA	managed pasture; rangeland	conservation	management/interventions; food/agriculture	no	12	2	NA	yes	NA
3125	2019	ANALYSIS OF GEOGRAPHICAL DISTRIBUTION OF THE PARTHENOGENETIC ROCK LIZARD DAREVSKIA ARMENIACA AND ITS PARENTAL SPECIES (D. MIXTA, D. VALENTINI) BASED ON ECOLOGICAL MODELLING	Petrosyan, Varos;Osipov, Fedor;Bobrov, Vladimir;Dergunova, Natalia;Nazarenko, Evgeny;Omelchenko, Andrey;Danielyan, Felix;Arakelyan, Marine	SALAMANDRA	yes	exploratory	multinational	Georgia; Armenia; Turkey; Azerbaijan	present-only	present-only	1967	2018	NA	NA	reptiles	3	terrestrial	Maxent	NA	railways distance; roads distance; settlements rural distance; settlements urban distance	exploratory	transportation; infrastructure	no	27	4	NA	yes	NA
3130	2019	APPLYING CIRCUIT THEORY AND LANDSCAPE LINKAGE MAPS TO REINTRODUCTION PLANNING FOR CALIFORNIA CONDORS	D'Elia, Jesse;Brandt, Joseph;Burnett, L. Joseph;Haig, Susan M.;Hollenbeck, Jeff;Kirkland, Steve;Marcot, Bruce G.;Punzalan, Arianna;West, Christopher J.;Williams-Claussen, Tiana;Wolstenholme, Rachel;Young, Rich	PLOS ONE	yes	reintroduction/restoration	regional	United States	present-only	present-only	2013	2017	NA	NA	birds	1	terrestrial	Maxent	NA	human population density; roads density	reintroduction/restoration	socio-economic; transportation	no	5	2	NA	no	not_stated
3134	2019	ARE DRIVERS OF MICROBIAL DIATOM DISTRIBUTIONS CONTEXT DEPENDENT IN HUMAN-IMPACTED AND PRISTINE ENVIRONMENTS?	Pajunen, Virpi;Jyrkaenkallio-Mikkola, Jenny;Luoto, Miska;Soininen, Janne	ECOLOGICAL APPLICATIONS	yes	exploratory	national	Finland	present-only	present-only	1986	2016	NA	NA	microorganisms	UNK	freshwater	BRT	NA	anthropogenic land percent	exploratory	human presence	no	9	1	NA	no	no_difference
3142	2019	ASSESSING NICHE OVERLAP BETWEEN DOMESTIC AND THREATENED WILD SHEEP TO IDENTIFY CONSERVATION PRIORITY AREAS	Bleyhl, Benjamin;Arakelyan, Marine;Askerov, Elshad;Bluhm, Hendrik;Gavashelishvili, Alexander;Ghasabian, Mamikon;Ghoddousi, Arash;Heidelberg, Aurel;Khorozyan, Igor;Malkhasyan, Alexander;Manvelyan, Karen;Masoud, Mohammadreza;Moqanaki, Ehsan M.;Radeloff, Volker C.;Soofi, Mahmood;Weinberg, Paul;Zazanashvili, Nugzar;Kuemmerle, Tobias	DIVERSITY AND DISTRIBUTIONS	yes	conflict/collisions	multinational	Armenia; Azerbaijan; Georgia; Iran; Turkey	present-only	present-only	2006	2016	NA	NA	mammals	1	terrestrial	Maxent	NA	land use/land cover; roads distance; settlements distance	conflict/collisions	ambiguous; transportation; infrastructure	yes	4	3	1	yes	NA
3152	2019	ASSESSING THE VULNERABILITY OF AQUATIC MACROINVERTEBRATES TO CLIMATE WARMING IN A MOUNTAINOUS WATERSHED: SUPPLEMENTING PRESENCE-ONLY DATA WITH SPECIES TRAITS	Besacier Monbertrand, Anne-Laure;Timoner, Pablo;Rahman, Kazi;Burlando, Paolo;Fatichi, Simone;Gonseth, Yves;Moser, Frederic;Castella, Emmanuel;Lehmann, Anthony	WATER	yes	exploratory	regional	Switzerland	present-only	present-only	1991	2008	NA	NA	invertebrates	206	terrestrial	ensemble	GLM; GAM; MARS; GBM; ANN; Maxent; CTA; FDA	agricultural areas percent	exploratory	food/agriculture	no	8	1	NA	no	NA
3183	2019	BROWN BEAR (URSUS ARCTOS) HABITAT SUITABILITY AND DISTRIBUTION MODELLING IN THE SOUTHERN TAIGA SUBZONE USING THE METHOD OF MAXIMUM ENTROPY	Ogurtsov, Sergey S.	NATURE CONSERVATION RESEARCH	yes	exploratory	local	Russia	present-only	present-only	2008	2018	NA	NA	mammals	1	terrestrial	Maxent	NA	agricultural areas; apple orchards and oat fields distance; clear cut areas	exploratory	food/agriculture; energy/raw materials	no	11	3	NA	no	NA
3190	2019	CARNIVORE COMMUNITY RESPONSE TO ANTHROPOGENIC LANDSCAPE CHANGE: SPECIES-SPECIFICITY FOILS GENERALIZATIONS	Heim, Nicole;Fisher, Jason T.;Volpe, John;Clevenger, Anthony P.;Paczkowski, John	LANDSCAPE ECOLOGY	yes	disturbance/habitat change	regional	Canada	present-only	present-only	2012	2012	NA	NA	mammals	7	terrestrial	GLM	NA	linear features density; logging cut-block areas percent	disturbance/habitat change	transportation; disturbance	no	7	2	NA	no	NA
3192	2019	CATS UNDER COVER: HABITAT MODELS INDICATE A HIGH DEPENDENCY ON WOODLANDS BY ATLANTIC FOREST FELIDS	Cruz, Paula;De Angelo, Carlos;Martinez Pardo, Julia;Eugenia Iezzi, Maria;Varela, Diego;Di Bitetti, Mario S.;Paviolo, Agustin	BIOTROPICA	yes	disturbance/habitat change	regional	Argentina	present-only	present-only	2003	2015	NA	NA	mammals	4	terrestrial	Maxent	NA	plantations pine and eucalyptus percent; productive lands without trees percent	disturbance/habitat change	food/agriculture	no	2	2	NA	no	NA
3208	2019	CLIMATE AND LAND USE CHANGES WILL DEGRADE THE DISTRIBUTION OF RHODODENDRONS IN CHINA	Yu, Fangyuan;Wang, Tiejun;Groen, Thomas A.;Skidmore, Andrew K.;Yang, Xuefei;Ma, Keping;Wu, Zhifeng	SCIENCE OF THE TOTAL ENVIRONMENT	yes	disturbance/habitat change	regional	China	present-future	present-future	2010	2070	2070	2070	herbaceous plants	10	terrestrial	Maxent	NA	land use/land cover	disturbance/habitat change	ambiguous	yes	5	1	1	yes	NA
3219	2019	CLIMATE CHANGE EFFECTS ON SPECIES OF BOVIDAE FAMILY IN IRAN	Ebrahimi, Amir;Sardari, Pourya;Safavian, Sanaz;Jafarzade, Zahra;Bashghareh, Sadegh;Khavari, Zeynab	ENVIRONMENTAL EARTH SCIENCES	yes	disturbance/habitat change	national	Iran	present-future	present-only	2016	UNK	UNK	UNK	mammals	5	terrestrial	Maxent	NA	protected areas distance; roads distance; settlements distance	disturbance/habitat change	management/interventions; transportation; infrastructure	no	6	3	NA	yes	NA
3235	2019	CLIMATE POLICY ACTION NEEDED TO REDUCE VULNERABILITY OF CONSERVATION-RELIANT GRASSLAND BIRDS IN NORTH AMERICA	Wilsey, Chad;Taylor, Lotem;Bateman, Brooke;Jensen, Caitlin;Michel, Nicole;Panjabi, Arvind;Langham, Gary	CONSERVATION SCIENCE AND PRACTICE	yes	conservation	multinational	United States; Canada	present-future	present-only	1981	2080	2050	2080	birds	38	terrestrial	multiple	Maxent; BRT	anthropogenic land	conservation	human presence	no	11	1	NA	no	NA
3238	2019	CLIMATE, HUMAN INFLUENCE AND THE DISTRIBUTION LIMITS OF THE INVASIVE EUROPEAN EARWIG, FORFICULA AURICULARIA, IN AUSTRALIA	Hill, Matthew P.;Binns, Matthew;Umina, Paul A.;Hoffmann, Ary A.;Macfadyen, Sarina	PEST MANAGEMENT SCIENCE	yes	invasions	national	Australia	present-only	present-only	2016	2017	NA	NA	invertebrates	1	terrestrial	Maxent	NA	human influence index	invasions	human presence	no	8	1	NA	yes	not_stated
3257	2019	COMBINING MULTI-STATE SPECIES DISTRIBUTION MODELS, MORTALITY ESTIMATES, AND LANDSCAPE CONNECTIVITY TO MODEL POTENTIAL SPECIES DISTRIBUTION FOR ENDANGERED SPECIES IN HUMAN DOMINATED LANDSCAPES	Maiorano, Luigi;Chiaverini, Luca;Falco, Matteo;Ciucci, Paolo	BIOLOGICAL CONSERVATION	yes	conservation	regional	Italy	present-only	present-only	1980	2014	NA	NA	mammals	1	terrestrial	ensemble	GAM; CTA; ANN; SRE; MARS; RF; GBM; GLM	agricultural areas heterogeneous; human population density; pastures; roads paved distance; roads unpaved distance	conservation	food/agriculture; socio-economic; transportation	no	7	5	NA	no	NA
3279	2019	CONSERVATION IMPLICATIONS OF SEX-SPECIFIC LANDSCAPE SUITABILITY FOR A LARGE GENERALIST CARNIVORE	Gantchoff, Mariela;Conlee, Laura;Belant, Jerrold	DIVERSITY AND DISTRIBUTIONS	yes	exploratory	local	United States	present-only	present-only	2010	2018	NA	NA	mammals	1	terrestrial	ensemble	GBM; RF; Maxent	human population density; land use/land cover; land use/land cover diversity; roads distance	exploratory	socio-economic; ambiguous; transportation	yes	7	4	2	no	NA
3283	2019	CONSERVATION PLANNING FOLLOWING RECLAMATION OF INTERTIDAL AREAS THROUGHOUT THE YELLOW AND BOHAI SEAS, CHINA	Duan, Houlang;Xia, Shaoxia;Hou, Xiyong;Liu, Yu;Yu, Xiubo	BIODIVERSITY AND CONSERVATION	yes	disturbance/habitat change	regional	China	present-only	present-only	2015	2016	NA	NA	birds	46	terrestrial	Maxent	NA	human population density; roads distance; settlements distance	disturbance/habitat change	socio-economic; transportation; infrastructure	no	5	3	NA	no	NA
3290	2019	CONTRIBUTION OF ENVIRONMENTAL FACTORS TOWARD DISTRIBUTION OF TEN MOST DANGEROUS WEED SPECIES GLOBALLY	Wan, J-Z;Wang, C-J	APPLIED ECOLOGY AND ENVIRONMENTAL RESEARCH	yes	invasions	global	global	present-only	present-only	UNK	UNK	NA	NA	herbaceous plants	10	terrestrial	Maxent	NA	human footprint index	invasions	human presence	no	12	1	NA	yes	NA
3302	2019	CURRENT AND FUTURE DISTRIBUTION OF METCALFA PRUINOSA (SAY) (HEMIPTERA: FLATIDAE) IN KOREA: REASONING OF FAST SPREADING	Kim, Min-Jung;Baek, Sunghoon;Lee, Sang-Bum;Lee, Sang-Ku;Park, Bueyong;Lee, Young Su;Ahn, Ki-Su;Choi, Yong-Seok;Seo, Hwa-Young;Lee, Joon-Ho	JOURNAL OF ASIA-PACIFIC ENTOMOLOGY	yes	food/economics	national	South Korea	present-future	present-only	2013	2100	2050	2100	invertebrates	1	terrestrial	Maxent	NA	traffic volume	food/economics	transportation	no	3	1	NA	no	worse
3303	2019	CURRENT AND FUTURE DISTRIBUTION OF RICANIA SHANTUNGENSIS (HEMIPTERA: RICANIIDAE) IN KOREA: APPLICATION OF SPATIAL ANALYSIS TO SELECT RELEVANT ENVIRONMENTAL VARIABLES FOR MAXENT AND CLIMEX MODELING	Baek, Sunghoon;Kim, Min-Jung;Lee, Joon-Ho	FORESTS	yes	food/economics	national	South Korea	present-future	present-only	2017	2100	2030	2100	invertebrates	1	terrestrial	Maxent	NA	human footprint index; land use/land cover; traffic volume	food/economics	human presence; ambiguous; transportation	yes	20	3	1	yes	NA
3325	2019	DIFFERENCES BETWEEN ECOLOGICAL NICHES IN NORTHERN AND SOUTHERN POPULATIONS OF ANGOLAN BLACK AND WHITE COLOBUS MONKEYS (COLOBUS ANGOLENSIS PALLIATUS AND COLOBUS ANGOLENSIS SHARPEI) THROUGHOUT KENYA AND TANZANIA	McDonald, Monica M.;Johnson, Scott M.;Henry, Edward R.;Cunneyworth, Pamela M. K.	AMERICAN JOURNAL OF PRIMATOLOGY	yes	exploratory	multinational	Kenya; Tanzania	present-only	present-only	UNK	UNK	NA	NA	mammals	2	terrestrial	Maxent	NA	land use/land cover	exploratory	ambiguous	yes	2	1	1	yes	NA
3326	2019	DIFFERENCES IN LANDSCAPE DRIVERS OF GARLIC MUSTARD INVASION WITHIN AND ACROSS ECOREGIONS	Urbanowicz, Christine;Pasquarella, Valerie J.;Stinson, Kristina A.	BIOLOGICAL INVASIONS	yes	invasions	local	United States	present-only	present-only	2006	2007	NA	NA	herbaceous plants	1	terrestrial	Logistic regression	NA	agricultural areas and developed areas percent; open areas percent historic yr1830	invasions	infrastructure; ambiguous	yes	2	2	1	no	NA
3327	2019	DIFFERENT APPROACHES TO ASSESS THE LOCAL INVASION RISK ON A THREATENED SPECIES: OPPORTUNITIES OF USING HIGH-RESOLUTION SPECIES DISTRIBUTION MODELS BY SELECTING THE OPTIMAL MODEL COMPLEXITY	Santamarina, Sara;Alfaro-Saiz, Estrella;Llamas, Felix;Acedo, Carmen	GLOBAL ECOLOGY AND CONSERVATION	yes	invasions	local	Spain	present-only	present-only	UNK	UNK	NA	NA	trees/shrubs	1	terrestrial	Maxent	NA	land use/land cover	invasions	ambiguous	yes	11	1	1	yes	NA
3337	2019	DISENTANGLING UNCERTAINTIES FROM NICHE MODELING IN FRESHWATER ECOSYSTEMS	Parreira, Micael Rosa;Nabout, Joao Carlos;Tessarolo, Geiziane;Lima-Ribeiro, Matheus de Souza;Teresaa, Fabricio Barreto	ECOLOGICAL MODELLING	yes	food/economics	multinational	Brazil; Colombia; Ecuador; Peru; Venezuela; Guyana; Suriname; French Guiana	present-only	present-only	UNK	UNK	NA	NA	fish	1	freshwater	ensemble	SRE; DOMAIN; SVM; GLM; Maxent	cultivated and managed vegetation	food/economics	management/interventions	no	17	1	NA	no	NA
3344	2019	DISTRIBUTION AND PREDICTING ENVIRONMENTAL SUITABILITY OF SERGENTOMYIA GEMMEA AND SERGENTOMYIA BARRAUDI (DIPTERA: PSYCHODIDAE) IN THAILAND	Ruang-areerate, Toon;Piyaraj, Phunlerd;Ponlawat, Alongkot;Mungthin, Mathirut;Leelayoova, Saovanee	SOUTHEAST ASIAN JOURNAL OF TROPICAL MEDICINE AND PUBLIC HEALTH	yes	human health/safety	national	Thailand	present-only	present-only	UNK	UNK	NA	NA	invertebrates	2	terrestrial	Maxent	NA	land use/land cover	human health/safety	ambiguous	yes	37	1	1	yes	NA
3352	2019	DISTRIBUTION OF CONTAMINANTS IN THE ENVIRONMENT AND WILDLIFE HABITAT USE: A CASE STUDY WITH LEAD AND WATERFOWL ON THE UPPER TEXAS COAST	Kearns, Brian;McDowell, Stephen;Moon, Jena;Rigby, Elizabeth;Conway, Warren C.;Haukos, David	ECOTOXICOLOGY	yes	disturbance/habitat change	local	United States	present-only	present-only	2006	2012	NA	NA	birds	1	terrestrial	Maxent	NA	land use/land cover; lead concentration	disturbance/habitat change	ambiguous; pollution	yes	3	2	1	no	NA
3354	2019	DISTRIBUTION OF HERMANN'S TORTOISE ACROSS SERBIA WITH IMPLICATIONS FOR CONSERVATION	Golubovic, Ana;Tomovic, Ljiljana;Nikolic, Marko;Nikolic, Sonja;Andelkovic, Marko;Arsovski, Dragan;Ikovic, Vuk;Gvozdenovic, Sladana;Popovic, Milos	ARCHIVES OF BIOLOGICAL SCIENCES	yes	conservation	national	Serbia	present-only	present-only	UNK	UNK	NA	NA	reptiles	1	terrestrial	Maxent	NA	land use/land cover	conservation	ambiguous	yes	13	1	1	yes	NA
3356	2019	DISTRIBUTION OF TREE SPECIES WITH HIGH ECONOMIC AND LIVELIHOOD VALUE FOR ZAMBIA	Pelletier, Johanne;Chidumayo, Emmanuel;Trainor, Anne;Siampale, Abel;Mbindo, Keddy	FOREST ECOLOGY AND MANAGEMENT	yes	food/economics	national	Zambia	present-only	present-only	2012	2014	NA	NA	trees/shrubs	20	terrestrial	ensemble	GLM; BRT; RF	human population distribution; roads distance; settlements and health centers distance	food/economics	socio-economic; transportation; infrastructure	no	35	3	NA	yes	NA
3366	2019	DO HOTSPOTS FALL WITHIN PROTECTED AREAS? A GEOGRAPHIC APPROACH TO PLANNING ANALYSIS OF REGIONAL FRESHWATER BIODIVERSITY	Walters, Ashley D.;Brown, Madelyn A.;Cerbie, Gina M.;Williams, Marsha G.;Banta, Joshua A.;Williams, Lance R.;Ford, Neil B.;Berg, David J.	FRESHWATER BIOLOGY	yes	conservation	local	United States	present-only	present-only	1980	UNK	NA	NA	fish; invertebrates	94; 29	freshwater	Maxent	NA	land use/land cover	conservation	ambiguous	yes	11	1	1	yes	NA
3373	2019	DYNAMICS OF THE GIANT PANDA HABITAT SUITABILITY IN RESPONSE TO CHANGING ANTHROPOGENIC DISTURBANCE IN THE LIANGSHAN MOUNTAINS	Li, Cheng;Connor, Thomas;Bai, Wenke;Yang, Hongbo;Zhang, Jindong;Qi, Dunwu;Zhou, Caiquan	BIOLOGICAL CONSERVATION	yes	disturbance/habitat change	local	China	present-only	present-only	2001	2013	NA	NA	mammals	1	terrestrial	Maxent	NA	collection of bamboo shoots distance; collection of medicinal plants distance; farmlands distance; livestock grazing distance; logging distance; roads construction distance	disturbance/habitat change	energy/raw materials; food/agriculture; disturbance; transportation	no	3	6	NA	no	NA
3382	2019	ECOLOGICAL NICHE MODEL BASED ON MAXIMUM ENTROPY FOR MAPPING DISTRIBUTION OF BITHYNIA SIAMENSIS GONIOMPHALOS, FIRST INTERMEDIATE HOST SNAIL UPDATES OF OPISTHORCHIS VIVERRINI IN THAILAND	Pratumchart, Khanittha;Suwannatrai, Kulwadee;Sereewong, Chanisala;Thinkhamrop, Kavin;Chaiyos, Jukkrid;Boonmars, Thidarat;Suwannatrai, Apiporn T.	ACTA TROPICA	yes	human health/safety	national	Thailand	present-only	present-only	2017	2018	NA	NA	invertebrates	1	terrestrial	Maxent	NA	land use/land cover	human health/safety	ambiguous	yes	5	1	1	yes	NA
3396	2019	ECOLOGICAL NICHE MODELLING TO ESTIMATE THE DISTRIBUTION OF CULICOIDES, POTENTIAL VECTORS OF BLUETONGUE VIRUS IN SENEGAL	Ciss, Mamadou;Biteye, Biram;Fall, Assane Gueye;Fall, Moussa;Gahn, Marie Cicille Ba;Leroux, Louise;Apolloni, Andrea	BMC ECOLOGY	yes	human health/safety	national	Senegal	present-only	present-only	2012	2012	NA	NA	invertebrates	1	terrestrial	ensemble	Maxent; BRT; ENFA	donkey density; horse density; livestock cattle density; livestock density; livestock goat density; livestock sheep density	human health/safety	food/agriculture	no	20	6	NA	yes	NA
3402	2019	EFFECTS OF CLIMATE CHANGE AND GRAZING PRESSURE ON SHRUB COMMUNITIES OF WEST ASIAN RANGELANDS	Louhaichi, Mounir;Belgacem, Azaiez Ouled;Petersen, Steven L.;Hassan, Sawsan	INTERNATIONAL JOURNAL OF CLIMATE CHANGE STRATEGIES AND MANAGEMENT	yes	disturbance/habitat change	regional	Syria	present-future	present-only	UNK	2050	2050	2050	trees/shrubs	1	terrestrial	Maxent	NA	overgrazing coefficient	disturbance/habitat change	food/agriculture	no	12	1	NA	yes	NA
3405	2019	EFFECTS OF CLIMATE CHANGE ON HABITAT AND CONNECTIVITY FOR POPULATIONS OF A VULNERABLE, ENDEMIC SALAMANDER IN IRAN	Ashrafzadeh, Mohammad Reza;Naghipour, Ali Asghar;Haidarian, Maryam;Kusza, Szilvia;Pilliod, David S.	GLOBAL ECOLOGY AND CONSERVATION	yes	disturbance/habitat change	regional	Iran	present-future	present-only	2010	2050	2050	2070	amphibians	1	terrestrial	ensemble	GLM; CTA; GBM; ANN; SRE; FDA; RF; Maxent	human footprint index; land use/land cover	disturbance/habitat change	human presence; ambiguous	yes	9	2	1	yes	NA
3415	2019	EFFECTS OF SPECIES TRAITS AND ENVIRONMENTAL PREDICTORS ON PERFORMANCE AND TRANSFERABILITY OF ECOLOGICAL NICHE MODELS	Regos, Adrian;Gagne, Laura;Alcaraz-Segura, Domingo;Honrado, Joao P.;Dominguez, Jesus	SCIENTIFIC REPORTS	yes	exploratory	local	Portugal	present-only	present-only	2000	2010	NA	NA	birds	27	terrestrial	ensemble	GLM; GAM; GBM; RF; FDA; MARS; ANN	cropland percent	exploratory	food/agriculture	no	2	1	NA	no	NA
3424	2019	ENSEMBLE OF SMALL MODELS FOR ESTIMATING POTENTIAL ABUNDANCE OF CAUCASIAN GROUSE (LYRURUS MLOKOSIEWICZI) IN IRAN	Habibzadeh, Nader;Ludwig, Tobias	ORNIS FENNICA	yes	conservation	local	Iran	present-only	present-only	2013	2014	NA	NA	birds	1	terrestrial	ensemble	GBM; Maxent	land use/land cover; land use/land cover patch richness; roads distance; settlements distance	conservation	ambiguous; transportation; infrastructure	yes	8	4	2	no	NA
3428	2019	ENVIRONMENTAL FACTORS INFLUENCING GUANACO DISTRIBUTION AND ABUNDANCE IN CENTRAL PATAGONIA, ARGENTINA	Pedrana, Julieta;Travaini, Alejandro;Ignacio Zanon, Juan;Cristina Zapata, Sonia;Rodriguez, Alejandro;Bustamante, Javier	WILDLIFE RESEARCH	yes	conflict/collisions	regional	Argentina	present-only	present-only	2006	2006	NA	NA	mammals	1	terrestrial	GAM	NA	oil camp distance; urban areas distance	conflict/collisions	energy/raw materials; infrastructure	no	6	2	NA	no	NA
3431	2019	ENVIRONMENTAL IMPACT ASSESSMENT OF DEVELOPMENT PROJECTS IMPROVED BY MERGING SPECIES DISTRIBUTION AND HABITAT CONNECTIVITY MODELLING	Tarabon, Simon;Berges, Laurent;Dutoit, Thierry;Isselin-Nondedeu, Francis	JOURNAL OF ENVIRONMENTAL MANAGEMENT	yes	disturbance/habitat change	local	France	present-only	present-only	2000	2011	NA	NA	mammals	2	terrestrial	Maxent	NA	cropland distance; discontinuous urban fabric distance; pastures distance; transports network main distance; tree plantation distance; urban areas high-intensity distance; urban parks distance	disturbance/habitat change	food/agriculture; infrastructure; transportation	no	5	7	NA	no	NA
3438	2019	ESTIMATING DENSITIES AND SPATIAL DISTRIBUTION OF A COMMENSAL PRIMATE SPECIES, THE LONG-TAILED MACAQUE (MACACA FASCICULARIS)	Hansen, Malene F.;Nawangsari, Ventie A.;Beest, Floris M.;Schmidt, Niels M.;Fuentes, Agustin;Traeholt, Carl;Stelvig, Mikkel;Dabelsteen, Torben	CONSERVATION SCIENCE AND PRACTICE	yes	conservation	local	Indonesia	present-only	present-only	2017	2017	NA	NA	mammals	1	terrestrial	Maxent	NA	rice paddy distance; roads distance; trails distance	conservation	food/agriculture; transportation; recreation/tourism	no	8	3	NA	no	NA
3452	2019	EVALUATING POTENTIAL DISTRIBUTION OF HIGH-RISK AQUATIC INVASIVE SPECIES IN THE WATER GARDEN AND AQUARIUM TRADE AT A GLOBAL SCALE BASED ON CURRENT ESTABLISHED POPULATIONS	West, Amanda M.;Jarnevich, Catherine S.;Young, Nicholas E.;Fuller, Pam L.	RISK ANALYSIS	yes	invasions	global	global	present-only	present-only	1950	2015	NA	NA	amphibians; invertebrates	2; 1	freshwater	ensemble	GLM; BRT; MARS; Maxent; RF	cropland percent	invasions	food/agriculture	no	6	1	NA	no	NA
3493	2019	FINE-SCALE HABITAT PARTITIONING OF CHILEAN AND PEALE'S DOLPHINS AND THEIR OVERLAP WITH AQUACULTURE	Heinrich, Sonja;Genov, Tilen;Fuentes Riquelme, Marjorie;Hammond, Philip S.	AQUATIC CONSERVATION-MARINE AND FRESHWATER ECOSYSTEMS	yes	conservation	local	Chile	present-only	present-only	2002	2012	NA	NA	mammals	2	marine	GAM	NA	aquaculture salmon distance; shellfish farm distance	conservation	food/agriculture	no	9	2	NA	no	NA
3510	2019	FUTURE DISTRIBUTION OF WILD BOAR IN A HIGHLY ANTHROPOGENIC LANDSCAPE: MODELS COMBINING HUNTING BAG AND CITIZEN SCIENCE DATA	Rutten, Anneleen;Casaer, Jim;Swinnen, Kristijn R. R.;Herremans, Marc;Leirs, Herwig	ECOLOGICAL MODELLING	yes	reintroduction/restoration	regional	Belgium	present-only	present-only	2008	2018	NA	NA	mammals	1	terrestrial	Maxent	NA	crop maize percent; crops other percent; land use/land cover diversity; urban areas percent	reintroduction/restoration	food/agriculture; ambiguous; infrastructure	yes	5	4	1	no	NA
3525	2019	GEOGRAPHIC SHIFTS IN AEDES AEGYPTI HABITAT SUITABILITY IN ECUADOR USING LARVAL SURVEILLANCE DATA AND ECOLOGICAL NICHE MODELING: IMPLICATIONS OF CLIMATE CHANGE FOR PUBLIC HEALTH VECTOR CONTROL	Lippi, Catherine A.;Stewart-Ibarra, Anna M.;Loor, M. E. Franklin Bajana;Zambrano, Jose E. Duenas;Lopez, Nelson A. Espinoza;Blackburn, Jason K.;Ryan, Sadie J.	PLOS NEGLECTED TROPICAL DISEASES	yes	human health/safety	national	Ecuador	present-only	present-only	2000	2012	NA	NA	invertebrates	1	terrestrial	GARP	NA	human population density	human health/safety	socio-economic	no	20	1	NA	yes	NA
3531	2019	GIS AS A TOOL TO MAP HABITAT SUITABILITY FOR TWO LIZARD SPECIES USING ENVIRONMENTAL FACTORS	Mert, Ahmet;Kirac, Akin	FRESENIUS ENVIRONMENTAL BULLETIN	yes	exploratory	local	Turkey	present-only	present-only	2014	2014	NA	NA	reptiles	2	terrestrial	Maxent	NA	land use/land cover	exploratory	ambiguous	yes	9	1	1	yes	NA
3535	2019	GLOBAL INVASION IN PROGRESS: MODELING THE PAST, CURRENT AND POTENTIAL GLOBAL DISTRIBUTION OF THE COMMON MYNA	Cohen, Tali Magory;McKinney, Matthew;Kark, Salit;Dor, Roi	BIOLOGICAL INVASIONS	yes	invasions	global	global	past-present	past-present	1864	2015	NA	NA	birds	1	terrestrial	Maxent	NA	human population density; impervious surfaces area size	invasions	socio-economic; infrastructure	no	17	2	NA	no	NA
3540	2019	GRAMINOID INVASION IN AN INSULAR ENDEMISM HOTSPOT AND ITS PROTECTED AREAS	Walentowitz, Anna J.;Irl, Severin D. H.;Acevedo Rodriguez, Aurelio Jesus;Palomares-Martinez, Angel;Vetter, Vanessa;Zennaro, Barbara;Medina, Felix M.;Beierkuhnlein, Carl	DIVERSITY-BASEL	yes	invasions	local	Spain	present-only	present-only	2010	2018	NA	NA	herbaceous plants	1	terrestrial	ensemble	GLM; GBM; RF; Maxent	land use/land cover; roads distance	invasions	ambiguous; transportation	yes	7	2	1	no	NA
3542	2019	HABITAT LOSS AND OVERHUNTING SYNERGISTICALLY DRIVE THE EXTIRPATION OF JAGUARS FROM THE GRAN CHACO	Romero-Munoz, Alfredo;Torres, Ricardo;Noss, Andrew J.;Giordano, Anthony J.;Quiroga, Veronica;Thompson, Jeffrey J.;Baumann, Matthias;Altrichter, Mariana;McBride, Jr., Roy;Velilla, Marianela;Arispe, Rosario;Kuemmerle, Tobias	DIVERSITY AND DISTRIBUTIONS	yes	conflict/collisions	multinational	Paraguay; Bolivia; Argentina	past-present	past-present	1985	2013	NA	NA	mammals	1	terrestrial	Maxent	NA	cropland percent; roads secondary density; roads secondary distance; towns cost distance	conflict/collisions	food/agriculture; transportation; infrastructure	no	8	4	NA	no	NA
3550	2019	HABITAT SUITABILITY AND CONNECTIVITY FOR THE BROWN BEAR (URSUS ARCTOS) ALONG THE IRAN-IRAQ BORDER	Almasieh, Kamran;Rouhi, Haydar;Kaboodvandpour, Shahram	EUROPEAN JOURNAL OF WILDLIFE RESEARCH	yes	disturbance/habitat change	multinational	Iran; Iraq	present-only	present-only	2015	2018	NA	NA	mammals	1	terrestrial	Maxent	NA	crcropland vegetation mosaic distance; roads distance; villages distance	disturbance/habitat change	food/agriculture; transportation; infrastructure	no	4	3	NA	no	NA
3551	2019	HABITAT SUITABILITY MODEL WITH MAXIMUM ENTROPY APPROACH FOR EUROPEAN ROE DEER (CAPREOLUS CAPREOLUS) IN THE BLACK SEA REGION	Evcin, Ozkan;Kucuk, Omer;Akturk, Emre	ENVIRONMENTAL MONITORING AND ASSESSMENT	yes	food/economics	local	Turkey	present-only	present-only	2016	2017	NA	NA	mammals	1	terrestrial	Maxent	NA	roads density	food/economics	transportation	no	9	1	NA	no	NA
3581	2019	HUMAN-HABITAT ASSOCIATIONS IN THE NATIVE DISTRIBUTIONS OF ALIEN BIRD SPECIES	Cardador, Laura;Blackburn, Tim M.	JOURNAL OF APPLIED ECOLOGY	yes	invasions	global	global	present-only	present-only	UNK	2018	NA	NA	birds	774	terrestrial	GLM	NA	human influence index; urban areas percent	invasions	human presence; infrastructure	no	9	2	NA	yes	NA
3585	2019	HUMAN INFLUENCE, KEY TO UNDERSTAND THE BIOGEOGRAPHY OF INVASIVE SPECIES IN THE ANTHROPOCENE	Gallardo, B.;Vila, L.	CUADERNOS DE INVESTIGACION GEOGRAFICA	yes	invasions	continental	Europe	present-only	present-only	UNK	UNK	NA	NA	fish; herbaceous plants; invertebrates; amphibians; birds; mammals; reptiles; trees/shrubs	11; 12; 4; 2; 4; 1; 1; 9	freshwater; terrestrial	ensemble	GLM; BRT; GAM; RF	agricultural areas percent; commercial ports distance; gross domestic product national; highways distance; human influence index; human population density; travel time cities >50k inhabitants; urban areas percent	invasions	food/agriculture; transportation; socio-economic; human presence; infrastructure	no	5	8	NA	yes	NA
3585	2019	HUMAN INFLUENCE, KEY TO UNDERSTAND THE BIOGEOGRAPHY OF INVASIVE SPECIES IN THE ANTHROPOCENE	Gallardo, B.;Vila, L.	CUADERNOS DE INVESTIGACION GEOGRAFICA	yes	invasions	continental	Europe	present-only	present-only	UNK	UNK	NA	NA	fish; herbaceous plants; invertebrates; amphibians; birds; mammals; reptiles; trees/shrubs	3; 2; 3; 2; 3	freshwater; terrestrial	ensemble	GLM; BRT; GAM; RF	agricultural areas percent; commercial ports distance; gross domestic product national; highways distance; human influence index; human population density; travel time cities >50k inhabitants; urban areas percent	invasions	food/agriculture; transportation; socio-economic; human presence; infrastructure	no	5	8	NA	yes	NA
3589	2019	IDENTIFYING CANADIAN TOAD (ANAXYRUS HEMIOPHRYS) HABITAT IN NORTHEASTERN ALBERTA, CANADA	Annich, Natasha C.;Bayne, Erin M.;Paszkowski, Cynthia A.	HERPETOLOGICAL CONSERVATION AND BIOLOGY	yes	conservation	local	Canada	present-only	present-only	2012	2015	NA	NA	amphibians	1	terrestrial	GLM	NA	industrial chronic noise source distance; roads distance	conservation	disturbance; transportation	no	14	2	NA	no	NA
3594	2019	IDENTIFYING HABITATS AND CORRIDORS OF AN INVASIVE PLANT, AGERATINA ALTISSIMA, IN AN URBAN FOREST	Kang, Wanmo;Song, Youngkeun;Lee, Dongkun;Kim, GoWoon;Chae, Heemyung	LANDSCAPE AND ECOLOGICAL ENGINEERING	yes	invasions	local	South Korea	present-only	present-only	2016	2016	NA	NA	herbaceous plants	1	terrestrial	ensemble	BRT; GLM; Maxent; MARS; RF	trails distance	invasions	recreation/tourism	no	11	1	NA	no	NA
3601	2019	IDENTIFYING REFUGES FOR BORNEO'S ELUSIVE HOSE'S CIVET	Mathai, John;Niedballa, Juergen;Radchuk, Viktoriia;Sollmann, Rahel;Heckmann, Ilja;Brodie, Jedediah;Struebig, Matthew;Hearn, Andrew J.;Ross, Joanna;Macdonald, David W.;Hon, Jason;Wilting, Andreas	GLOBAL ECOLOGY AND CONSERVATION	yes	conservation	multinational	Indonesia; Malaysia; Brunei	present-future	present-future	2011	2080	2050	2080	mammals	1	terrestrial	ensemble	Maxent; GBM	land use/land cover; logging roads distance	conservation	ambiguous; disturbance	yes	9	2	1	yes	not_stated
3609	2019	IMPLEMENTATION OF AN OCCUPANCY-BASED MONITORING PROTOCOL FOR A WIDESPREAD AND CRYPTIC SPECIES, THE NEW ENGLAND COTTONTAIL (SYLVILAGUS TRANSITIONALIS)	Shea, Colin P.;Eaton, Mitchell J.;MacKenzie, Darryl I.	WILDLIFE RESEARCH	yes	conservation	regional	United States	present-only	present-only	2015	2016	NA	NA	mammals	1	terrestrial	Occupancy model	NA	agricultural areas percent; developed areas percent	conservation	food/agriculture; infrastructure	no	4	2	NA	no	NA
3612	2019	IMPORTANT AREAS FOR THE CONSERVATION OF THE EUROPEAN ROLLER CORACIAS GARRULUS DURING THE NON-BREEDING SEASON IN SOUTHERN AFRICA	Rodriguez-Ruiz, Juan;Mougeot, Francois;Parejo, Deseada;De La Puente, Javier;Bermejo, Ana;Aviles, Jesus M.	BIRD CONSERVATION INTERNATIONAL	yes	conservation	multinational	South Africa; Angola; Zambia; Mozambique; Zimbabwe; Botswana; Namibia	present-only	present-only	2000	2014	NA	NA	birds	1	terrestrial	Maxent	NA	land use/land cover; land use/land cover diversity; roads density	conservation	ambiguous; transportation	yes	11	3	2	yes	NA
3613	2019	IMPROVING CONSERVATION STRATEGIES OF RAPTORS THROUGH LANDSCAPE ECOLOGY ANALYSIS: THE CASE OF THE ENDEMIC CUBAN BLACK HAWK	Ferrer-Sanchez, Yarelys;Rodriguez-Estrella, Ricardo;Angel Martinez-Morales, Miguel	ECOLOGY AND EVOLUTION	yes	conservation	regional	Cuba	present-only	present-only	2012	2013	NA	NA	birds	1	terrestrial	Maxent	NA	human activity distance; roads density; roads distance	conservation	human presence; transportation	no	55	3	NA	no	NA
3617	2019	IMPROVING SPECIES DISTRIBUTION MODELLING OF FRESHWATER INVASIVE SPECIES FOR MANAGEMENT APPLICATIONS	Rodriguez-Rey, Marta;Consuegra, Sofia;Borger, Luca;de Leaniz, Carlos Garcia	PLOS ONE	yes	invasions	multinational	United Kingdom	present-only	present-only	UNK	UNK	NA	NA	amphibians; fish; invertebrates; reptiles	4; 2; 1; 1; 1	freshwater	ensemble	GAM; GLM; RF; BRT	boat launch distance; canal density; cities >100k population distance; farmlands distance; first record distance; garden centers distance; human population density; ports distance; roads density	invasions	transportation; infrastructure; food/agriculture; management/interventions; recreation/tourism; socio-economic	no	12	9	NA	yes	NA
3626	2019	INCORPORATING LOCAL-SCALE VARIABLES INTO DISTRIBUTION MODELS ENHANCES PREDICTABILITY FOR RARE PLANT SPECIES WITH BIOLOGICAL DEPENDENCIES	Wang, Hsiao-Hsuan;Wonkka, Carissa L.;Treglia, Michael L.;Grant, William E.;Smeins, Fred E.;Rogers, William E.	BIODIVERSITY AND CONSERVATION	yes	exploratory	local	United States	present-only	present-only	2004	2012	NA	NA	herbaceous plants	1	terrestrial	Maxent	NA	developed areas low-intensity percent; developed open space percent	exploratory	infrastructure	no	10	2	NA	no	NA
3638	2019	INFORMING SNAKE ROADKILL MITIGATION STRATEGIES IN TAIWAN USING CITIZEN SCIENCE	Yue, Sam;Bonebrake, Timothy C.;Gibson, Luke	JOURNAL OF WILDLIFE MANAGEMENT	yes	conflict/collisions	national	Taiwan	present-only	present-only	2006	2017	NA	NA	reptiles	UNK	terrestrial	Maxent	NA	agricultural areas; high-density urban areas; rice paddy; roads density; urban areas low-density	conflict/collisions	food/agriculture; infrastructure; transportation	no	8	5	NA	no	NA
3642	2019	INTEGRATED COASTAL-TERRESTRIAL CONSERVATION PLANNING FOR LANDSCAPE-SCALE RESERVE DESIGN IN SOUTHEASTERN IRAN	Shafiezadeh, Mohammad;Moradi, Hossein;Fakheran, Sima;Pourmanafi, Saeid;Senn, Josef	ECOLOGICAL INDICATORS	yes	conservation	regional	Iran	present-only	present-only	UNK	UNK	NA	NA	birds; mammals; reptiles	5; 1; 1	terrestrial	ensemble	GLM; RF; Maxent; GBM	agricultural areas; cities distance; rangeland; roads density; rural areas density	conservation	food/agriculture; infrastructure; transportation	no	5	5	NA	no	NA
3645	2019	INTEGRATING CLIMATE AND LAND-USE CHANGE SCENARIOS IN MODELLING THE FUTURE SPREAD OF INVASIVE SQUIRRELS IN ITALY	Di Febbraro, Mirko;Menchetti, Mattia;Russo, Danilo;Ancillotto, Leonardo;Aloise, Gaetano;Roscioni, Federica;Preatoni, Damiano G.;Loy, Anna;Martinoli, Adriano;Bertolino, Sandro;Mori, Emiliano	DIVERSITY AND DISTRIBUTIONS	yes	invasions	national	Italy	present-future	present-future	2006	2050	2030	2050	mammals	4	terrestrial	ensemble	GLM; GAM; GBM; RF; Maxent	artificial areas distance	invasions	disturbance	no	7	1	NA	yes	NA
3647	2019	INTEGRATING ENVIRONMENTAL AND NEIGHBORHOOD FACTORS IN MAXENT MODELING TO PREDICT SPECIES DISTRIBUTIONS: A CASE STUDY OF AEDES ALBOPICTUS IN SOUTHEASTERN PENNSYLVANIA	Wiese, Daniel;Escalante, Ananias A.;Murphy, Heather;Henry, Kevin A.;Gutierrez-Velez, Victor Hugo	PLOS ONE	yes	human health/safety	local	United States	present-only	present-only	2001	2005	NA	NA	invertebrates	1	terrestrial	Maxent	NA	education index; housing conditions best percent; housing conditions worst percent; housing density; human population below poverty line percent; impervious surfaces percent; land use/land cover class; median household income; vacant housing units percent	human health/safety	socio-economic; infrastructure; ambiguous	yes	10	9	1	no	NA
3675	2019	ITERATIVE MODELS FOR EARLY DETECTION OF INVASIVE SPECIES ACROSS SPREAD PATHWAYS	Cook, Gericke;Jarnevich, Catherine;Warden, Melissa;Downing, Marla;Withrow, John;Leinwand, Ian	FORESTS	yes	invasions	national	United States	present-only	present-only	2011	2015	NA	NA	invertebrates	1	terrestrial	MARS	NA	campground distance; commercial plant nursery distance; commercial wood pallet manufacturers distance; household income median; human population density; logging sawmills distance; management eradication area distance; military bases distance; postal address forwards total count; roads density; traffic volume 20mile radius; transportation facilities distance; transportation rest stops distance; t…	invasions	recreation/tourism; infrastructure; socio-economic; disturbance; management/interventions; transportation	no	1	15	NA	no	NA
3682	2019	KNOWN AND ESTIMATED DISTRIBUTION IN MEXICO OF BATRACHOCHYTRIUM DENDROBATIDIS, A PATHOGENIC FUNGUS OF AMPHIBIANS	Bolom-Huet, Rene;Pineda, Eduardo;Diaz-Fleischer, Francisco;Munoz-Alonso, Antonio L.;Galindo-Gonzalez, Jorge	BIOTROPICA	yes	conservation	national	Mexico	present-only	present-only	1979	2011	NA	NA	microorganisms	1	terrestrial	Maxent	NA	human footprint index	conservation	human presence	no	9	1	NA	yes	NA
3684	2019	LAND-USE CHANGES AND THE EXPANSION OF BIOFUEL CROPS THREATEN THE GIANT ANTEATER IN SOUTHEASTERN BRAZIL	Bertassoni, Alessandra;Costa, Romulo Theodoro;Gouvea, Jessica Abonizio;Bianchi, Rita De Cassia;Ribeiro, John Wesley;Vancine, Mauricio Humberto;Ribeiro, Milton Cezar	JOURNAL OF MAMMALOGY	yes	conservation	local	Brazil	present-only	present-only	1980	UNK	NA	NA	mammals	1	terrestrial	Maxent	NA	human population density; protected areas distance; roads density	conservation	socio-economic; management/interventions; transportation	no	10	3	NA	yes	NA
3688	2019	LANDSCAPE CONNECTIVITY FOR MAMMALIAN MEGAFAUNA ALONG THE IRAN-TURKMENISTAN-AFGHANISTAN BORDERLAND	Hosseini, Mahshid;Farashi, Azita;Khani, Ali;Farhadinia, Mohammad S.	JOURNAL FOR NATURE CONSERVATION	yes	disturbance/habitat change	regional	Iran	present-only	present-only	2008	2017	NA	NA	mammals	4	terrestrial	Maxent	NA	agricultural areas distance; highways distance; mines distance; roads distance; rural areas distance; urban areas distance	disturbance/habitat change	food/agriculture; transportation; energy/raw materials; infrastructure	no	8	6	NA	yes	NA
3694	2019	LARGE-SCALE HABITAT MODEL REVEALS A KEY ROLE OF LARGE TREES AND PROTECTED AREAS IN THE METAPOPULATION SURVIVAL OF THE SAPROXYLIC SPECIALIST CUCUJUS CINNABERINUS	Belcik, Michal;Goczal, Jakub;Ciach, Michal	BIODIVERSITY AND CONSERVATION	yes	disturbance/habitat change	national	Poland	present-only	present-only	2004	2016	NA	NA	invertebrates	1	terrestrial	Maxent	NA	night light intensity; protected areas distance; roads distance; urban areas distance	disturbance/habitat change	pollution; management/interventions; transportation; infrastructure	no	9	4	NA	no	NA
3695	2019	LARGE CARNIVORE HABITAT SUITABILITY MODELLING FOR ROMANIA AND ASSOCIATED PREDICTIONS FOR PROTECTED AREAS	Cristescu, Bogdan;Domokos, Csaba;Teichman, Kristine J.;Nielsen, Scott E.	PEERJ	yes	conservation	national	Romania	present-only	present-only	2011	2011	NA	NA	mammals	3	terrestrial	Mahalanobis distance	NA	artificial surfaces percent; communal roads density; cultivated areas percent; pastures percent; roads county density; roads national density	conservation	disturbance; transportation; food/agriculture	no	7	6	NA	no	NA
3705	2019	LONG-DISTANCE INFLUENCE OF THE RHONE RIVER PLUME ON THE MARINE BENTHIC ECOSYSTEM: INTEGRATING DESCRIPTIVE ECOLOGY AND PREDICTIVE MODELLING	Martin, Daniel;Pititto, Francesco;Gil, Joao;Paola Mura, Maria;Bahamon, Nixon;Romano, Chiara;Thorin, Sebastien;Schvartz, Thibault;Dutrieux, Eric;Bocquenet, Yannick	SCIENCE OF THE TOTAL ENVIRONMENT	yes	disturbance/habitat change	regional	France	present-only	present-only	2014	2014	NA	NA	invertebrates	13	marine	Maxent	NA	pollutants hydrocarbons volume; pollutants polychlorinated biphenyls; pollutants polycyclic aromatic hydrocarbons; pollutants total tins volume	disturbance/habitat change	pollution	no	16	4	NA	no	NA
3729	2019	MAPPING SPECIES DISTRIBUTIONS IN 2 WEEKS USING CITIZEN SCIENCE	Sumner, Seirian;Bevan, Peggy;Hart, Adam G.;Isaac, Nicholas J. B.	INSECT CONSERVATION AND DIVERSITY	yes	exploratory	multinational	Ireland; United Kingdom	present-only	present-only	1970	2016	NA	NA	invertebrates	3	terrestrial	multiple	GLM; GAM	human population density	exploratory	socio-economic	no	3	1	NA	no	NA
3732	2019	MAPPING THE POTENTIAL DISTRIBUTION OF OAK WILT (BRETZIELLA FAGACEARUM) IN EAST CENTRAL AND SOUTHEAST MINNESOTA USING MAXENT	Gearman, Melissa;Blinnikov, Mikhail S.	JOURNAL OF FORESTRY	yes	invasions	local	United States	present-only	present-only	2007	2016	NA	NA	microorganisms	1	terrestrial	Maxent	NA	human population density; land use/land cover	invasions	socio-economic; ambiguous	yes	10	2	1	no	NA
3734	2019	MAPPING WADER BIODIVERSITY ALONG THE EAST ASIAN-AUSTRALASIAN FLYWAY	Li, Jia;Hughes, Alice C.;Dudgeon, David	PLOS ONE	yes	conservation	multinational	China; Australia; Vietnam; New Zealand; Japan; Taiwan; South Korea; Indonesia; Timor-Leste; Thailand	present-only	present-only	2010	2016	NA	NA	birds	57	terrestrial	Maxent	NA	land use/land cover; night light intensity	conservation	ambiguous; pollution	yes	16	2	1	yes	NA
3737	2019	MAXIMIZING HABITAT CONNECTIVITY IN THE MITIGATION HIERARCHY. A CASE STUDY ON THREE TERRESTRIAL MAMMALS IN AN URBAN ENVIRONMENT	Tarabon, Simon;Berges, Laurent;Dutoit, Thierry;Isselin-Nondedeu, Francis	JOURNAL OF ENVIRONMENTAL MANAGEMENT	yes	disturbance/habitat change	local	France	present-only	present-only	2000	2011	NA	NA	mammals	3	terrestrial	Maxent	NA	agricultural areas distance; artificial tree plantations distance; discontinuous urban fabric distance; pastures distance; transports network distance; urban and built-up areas distance; urban parks distance	disturbance/habitat change	food/agriculture; infrastructure; transportation	no	5	7	NA	no	NA
3758	2019	MODELING FALL MIGRATION PATHWAYS AND SPATIALLY IDENTIFYING POTENTIAL MIGRATORY HAZARDS FOR THE EASTERN MONARCH BUTTERFLY	Tracy, James L.;Kantola, Tuula;Baum, Kristen A.;Coulson, Robert N.	LANDSCAPE ECOLOGY	yes	conservation	regional	United States	present-only	present-only	2002	2016	NA	NA	invertebrates	1	terrestrial	Maxent	NA	built-up areas percent; cultivated and managed vegetation percent	conservation	infrastructure; management/interventions	no	78	2	NA	yes	NA
3765	2019	MODELING SPATIAL VARIATION IN DENSITY OF GOLDEN EAGLE NEST SITES IN THE WESTERN UNITED STATES	Dunk, Jeffrey R.;Woodbridge, Brian;Lickfett, Todd M.;Bedrosian, Geoffrey;Noon, Barry R.;LaPlante, David W.;Brown, Jessi L.;Tack, Jason D.	PLOS ONE	yes	conservation	regional	United States	present-only	present-only	UNK	UNK	NA	NA	birds	1	terrestrial	Maxent	NA	crop alfalfa percent; cultivated crop percent	conservation	food/agriculture	no	32	2	NA	no	NA
3770	2019	MODELING THE DISTRIBUTION OF A WIDE-RANGING INVASIVE SPECIES USING THE SAMPLING EFFORTS OF EXPERT AND CITIZEN SCIENTISTS	Roy-Dufresne, Emilie;Saltre, Frederik;Cooke, Brian D.;Mellin, Camille;Mutze, Greg;Cox, Tarnya;Fordham, Damien A.	ECOLOGY AND EVOLUTION	yes	invasions	national	Australia	present-only	present-only	1970	2012	NA	NA	mammals	1	terrestrial	ensemble	GLM; BRT; Maxent	agricultural areas distance	invasions	food/agriculture	no	6	1	NA	no	NA
3780	2019	MODELING THE PRESENT AND FUTURE DISTRIBUTION OF ARBOVIRUS VECTORS AEDES AEGYPTI AND AEDES ALBOPICTUS UNDER CLIMATE CHANGE SCENARIOS IN MAINLAND CHINA	Liu, Boyang;Gao, Xiang;Ma, Jun;Jiao, Zhihui;Xiao, Jianhua;Hayat, Muhammad Abid;Wang, Hongbin	SCIENCE OF THE TOTAL ENVIRONMENT	yes	human health/safety	national	China	present-future	present-future	1990	2050	2030	2050	invertebrates	2	terrestrial	Maxent	NA	crops annual C3 percent; crops annual C4 percent; crops nitrogen-fixing C3 percent; crops perennial C3 percent; crops perennial C4 percent; managed pastures percent; rangeland percent; urban areas percent	human health/safety	food/agriculture; management/interventions; infrastructure	no	9	8	NA	yes	NA
3781	2019	MODELING THE RESPONSE OF AN ENDANGERED FLAGSHIP PREDATOR TO CLIMATE CHANGE IN IRAN	Ashrafzadeh, Mohammad Reza;Naghipour, Ali Asghar;Haidarian, Maryam;Khorozyan, Igor	MAMMAL RESEARCH	yes	disturbance/habitat change	national	Iran	present-future	present-only	2011	2050	2050	2050	mammals	1	terrestrial	ensemble	ANN; CTA; FDA; GBM; MARS; RF	human footprint index; land use/land cover; roads distance; villages distance	disturbance/habitat change	human presence; ambiguous; transportation; infrastructure	yes	10	4	1	yes	NA
3782	2019	MODELING THE SPATIAL DISTRIBUTION OF PLATEAU PIKA (OCHOTONA CURZONIAE) IN THE QINGHAI LAKE BASIN, CHINA	Wu, Yi-Nan;Ma, Yu-Jun;Liu, Wen-Ling;Zhang, Wu-Zhao	ANIMALS	yes	conservation	local	China	present-only	present-only	2015	2017	NA	NA	mammals	1	terrestrial	Maxent	NA	residential areas distance; roads distance	conservation	infrastructure; transportation	no	10	2	NA	yes	NA
3783	2019	MODELLING ACACIA SALIGNA INVASION ON THE ADRIATIC COASTAL LANDSCAPE:AN INTEGRATIVE APPROACH USING LTER DATA	Marzialetti, Flavio;Bazzichetto, Manuele;Giulio, Silvia;Acosta, Alicia T. R.;Stanisci, Angela;Malavasi, Marco;Carranza, Maria Laura	NATURE CONSERVATION-BULGARIA	yes	invasions	local	Italy	present-only	present-only	2013	2015	NA	NA	trees/shrubs	1	terrestrial	GLM	NA	roads distance	invasions	transportation	no	4	1	NA	no	NA
3786	2019	MODELLING BAT DISTRIBUTIONS AND DIVERSITY IN A MOUNTAIN LANDSCAPE USING FOCAL PREDICTORS IN ENSEMBLE OF SMALL MODELS	Scherrer, Daniel;Christe, Philippe;Guisan, Antoine	DIVERSITY AND DISTRIBUTIONS	yes	conservation	local	Switzerland	present-only	present-only	1991	UNK	NA	NA	mammals	14	terrestrial	Maxent	NA	buildings distance; cultivated areas percent; infrastructure and settlements percent; pastures alpine percent; roads distance	conservation	infrastructure; food/agriculture; transportation	no	14	5	NA	no	NA
3793	2019	MODELLING POTENTIAL HABITAT FOR SNOW LEOPARDS (PANTHERA UNCIA) IN LADAKH, INDIA	Watts, Sophie M.;McCarthy, Thomas M.;Namgail, Tsewang	PLOS ONE	yes	conflict/collisions	local	India	present-only	present-only	2010	2017	NA	NA	mammals	1	terrestrial	Maxent	NA	land use/land cover	conflict/collisions	ambiguous	yes	5	1	1	yes	NA
3804	2019	MODELLING THE POTENTIAL DISTRIBUTION OF ARBOVIRUS VECTOR AEDES AEGYPTI UNDER CURRENT AND FUTURE CLIMATE SCENARIOS IN TAIWAN, CHINA	Liu, Boyang;Jiao, Zhihui;Ma, Jun;Gao, Xiang;Xiao, Jianhua;Hayat, Muhammad A.;Wang, Hongbin	PEST MANAGEMENT SCIENCE	yes	human health/safety	national	Taiwan	present-future	present-future	1990	2070	2030	2070	invertebrates	1	terrestrial	Maxent	NA	crops annual C3 percent; managed pastures percent; rangeland percent; urban areas percent	human health/safety	food/agriculture; management/interventions; infrastructure	no	7	5	NA	yes	NA
3805	2019	MODELLING THE POTENTIAL SPREAD OF THE RED-BILLED LEIOTHRIX LEIOTHRIX LUTEA IN ITALY	Ramellini, Samuele;Simoncini, Andrea;Ficetola, Gentile Francesco;Falaschi, Mattia	BIRD STUDY	yes	invasions	national	Italy	present-only	present-only	2012	2018	NA	NA	birds	1	terrestrial	Maxent	NA	agricultural areas percent; urban areas percent	invasions	food/agriculture; infrastructure	no	8	2	NA	no	NA
3808	2019	MODERATELY URBANIZED AREAS AS A CONSERVATION OPPORTUNITY FOR AN ENDANGERED SONGBIRD	Droz, Boris;Arnoux, Robin;Bohnenstengel, Thierry;Laesser, Jacques;Spaar, Reto;Aye, Raffael;Randin, Christophe F.	LANDSCAPE AND URBAN PLANNING	yes	conservation	local	Switzerland	present-future	present-future	2004	UNK	UNK	UNK	birds	1	terrestrial	ensemble	GLM; GAM; Maxent; Hierarchical model	human population density; impervious surfaces percent; lawn short cut; traffic volume; wall length	conservation	socio-economic; infrastructure; transportation; barriers/access	no	4	5	NA	no	NA
3819	2019	MULTI-SCALE HABITAT MODELLING IDENTIFIES SPATIAL CONSERVATION PRIORITIES FOR MAINLAND CLOUDED LEOPARDS (NEOFELIS NEBULOSA)	Macdonald, David W.;Bothwell, Helen M.;Kaszta, Zaneta;Ash, Eric;Bolongon, Gilmoore;Burnham, Dawn;Can, Ozgun Emre;Campos-Arceiz, Ahimsa;Channa, Phan;Clements, Gopalasamy Reuben;Hearn, Andrew J.;Hedges, Laurie;Htun, Saw;Kamler, Jan F.;Kawanishi, Kae;Macdonald, Ewan A.;Mohamad, Shariff Wan;Moore, Jonathan;Naing, Hla;Onuma, Manabu;Penjor, Ugyen;Rasphone, Akchousanh;Rayan, Darmaraj Mark;Ross, Joanna;S…	DIVERSITY AND DISTRIBUTIONS	yes	disturbance/habitat change	multinational	Bhutan; Cambodia; India; Laos; Myanmar (Burma); Nepal; Malaysia; Thailand; Vietnam	present-only	present-only	2008	2016	NA	NA	mammals	1	terrestrial	Hierarchical model	NA	protected areas extent	disturbance/habitat change	management/interventions	no	9	1	NA	no	NA
3827	2019	MULTISPECIES CONSERVATION OF FRESHWATER FISH ASSEMBLAGES IN RESPONSE TO CLIMATE CHANGE IN THE SOUTHEASTERN UNITED STATES	VanCompernolle, Michelle;Knouft, Jason H.;Ficklin, Darren L.	DIVERSITY AND DISTRIBUTIONS	yes	conservation	regional	United States	present-future	present-only	1975	2079	2060	2079	fish	88	freshwater	Maxent	NA	land use/land cover dominant 2000m radius	conservation	ambiguous	yes	10	1	1	no	NA
3843	2019	NICHE MODELLING OF THE POTENTIAL DISTRIBUTION OF THE EGYPTIAN VULTURE NEOPHRON PERCNOPTERUS DURING SUMMER AND WINTER IN IRAN, TO IDENTIFY GAPS IN PROTECTED AREA COVERAGE	Farashi, Azita;Alizadeh-Noughani, Mohammad	BIRD CONSERVATION INTERNATIONAL	yes	conservation	national	Iran	present-only	present-only	UNK	UNK	NA	NA	birds	1	terrestrial	Maxent	NA	human footprint index; livestock density; protected areas distance	conservation	human presence; food/agriculture; management/interventions	no	18	3	NA	yes	NA
3850	2019	OCCURRENCE PREDICTION OF THE CITRUS FLATID PLANTHOPPER (METCALFA PRUINOSA (SAY, 1830)) IN SOUTH KOREA USING A RANDOM FOREST MODEL	Lee, Dae-Seong;Bae, Yang-Seop;Byun, Bong-Kyu;Lee, Seunghwan;Park, Jong Kyun;Park, Young-Seuk	FORESTS	yes	invasions	national	South Korea	present-only	present-only	2005	2015	NA	NA	invertebrates	1	terrestrial	RF	NA	agricultural areas percent; roads distance; urban areas percent	invasions	food/agriculture; transportation; infrastructure	no	11	3	NA	no	NA
3854	2019	OPTIMIZING CONSERVATION BENEFITS FOR THREATENED BEACH FAUNA FOLLOWING SEVERE NATURAL DISTURBANCES	Maslo, Brooke;Leu, Karen;Pover, Todd;Weston, Michael A.;Gilby, Ben L.;Schlacher, Thomas A.	SCIENCE OF THE TOTAL ENVIRONMENT	yes	reintroduction/restoration	local	United States	present-only	present-only	2012	2015	NA	NA	birds	4	terrestrial	Maxent	NA	land use/land cover; management zone class	reintroduction/restoration	ambiguous; management/interventions	yes	6	2	1	no	depends
3859	2019	PERSIAN LEOPARD AND WILD SHEEP DISTRIBUTION MODELING USING THE MAXENT MODEL IN THE TANG-E-SAYAD PROTECTED AREA, IRAN	Jafari, Ali;Zamani-Ahmadmahmoodi, Rasool;Mirzaei, Rouhollah	MAMMALIA	yes	conservation	local	Iran	present-only	present-only	2005	2016	NA	NA	mammals	2	terrestrial	Maxent	NA	roads distance; villages distance	conservation	transportation; infrastructure	no	6	2	NA	no	NA
3912	2019	POTENTIAL DISTRIBUTION AND HABITAT CONNECTIVITY OF CROTALUS TRISERIATUS IN CENTRAL MEXICO	Sunny, Armando;Gandarilla-Aizpuro, Fabiola J.;Monroy-Vilchis, Octavio;Zarco-Gonzalez, Martha M.	HERPETOZOA	yes	exploratory	local	Mexico	present-only	present-only	2012	2014	NA	NA	reptiles	1	terrestrial	Maxent	NA	agricultural areas percent; settlements distance	exploratory	food/agriculture; infrastructure	no	12	2	NA	yes	NA
3941	2019	PREDICTING HABITAT SUITABILITY AND CONSERVING JUNIPERUS SPP. HABITAT USING SVM AND MAXIMUM ENTROPY MACHINE LEARNING TECHNIQUES	Boogar, Abdolrahman Rahimian;Salehi, Hassan;Pourghasemi, Hamid Reza;Blaschke, Thomas	WATER	yes	food/economics	local	Iran	present-only	present-only	UNK	UNK	NA	NA	trees/shrubs	1	terrestrial	multiple	SVM; Maxent	urban areas distance	food/economics	infrastructure	no	14	1	NA	no	NA
3950	2019	PREDICTING POTENTIAL CONFLICT AREAS OF THE MALAYAN SUN BEAR (HELARCTOS MALAYANUS) IN PENINSULAR MALAYSIA USING MAXIMUM ENTROPY MODEL	Abidin, Kamaruddin Z.;Lihan, Tukimat;Taher, Taherah M.;Nazri, Nabilah;Zaini, Izzat-Husna Ahmad;Mansor, Mohammad Saiful;Topani, Rahmat;Nor, Shukor Md	MAMMAL STUDY	yes	conflict/collisions	regional	Malaysia	present-only	present-only	2006	2013	NA	NA	mammals	1	terrestrial	Maxent	NA	cropland type; settlements distance	conflict/collisions	food/agriculture; infrastructure	no	10	1	NA	yes	NA
3951	2019	PREDICTING RANGE SHIFTS OF ASIAN ELEPHANTS UNDER GLOBAL CHANGE	Kanagaraj, Rajapandian;Araujo, Miguel B.;Barman, Rathin;Davidar, Priya;De, Rahul;Digal, Dinesh K.;Gopi, V, G.;Johnsingh, A. J. T.;Kakati, Kashmira;Kramer-Schadt, Stephanie;Lamichhane, Babu R.;Lyngdoh, Salvador;Madhusudan, M. D.;Najar, Muneer Ul Islam;Parida, Jyotirmayee;Pradhan, Narendra M. B.;Puyravaud, Jean-Philippe;Raghunath, R.;Rahim, P. P. Abdul;Selvan, K. Muthamizh;Subedi, Naresh;Trabucco, …	DIVERSITY AND DISTRIBUTIONS	yes	exploratory	multinational	India; Nepal	present-future	present-future	1990	2070	2050	2070	mammals	1	terrestrial	ensemble	GLM; GBM; GAM; ANN; SRE; CTA; RF; MARS; FDA; Maxent	cropland and natural vegetation mosaic; human footprint index; human population density max; human population density mean; human population density min; human population density sd; livestock cattle density; urban and built-up areas percent	exploratory	food/agriculture; human presence; socio-economic; infrastructure	no	106	8	NA	yes	NA
3957	2019	PREDICTING SUITABLE HABITATS OF FOUR RANGE MARGIN AMPHIBIANS UNDER CLIMATE AND LAND-USE CHANGES IN SOUTHWESTERN FRANCE	Preau, Clementine;Isselin-Nondedeu, Francis;Sellier, Yann;Bertrand, Romain;Grandjean, Frederic	REGIONAL ENVIRONMENTAL CHANGE	yes	disturbance/habitat change	regional	France	present-future	present-future	2000	2050	2050	2050	amphibians	4	terrestrial	ensemble	GLM; GBM; GAM; CTA; ANN; FDA; MARS; RF; Maxent	cropland distance; urban areas distance	disturbance/habitat change	food/agriculture; infrastructure	no	6	2	NA	no	NA
3960	2019	PREDICTING THE DISTRIBUTION OF GOLDEN EAGLE (AQUILA CHRYSAETOS) IN ROMANIA USING THE MAXENT METHOD	Stefanescu, Dragos Mihail;Balescu, Daniela Carmen	NORTH-WESTERN JOURNAL OF ZOOLOGY	yes	conservation	national	Romania	present-only	present-only	UNK	UNK	NA	NA	birds	1	terrestrial	Maxent	NA	cropland mosaic density; rainfed cropland density; settlements distance	conservation	food/agriculture; infrastructure	no	9	3	NA	no	NA
3961	2019	PREDICTING THE DISTRIBUTION OF RELEASED ORIENTAL WHITE STORK (CICONIA BOYCIANA) IN CENTRAL JAPAN	Yamada, Yumi;Itagawa, Satoru;Yoshida, Takehito;Fukushima, Mariko;Ishii, Jun;Nishigaki, Masao;Ichinose, Tomohiro	ECOLOGICAL RESEARCH	yes	reintroduction/restoration	regional	Japan	present-only	present-only	2015	2016	NA	NA	birds	1	terrestrial	Maxent	NA	rice paddy percent; rice paddy to forest edge total length; urban areas percent	reintroduction/restoration	food/agriculture; infrastructure	no	3	3	NA	no	NA
3979	2019	PREDICTIVE MAPPING OF MOSQUITO DISTRIBUTION BASED ON ENVIRONMENTAL AND ANTHROPOGENIC FACTORS IN TAITA HILLS, KENYA	Uusitalo, Ruut;Siljander, Mika;Culverwell, C. Lorna;Mutai, Noah C.;Forbes, Kristian M.;Vapalahti, Olli;Pellikka, Petri K. E.	INTERNATIONAL JOURNAL OF APPLIED EARTH OBSERVATION AND GEOINFORMATION	yes	human health/safety	local	Kenya	present-only	present-only	2016	2016	NA	NA	invertebrates	1	terrestrial	ensemble	GLM; GAM; CTA; MARS; ANN; GBM; RF; Maxent; FDA; SRE	houses distance; human population density; roads distance	human health/safety	infrastructure; socio-economic; transportation	no	7	3	NA	no	NA
3988	2019	PROJECTING MAMMAL DISTRIBUTIONS IN RESPONSE TO FUTURE ALTERNATIVE LANDSCAPES IN A RAPIDLY TRANSITIONING REGION	Cove, Michael V.;Fergus, Craig;Lacher, Iara;Akre, Thomas;McShea, William J.	REMOTE SENSING	yes	disturbance/habitat change	local	United States	present-only	present-only	2012	2018	NA	NA	mammals	15	terrestrial	Occupancy model	NA	cropland distance; crops percent 1000m radius; crops percent 500m radius; developed areas distance; roads distance; urban areas percent 1000m radius; urban areas percent 500m radius	disturbance/habitat change	food/agriculture; infrastructure; transportation	no	11	7	NA	no	NA
3991	2019	PROMOTING SPECIES PROTECTION WITH PREDICTIVE MODELLING: EFFECTS OF HABITAT, PREDATORS AND CLIMATE ON THE OCCURRENCE OF THE SIBERIAN FLYING SQUIRREL	Jokinen, Maarit;Hanski, Ilpo;Numminen, Elina;Valkama, Jari;Selonen, Vesa	BIOLOGICAL CONSERVATION	yes	conservation	regional	Finland	present-only	present-only	2003	2005	NA	NA	mammals	1	terrestrial	Maxent	NA	agricultural areas and forest edges area size	conservation	food/agriculture	no	6	1	NA	no	NA
3992	2019	PROTECTED AREAS LACKING FOR MANY COMMON FLUVIAL FISHES OF THE CONTERMINOUS USA	Cooper, Arthur R.;Tsang, Yin-Phan;Infante, Dana M.;Daniel, Wesley M.;McKerrow, Alexa J.;Wieferich, Daniel	DIVERSITY AND DISTRIBUTIONS	yes	conservation	national	United States	present-only	present-only	1990	2013	NA	NA	fish	150	freshwater	ensemble	BRT; CART	dams density downstream; dams density upstream; openness percent downstream; openness percent upstream; pastures and hay percent catchment; roads crossing density; urban areas percent catchment	conservation	energy/raw materials; ambiguous; food/agriculture; transportation; infrastructure	yes	7	7	2	no	NA
4006	2019	RECONSTRUCTING THE EUROPEAN GRAPEVINE MOTH (LEPIDOPTERA: TORTRICIDAE), INVASION IN CALIFORNIA: INSIGHTS FROM A SUCCESSFUL ERADICATION	Schartel, Tyler E.;Bayles, Brett R.;Cooper, Monica L.;Simmons, Gregory S.;Thomas, Shyam M.;Varela, Lucia G.;Daugherty, Matthew P.	ANNALS OF THE ENTOMOLOGICAL SOCIETY OF AMERICA	yes	food/economics	local	United States	present-only	present-only	2010	2014	NA	NA	invertebrates	1	terrestrial	ensemble	BRT; GLM; RF	agricultural areas use type; impervious surfaces percent; roads distance; winery distance	food/economics	food/agriculture; infrastructure; transportation	no	4	4	NA	yes	NA
4010	2019	REDUCING LIGHT POLLUTION IMPROVES CONNECTIVITY FOR BATS IN URBAN LANDSCAPES	Laforge, Alexis;Pauwels, Julie;Faure, Baptiste;Bas, Yves;Kerbiriou, Christian;Fonderflick, Jocelyn;Besnard, Aurelien	LANDSCAPE ECOLOGY	yes	disturbance/habitat change	local	France	present-only	present-only	2015	2016	NA	NA	mammals	3	terrestrial	GAM	NA	impervious surfaces percent	disturbance/habitat change	infrastructure	no	2	1	NA	no	NA
4011	2019	REFINING CONSERVATION STRATEGIES USING DISTRIBUTION MODELLING: A CASE STUDY OF THE ENDANGERED ARABIAN TAHR ARABITRAGUS JAYAKARI	Ross, Steven;Al Jahdhami, Mansoor H.;Al Rawahi, Haitham	ORYX	yes	exploratory	multinational	Oman; United Arab Emirates	present-only	present-only	2012	2015	NA	NA	mammals	1	terrestrial	Occupancy model	NA	roads distance; villages distance	exploratory	transportation; infrastructure	no	12	2	NA	yes	NA
4021	2019	RESOURCE SELECTION OF A RECENTLY TRANSLOCATED ELK POPULATION IN MISSOURI	Smith, Trenton N.;Rota, Christopher T.;Keller, Barbara J.;Chitwood, M. Colter;Bonnot, Thomas W.;Hansen, Lonnie P.;Millspaugh, Joshua J.	JOURNAL OF WILDLIFE MANAGEMENT	yes	reintroduction/restoration	local	United States	present-only	present-only	2011	2014	NA	NA	mammals	1	terrestrial	RSF	NA	land use/land cover; railways distance; roads density; roads gravel distance; roads paved distance; years since prescribed fire	reintroduction/restoration	ambiguous; transportation; infrastructure; disturbance	yes	5	6	1	no	NA
4023	2019	RESPONSES OF AN ENDANGERED BROWN BEAR POPULATION TO CLIMATE CHANGE BASED ON PREDICTABLE FOOD RESOURCE AND SHELTER ALTERATIONS	Penteriani, Vincenzo;Zarzo-Arias, Alejandra;Novo-Fernandez, Ails;Bombieri, Giulia;Lopez-Sanchez, Carlos A.	GLOBAL CHANGE BIOLOGY	yes	disturbance/habitat change	regional	Spain	present-future	present-only	1985	2070	2050	2070	mammals	1	terrestrial	RF	NA	human populated areas distance; roads distance	disturbance/habitat change	human presence; transportation	no	34	2	NA	yes	NA
4032	2019	RISK OF POTENTIAL PESTICIDE USE TO HONEYBEE AND BUMBLEBEE SURVIVAL AND DISTRIBUTION: A COUNTRY-WIDE ANALYSIS FOR THE NETHERLANDS	Kom, Izak A. R. Yasrebi-de;Biesmeijer, Jacobus C.;Aguirre-Gutierrez, Jesus	DIVERSITY AND DISTRIBUTIONS	yes	disturbance/habitat change	national	Netherlands	present-only	present-only	2016	2017	NA	NA	invertebrates	19	terrestrial	GLM	NA	crop fruit percent; cultivated crops percent; land use/land cover count; managed grassland percent; pesticide risk index; urban areas percent; urban forest percent; urban green space percent	disturbance/habitat change	food/agriculture; ambiguous; management/interventions; pollution; infrastructure	yes	16	8	1	no	NA
4034	2019	RIVERSCAPE CORRELATES FOR DISTRIBUTION OF THREATENED SPOTFIN CHUB ERIMONAX MONACHUS IN THE TENNESSEE RIVER BASIN, USA	Perkin, Joshuah S.;Gibbs, W. Keith;Ridgway, Josey L.;Cook, S. Bradford	ENDANGERED SPECIES RESEARCH	yes	conservation	regional	United States	present-only	present-only	2005	2015	NA	NA	fish	1	freshwater	RF	NA	cropland percent; dams density; dams downstream mainstem density; dams downstream mainstem distance; dams mainstem density; dams mainstem upstream downstream distance; dams total segment network length; dams upstream mainstem density; dams upstream mainstem distance; dams upstream network density; human disturbance index; human disturbance index catchment; human disturbance index upstream; human …	conservation	food/agriculture; energy/raw materials; infrastructure; socio-economic; management/interventions; transportation	no	24	28	NA	no	NA
4039	2019	SCALE EFFECTS ON THE PERFORMANCE OF NICHE-BASED MODELS OF FRESHWATER FISH DISTRIBUTIONS: LOCAL VS. UPSTREAM AREA INFLUENCES	Markovic, Danijela;Walz, Ariane;Kaercher, Oskar	ECOLOGICAL MODELLING	yes	exploratory	continental	Europe	present-only	present-only	1985	2002	NA	NA	fish	8	freshwater	GAM	NA	built-up areas percent; human population density; row crops percent	exploratory	infrastructure; socio-economic; food/agriculture	no	3	3	NA	no	NA
4050	2019	SEROLOGICAL AND MOLECULAR INVESTIGATION OF SELECTED PARASITIC PATHOGENS IN EUROPEAN BROWN HARE (LEPUS EUROPAEUS) IN GREECE: INFERRING THE ECOLOGICAL NICHE OF TOXOPLASMA GONDII AND LEISHMANIA INFANTUM IN HARES	Tsokana, Constantina N.;Sokos, Christos;Giannakopoulos, Alexios;Birtsas, Periklis;Athanasiou, Labrini V.;Valiakos, George;Sofia, Marina;Chatzopoulos, Dimitrios C.;Kantere, Maria;Spyrou, Vassiliki;Burriel, Angeliki Rodi;Billinis, Charalambos	PARASITOLOGY RESEARCH	yes	conservation	regional	Greece	present-only	present-only	UNK	UNK	NA	NA	mammals	1	terrestrial	Maxent	NA	farmlands distance; human population density; land use/land cover class; livestock density	conservation	food/agriculture; socio-economic; ambiguous	yes	9	4	1	yes	NA
4065	2019	SPATIAL ECOLOGY OF RE- INTRODUCED AMERICAN MARTENS IN THE NORTHERN LOWER PENINSULA OF MICHIGAN	Gehring, Thomas M.;McFadden, Lynnea M.;Prussing, Sara A.;Bickersmith, Sara A.;Buchanan, Clay;Nelson, Eric;Swanson, Bradley J.	AMERICAN MIDLAND NATURALIST	yes	reintroduction/restoration	local	United States	present-only	present-only	2005	2006	NA	NA	mammals	1	terrestrial	Penrose distance	NA	urban areas percent	reintroduction/restoration	infrastructure	no	4	1	NA	no	NA
4123	2019	STREAMFLOW REGIMES AND GEOLOGIC CONDITIONS ARE MORE IMPORTANT THAN WATER TEMPERATURE WHEN PROJECTING FUTURE CRAYFISH DISTRIBUTIONS	Krause, Kevin P.;Chien, Huicheng;Ficklin, Darren L.;Hall, Damon M.;Schuster, Guenter A.;Swannack, Todd M.;Taylor, Chris A.;Knouft, Jason H.	CLIMATIC CHANGE	yes	disturbance/habitat change	regional	United States	present-future	present-only	1980	2079	2060	2079	invertebrates	10	freshwater	Maxent	NA	land use/land cover	disturbance/habitat change	ambiguous	yes	8	1	1	no	NA
4133	2019	SYNTHETIC ARBOREAL COMMUNITIES: AN ALTERNATIVE TO FOREST DETERIORATION IN THE LOWER PART OF THE USUMACINTA RIVER BASIN IN TABASCO, MEXICO	de la Cruz-Uc, Xicotencatl;Valdes-Manzanilla, Arturo;Barradas, Victor L.;Camara Cabrales, Luisa del Carmen	BOSQUE	yes	disturbance/habitat change	local	Mexico	present-only	present-only	1960	2010	NA	NA	trees/shrubs	15	terrestrial	Maxent	NA	land use/land cover	disturbance/habitat change	ambiguous	yes	7	1	1	no	NA
4143	2019	THE AMPHIBIAN-KILLING FUNGUS IN A BIODIVERSITY HOTSPOT: IDENTIFYING AND VALIDATING HIGH-RISK AREAS AND REFUGIA	Bacigalupe, Leonardo D.;Vasquez, Inao A.;Estay, Sergio A.;Valenzuela-Sanchez, Andres;Alvarado-Rybak, Mario;Penafiel-Ricaurte, Alexandra;Cunningham, Andrew A.;Soto-Azta, Claudio	ECOSPHERE	yes	conservation	regional	Chile	present-only	present-only	2008	2017	NA	NA	microorganisms	1	terrestrial	ensemble	Maxent; GLM; RF	gross domestic product; human footprint index; human population density; roads density; urban center distance	conservation	socio-economic; human presence; transportation; infrastructure	no	24	5	NA	yes	NA
4147	2019	THE DECLINE OF THE LANNER FALCON IN MEDITERRANEAN LANDSCAPES: COMPETITION DISPLACEMENT OR HABITAT LOSS?	De Rosa, D.;Di Febbraro, M.;De Lisio, L.;De Sanctis, A.;Loy, A.	ANIMAL CONSERVATION	yes	exploratory	local	Italy	present-future	present-future	2003	2014	2030	2030	birds	1	terrestrial	ensemble	GLM; GAM; GBM; MARS; Maxent	arable land distance	exploratory	food/agriculture	no	4	1	NA	no	NA
4153	2019	THE EFFECT OF LOCAL SPECIES COMPOSITION ON THE DISTRIBUTION OF AN AVIAN INVADER	Cohen, Tali Magory;Dor, Roi	SCIENTIFIC REPORTS	yes	invasions	national	Israel	present-only	present-only	1997	2018	NA	NA	birds	1	terrestrial	multiple	Maxent; Hierarchical model	human population density; impervious surfaces area size	invasions	socio-economic; infrastructure	no	3	2	NA	no	NA
4159	2019	THE FUTURE OF WALNUT-FRUIT FORESTS IN KYRGYZSTAN AND THE STATUS OF THE ICONIC ENDANGERED APPLE MALUS NIEDZWETZKYANA	Wilson, Brett;Mills, Morena;Kulikov, Maksim;Clubbe, Colin	ORYX	yes	food/economics	regional	Kyrgyzstan	present-only	present-only	2017	2017	NA	NA	trees/shrubs	1	terrestrial	Maxent	NA	land use/land cover	food/economics	ambiguous	yes	22	1	1	yes	not_stated
4164	2019	THE IMPORTANCE OF TAXONOMY IN SPECIES DISTRIBUTION MODELS AT A GLOBAL SCALE: THE CASE OF AN OVERLOOKED ALIEN SQUIRREL FACING TAXONOMIC REVISION	Mori, E.;Menchetti, M.;Zozzoli, R.;Milanesi, P.	JOURNAL OF ZOOLOGY	yes	invasions	global	global	present-only	present-only	UNK	UNK	NA	NA	mammals	1	terrestrial	ensemble	CTA; ANN; FDA; BRT; GAM; MARS; Maxent; GLM; Mahalanobis distance; RF	cultivated and managed vegetation percent; human population density; land use/land cover diversity; roads distance; urban and built-up areas percent	invasions	management/interventions; socio-economic; ambiguous; transportation; infrastructure	yes	13	5	1	yes	NA
4172	2019	THE MISMATCH BETWEEN LOCATION OF PROTECTED AREAS AND SUITABLE HABITAT FOR THE VULNERABLE TARUKA HIPPOCAMELUS ANTISENSIS	Mata, Cristina;Fuentes-Allende, Nicolas;Malo, Juan E.;Vielma, Andre;Gonzalez, Benito A.	ORYX	yes	conservation	regional	Chile	present-only	present-only	2004	2015	NA	NA	mammals	1	terrestrial	Maxent	NA	settlements distance	conservation	infrastructure	no	7	1	NA	yes	NA
4174	2019	THE NATIVITY AND DISTRIBUTION OF THE CRYPTIC INVADER PHALARIS ARUNDINACEA (REED CANARYGRASS) IN RIPARIAN AREAS OF THE COLUMBIA AND MISSOURI RIVER BASINS	Kettenring, Karin M.;Menuz, Diane R.;Mock, Karen E.	WETLANDS	yes	invasions	regional	United States	present-only	present-only	2006	2011	NA	NA	herbaceous plants	1	terrestrial	multiple	GLM; BRT; RF; CTA	grazing areas absence; grazing percent 1km radius; roads distance; roads length 1km radius	invasions	food/agriculture; transportation	no	16	4	NA	no	NA
4179	2019	THE POTENTIAL OF SPECIES DISTRIBUTION MODELLING FOR REINTRODUCTION PROJECTS: THE CASE STUDY OF THE CHEQUERED SKIPPER IN ENGLAND	Maes, Dirk;Ellis, Sam;Goffart, Philippe;Cruickshanks, Katie L.;van Swaay, Chris A. M.;Cors, Ruddy;Herremans, Marc;Swinnen, Kristijn R. R.;Wils, Carine;Verhulst, Sofie;De Bruyn, Luc;Matthysen, Erik;O'Riordan, Susannah;Hoare, Daniel J.;Bourn, Nigel A. D.	JOURNAL OF INSECT CONSERVATION	yes	reintroduction/restoration	multinational	Belgium; Netherlands; United Kingdom	present-future	present-only	1995	1999	2070	2070	invertebrates	1	terrestrial	GLM	NA	agricultural areas percent; agricultural grasslands percent; pastures percent	reintroduction/restoration	food/agriculture	no	10	3	NA	yes	NA
4188	2019	THE ROLE OF FOREST CANOPY COVER IN HABITAT SELECTION: INSIGHTS FROM THE IBERIAN LYNX	Gaston, A.;Blazquez-Cabrera, S.;Ciudad, C.;Mateo-Sanchez, M. C.;Simon, M. A.;Saura, S.	EUROPEAN JOURNAL OF WILDLIFE RESEARCH	yes	exploratory	regional	Spain	present-only	present-only	2009	2015	NA	NA	mammals	1	terrestrial	RSF	NA	land use/land cover; roads density	exploratory	ambiguous; transportation	yes	1	2	1	no	NA
4190	2019	THE ROLE OF PROTECTED AREAS IN PRESERVING HABITAT AND FUNCTIONAL CONNECTIVITY FOR MOBILE FLYING VERTEBRATES: THE COMMON NOCTULE BAT (NYCTALUS NOCTULA) IN TUSCANY (ITALY) AS A CASE STUDY	Ducci, L.;Roscioni, F.;Carranza, M. L.;Agnelli, P.;Russo, D.;Frate, L.;Loy, A.;Santini, G.;Di Febbraro, M.	BIODIVERSITY AND CONSERVATION	yes	conservation	local	Italy	present-only	present-only	1997	2013	NA	NA	mammals	1	terrestrial	Maxent	NA	land use/land cover	conservation	ambiguous	yes	2	1	1	no	NA
4215	2019	UNDERSTANDING SPECIES DISTRIBUTION IN DYNAMIC POPULATIONS: A NEW APPROACH USING SPATIO-TEMPORAL POINT PROCESS MODELS	Soriano-Redondo, Andrea;Jones-Todd, Charlotte M.;Bearhop, Stuart;Hilton, Geoff M.;Lock, Leigh;Stanbury, Andrew;Votier, Stephen C.;Illian, Janine B.	ECOGRAPHY	yes	exploratory	national	United Kingdom	present-only	present-only	UNK	UNK	NA	NA	birds	1	terrestrial	Hierarchical model	NA	urban areas percent	exploratory	infrastructure	no	3	1	NA	no	NA
4224	2019	USING A COMPARATIVE APPROACH TO INVESTIGATE THE RELATIONSHIP BETWEEN LANDSCAPE AND GENETIC CONNECTIVITY AMONG WOODLAND SALAMANDER POPULATIONS	Cameron, Alexander C.;Page, Robert B.;Watling, James I.;Hickerson, Cari-Ann M.;Anthony, Carl D.	CONSERVATION GENETICS	yes	disturbance/habitat change	local	United States	present-only	present-only	1990	2015	NA	NA	amphibians	1	terrestrial	ensemble	RF; GBM	land use/land cover	disturbance/habitat change	ambiguous	yes	8	1	1	yes	NA
4226	2019	USING A SPECIES-CENTERED APPROACH TO PREDICT BIRD COMMUNITY RESPONSES TO HABITAT FRAGMENTATION	Halstead, Katherine E.;Alexander, John D.;Hadley, Adam S.;Stephens, Jaime L.;Yang, Zhiqiang;Betts, Matthew G.	LANDSCAPE ECOLOGY	yes	disturbance/habitat change	local	United States	present-only	present-only	2000	2011	NA	NA	birds	48	terrestrial	BRT	NA	land use/land cover	disturbance/habitat change	ambiguous	yes	12	1	1	no	NA
4227	2019	USING BIASED SAMPLING DATA TO MODEL THE DISTRIBUTION OF INVASIVE SHOT-HOLE BORERS IN CALIFORNIA	Dimson, Monica;Lynch, Shannon C.;Gillespie, Thomas W.	BIOLOGICAL INVASIONS	yes	food/economics	local	United States	present-only	present-only	2012	2018	NA	NA	invertebrates	1	terrestrial	Maxent	NA	impervious surfaces percent	food/economics	infrastructure	no	11	1	NA	yes	NA
4230	2019	USING FINE SCALE RESOLUTION VEGETATION DATA FROM LIDAR AND GROUND-BASED SAMPLING TO PREDICT PACIFIC MARTEN RESTING HABITAT AT MULTIPLE SPATIAL SCALES	Tweedy, Patrick J.;Moriarty, Katie M.;Bailey, John D.;Epps, Clinton W.	FOREST ECOLOGY AND MANAGEMENT	yes	exploratory	local	United States	present-only	present-only	2009	2017	NA	NA	mammals	1	terrestrial	RSF	NA	roads density; roads distance	exploratory	transportation	no	12	2	NA	no	NA
4234	2019	USING INVADED-RANGE SPECIES DISTRIBUTION MODELING TO ESTIMATE THE POTENTIAL DISTRIBUTION OF LINARIA SPECIES AND THEIR HYBRIDS IN THE US NORTHERN ROCKIES	McCartney, Kevin R.;Kumar, Sunil;Sing, Sharlene E.;Ward, Sarah M.	INVASIVE PLANT SCIENCE AND MANAGEMENT	yes	invasions	regional	United States	present-only	present-only	UNK	UNK	NA	NA	herbaceous plants	2	terrestrial	Maxent	NA	land use/land cover	invasions	ambiguous	yes	7	1	1	no	NA
4237	2019	USING SEASONAL LANDSCAPE MODELS TO PREDICT SPACE USE AND MIGRATORY PATTERNS OF AN ARCTIC UNGULATE	Baltensperger, A. P.;Joly, K.	MOVEMENT ECOLOGY	yes	food/economics	local	United States	present-only	present-only	2010	2017	NA	NA	mammals	1	terrestrial	GBM	NA	community distance; roads distance; trails distance	food/economics	socio-economic; transportation; recreation/tourism	no	44	3	NA	no	NA
4241	2019	USING SPECIES DISTRIBUTION MODELS TO PREDICT POTENTIAL HOT-SPOTS FOR RIFT VALLEY FEVER ESTABLISHMENT IN THE UNITED KINGDOM	Simons, Robin R. L.;Croft, Simon;Rees, Eleanor;Tearne, Oliver;Arnold, Mark E.;Johnson, Nicholas	PLOS ONE	yes	human health/safety	multinational	United Kingdom	present-only	present-only	UNK	UNK	NA	NA	invertebrates	34	terrestrial	ensemble	SRE; Maxent; BRT; RF; GLM; SVM	arable and horticultural land percent; suburban areas percent; urban areas percent	human health/safety	food/agriculture; infrastructure	no	19	3	NA	no	NA
4243	2019	USING THE PAST TO CONTEXTUALIZE ANTHROPOGENIC IMPACTS ON THE PRESENT AND FUTURE DISTRIBUTION OF AN ENDEMIC CARIBBEAN MAMMAL	Gibson, L. M.;Mychajliw, A. M.;Leon, Y.;Rupp, E.;Hadly, E. A.	CONSERVATION BIOLOGY	yes	disturbance/habitat change	multinational	Haiti; Dominican Republic	past-present-future	present-future	LGM	2050	2050	2050	mammals	1	terrestrial	Maxent	NA	human population density; land use/land cover	disturbance/habitat change	socio-economic; ambiguous	yes	19	2	1	yes	NA
4259	2019	WHERE WILL IT CROSS NEXT? OPTIMAL MANAGEMENT OF ROAD COLLISION RISK FOR OTTERS IN ITALY	Fabrizio, Mauro;Di Febbraro, Mirko;Loy, Anna	JOURNAL OF ENVIRONMENTAL MANAGEMENT	yes	conflict/collisions	regional	Italy	present-only	present-only	2004	2016	NA	NA	mammals	1	terrestrial	Maxent	NA	highways density; land use/land cover diversity; regional roads density; roads local density; state roads density	conflict/collisions	transportation; ambiguous	yes	2	5	1	no	NA
4262	2019	WINTERING RANGE OF PIPISTRELLUS NATHUSII (CHIROPTERA) IN CENTRAL EUROPE: HAS THE SPECIES EXTENDED TO THE NORTH-EAST USING URBAN HEAT ISLANDS?	Sachanowicz, Konrad;Ciechanowski, Mateusz;Tryjanowski, Piotr;Kosicki, Jakub Z.	MAMMALIA	yes	conservation	multinational	Czechia; Poland; Slovakia; Hungary; Germany; Slovenia; Austria	present-only	present-only	1920	2014	NA	NA	mammals	1	terrestrial	GAM	NA	night light intensity	conservation	pollution	no	6	1	NA	yes	NA
4263	2019	WOLVERINES IN WINTER: INDIRECT HABITAT LOSS AND FUNCTIONAL RESPONSES TO BACKCOUNTRY RECREATION	Heinemeyer, Kimberly;Squires, John;Hebblewhite, Mark;O'Keefe, Julia J.;Holbrook, Joseph D.;Copeland, Jeffrey	ECOSPHERE	yes	food/economics	regional	United States	present-only	present-only	2010	2015	NA	NA	mammals	1	terrestrial	RSF	NA	linear recreation distance; motorized recreation intensity; non-motorized recreation intensity; roads distance	food/economics	recreation/tourism; transportation	no	12	4	NA	no	NA
4281	2018	A HABITAT SUITABILITY ANALYSIS AT MULTI-SPATIAL SCALE OF TWO SYMPATRIC FLYING FOX SPECIES REVEALS THE URGENT NEED FOR CONSERVATION ACTION	Ibouroi, Mohamed Thani cnfm;Cheha, Ali;Astruc, Guillelme;Dhurham, Said Ali Ousseni;Besnard, Aurelien	BIODIVERSITY AND CONSERVATION	yes	food/economics	regional	Comoros	present-only	present-only	2014	2015	NA	NA	mammals	2	terrestrial	multiple	GLM; ENFA	degraded forest distance; villages distance	food/economics	ambiguous; infrastructure	yes	4	2	1	no	NA
4309	2018	ACHILLES HEEL OF A POWERFUL INVADER: RESTRICTIONS ON DISTRIBUTION AND DISAPPEARANCE OF FERAL PIGS FROM A PROTECTED AREA IN NORTHERN PANTANAL, WESTERN BRAZIL	Cordeiro, Jose L. P.;Hofmann, Gabriel S.;Fonseca, Carlos;Oliveira, Luiz Flamarion B.	PEERJ	yes	invasions	local	Brazil	present-past	present-past	1988	2012	NA	NA	mammals	1	terrestrial	Maxent	NA	pastures percent	invasions	food/agriculture	no	9	1	NA	no	NA
4312	2018	ADMIXTURE OF HYBRID SWARMS OF NATIVE AND INTRODUCED LIZARDS IN CITIES IS DETERMINED BY THE CITYSCAPE STRUCTURE AND INVASION HISTORY	Beninde, Joscha;Feldmeier, Stephan;Veith, Michael;Hochkirch, Axel	PROCEEDINGS OF THE ROYAL SOCIETY B-BIOLOGICAL SCIENCES	yes	invasions	regional	Germany	present-only	present-only	2012	2012	NA	NA	reptiles	1	terrestrial	Maxent	NA	buildings; railways; roads; traffic volume; walls south-facing	invasions	infrastructure; transportation; barriers/access	no	6	5	NA	no	NA
4315	2018	AGRICULTURAL INTENSIFICATION DURING THE LATE HOLOCENE RATHER THAN CLIMATIC ARIDIFICATION DRIVES THE POPULATION DYNAMICS AND THE CURRENT CONSERVATION STATUS OF MICROTUS CABRERAE, AN ENDANGERED MEDITERRANEAN RODENT	Antonio Garrido-Garcia, Jose;Nieto-Lugilde, Diego;Alba-Sanchez, Francisca;Soriguer, Ramon C.	JOURNAL OF BIOGEOGRAPHY	yes	conservation	multinational	Spain; Portugal; France	present-only	present-only	1950	2000	NA	NA	mammals	1	terrestrial	GLM	NA	crops rainfed percent; human influence index; irrigated crops percent	conservation	food/agriculture; human presence	no	5	3	NA	yes	NA
4324	2018	AN INTEGRATED, SPATIO-TEMPORAL MODELLING FRAMEWORK FOR ANALYSING BIOLOGICAL INVASIONS	Mang, Thomas;Essl, Franz;Moser, Dietmar;Kleinbauer, Ingrid;Dullinger, Stefan	DIVERSITY AND DISTRIBUTIONS	yes	human health/safety	multinational	Austria; Czechia; Germany; Hungary; Liechtenstein; Slovakia; Slovenia; Switzerland	past-present	past-present	1900	2010	NA	NA	herbaceous plants	1	terrestrial	Hierarchical model	NA	cropland; highways length; railways length; urban areas	human health/safety	food/agriculture; transportation; infrastructure	no	2	4	NA	yes	NA
4350	2018	ASSESSING HABITAT LOSS AND FRAGMENTATION AND THEIR EFFECTS ON POPULATION VIABILITY OF FOREST SPECIALIST BIRDS: LINKING BIOGEOGRAPHICAL AND POPULATION APPROACHES	Carvajal, Mario A.;Alaniz, Alberto J.;Smith-Ramirez, Cecilia;Sieving, Kathryn E.	DIVERSITY AND DISTRIBUTIONS	yes	disturbance/habitat change	national	Chile	present-only	present-only	2000	2014	NA	NA	birds	1	terrestrial	Maxent	NA	human footprint index	disturbance/habitat change	human presence	no	8	1	NA	yes	NA
4355	2018	ASSESSING THE MULTI-SCALE PREDICTIVE ABILITY OF ECOSYSTEM FUNCTIONAL ATTRIBUTES FOR SPECIES DISTRIBUTION MODELLING	Arenas-Castro, Salvador;Goncalves, Joao;Alves, Paulo;Alcaraz-Segura, Domingo;Honrado, Joao P.	PLOS ONE	yes	exploratory	multinational	Portugal; Spain	present-only	present-only	1971	2016	NA	NA	herbaceous plants	2	terrestrial	ensemble	GLM; GAM; GBM; CTA; ANN; SRE; FDA; MARS; RF; Maxent	agricultural areas percent; land use/land cover diversity; land use/land cover patch size	exploratory	food/agriculture; ambiguous	yes	15	3	2	yes	no_difference
4361	2018	ASSESSING THE TEMPORAL TRANSFERABILITY OF RAPTOR DISTRIBUTION MODELS: IMPLICATIONS FOR CONSERVATION	Tapia, Luis;Regos, Adrian;Gil-Carrera, Alberto;Dominguez, Jesus	BIRD CONSERVATION INTERNATIONAL	yes	exploratory	local	Spain	present-past	present-past	2001	2014	NA	NA	birds	2	terrestrial	ensemble	GLM; GBM; GAM; CTA; ANN; SRE; FDA; MARS; RF; Maxent	arable land percent	exploratory	food/agriculture	no	5	1	NA	no	NA
4373	2018	AUSTRALIAN WHEAT PRODUCTION EXPECTED TO DECREASE BY THE LATE 21ST CENTURY	Wang, Bin;Liu, De L.;O'Leary, Garry J.;Asseng, Senthold;Macadam, Ian;Lines-Kelly, Rebecca;Yang, Xihua;Clark, Anthony;Crean, Jason;Sides, Timothy;Xing, Hongtao;Mi, Chunrong;Yu, Qiang	GLOBAL CHANGE BIOLOGY	yes	food/economics	national	Australia	present-future	present-only	2000	2100	2041	2100	herbaceous plants	1	terrestrial	ensemble	ANN; CTA; GAM; GBM; GLM; MARS; Maxent; MDA; RF; SRE	land use/land cover	food/economics	ambiguous	yes	20	1	1	no	NA
4396	2018	BROAD-SCALE OCCURRENCE OF A SUBSIDIZED AVIAN PREDATOR: REDUCING IMPACTS OF RAVENS ON SAGE-GROUSE AND OTHER SENSITIVE PR	O'Neil, Shawn T.;Coates, Peter S.;Brussee, Brianne E.;Jackson, Pat J.;Howe, Kristy B.;Moser, Ann M.;Foster, Lee J.;Delehanty, David J.	JOURNAL OF APPLIED ECOLOGY	yes	disturbance/habitat change	regional	United States	present-only	present-only	2007	2016	NA	NA	birds	1	terrestrial	Occupancy model	NA	agricultural areas distance; impervious surfaces percent; land use/land cover; landfill distance; roads density; roads distance; roadside rest area distance; tower distance; transmission lines distance; water well ditch or canal distance	disturbance/habitat change	food/agriculture; infrastructure; ambiguous; transportation; energy/raw materials	yes	11	10	1	no	not_stated
4397	2018	BROOK TROUT DISTRIBUTIONAL RESPONSE TO UNCONVENTIONAL OIL AND GAS DEVELOPMENT: LANDSCAPE CONTEXT MATTERS	Merriam, Eric R.;Petty, J. Todd;Maloney, Kelly O.;Young, John A.;Faulkner, Stephen P.;Slonecker, E. Terrence;Milheim, Lesley E.;Hailegiorgis, Atesmachew;Niles, Jonathan	SCIENCE OF THE TOTAL ENVIRONMENT	yes	disturbance/habitat change	regional	United States	present-future	present-future	2006	2013	UNK	UNK	fish	1	freshwater	BRT	NA	agricultural areas; developed areas; mines historic; oil gas pipeline; oil gas roads crossings density; oil gas well pads conventional; oil gas well pads unconventional; unconventional oil and gas well pads	disturbance/habitat change	food/agriculture; infrastructure; energy/raw materials	no	5	7	NA	no	NA
4441	2018	COMBINING BAYESIAN GENETIC CLUSTERING AND ECOLOGICAL NICHE MODELING: INSIGHTS INTO WOLF INTRASPECIFIC GENETIC STRUCTURE	Milanesi, Pietro;Caniglia, Romolo;Fabbri, Elena;Puopolo, Felice;Galaverni, Marco;Holderegger, Rolf	ECOLOGY AND EVOLUTION	yes	exploratory	regional	Italy	present-only	present-only	2000	2001	NA	NA	mammals	1	terrestrial	GLM	NA	human population density; settlements distance; settlements percent	exploratory	socio-economic; infrastructure	no	7	3	NA	no	NA
4470	2018	CORRECTING FOR BIAS IN DISTRIBUTION MODELLING FOR RARE SPECIES USING CITIZEN SCIENCE DATA	Robinson, Orin J.;Ruiz-Gutierrez, Viviana;Fink, Daniel	DIVERSITY AND DISTRIBUTIONS	yes	exploratory	local	United States	present-only	present-only	2008	2014	NA	NA	birds	1	terrestrial	RF	NA	crop alfalfa percent; crop almond crops percent; crop barley percent; crop grape percent; crop safflower percent; crop strawberry percent; crop walnut percent; crop winter wheat crops percent; developed areas high intensity percent; developed areas low-intensity percent; developed areas medium-intensity percent; developed open space percent; fallow cropland percent; hay crops percent; oat crops p…	exploratory	food/agriculture; infrastructure	no	14	16	NA	no	NA
4472	2018	COUPLING TRADITIONAL MONITORING AND CITIZEN SCIENCE TO DISENTANGLE THE INVASION OF HALYOMORPHA HALYS	Malek, Robert;Tattoni, Clara;Ciolli, Marco;Corradini, Stefano;Andreis, Daniele;Ibrahim, Aya;Mazzoni, Valerio;Eriksson, Anna;Anfora, Gianfranco	ISPRS INTERNATIONAL JOURNAL OF GEO-INFORMATION	yes	food/economics	local	Italy	present-only	present-only	2016	2016	NA	NA	invertebrates	1	terrestrial	Maxent	NA	continuous urban fabric; orchards fruit tree and berries; urban green space	food/economics	infrastructure; food/agriculture	no	5	3	NA	no	NA
4474	2018	CRYPTIC AND CUMULATIVE IMPACTS ON THE WINTERING HABITAT OF THE ENDANGERED BLACK-FACED SPOONBILL (PLATALEA MINOR) RISK ITS LONG-TERM VIABILITY	Pickett, Evan J.;Chan, Melanie;Cheng, Wenda;Allcock, John;Chan, Simba;Hu, Junhua;Lee, Kisup;Smith, Bena;Xing, Shuang;Yu, Yat-Tung;Bonebrake, Timothy C.	ENVIRONMENTAL CONSERVATION	yes	conservation	multinational	Japan; China; Taiwan; South Korea; Hong Kong SAR China; Vietnam; Cambodia; Thailand; Myanmar (Burma); Philippines	present-future	present-future	2004	2050	2014	2050	birds	1	terrestrial	Maxent	NA	land use/land cover	conservation	ambiguous	yes	21	1	1	yes	NA
4479	2018	CURRENT AND FUTURE DISTRIBUTION OF AEDES AEGYPTI AND AEDES ALBOPICTUS (DIPTERA: CULICIDAE) IN WHO EASTERN MEDITERRANEAN REGION	Ducheyne, Els;Nhu Nguyen Tran Minh;Haddad, Nabil;Bryssinckx, Ward;Buliva, Evans;Simard, Frederic;Malik, Mamunur Rahman;Charlier, Johannes;De Waele, Valerie;Mahmoud, Osama;Mukhtar, Muhammad;Bouattour, Ali;Hussain, Abdulhafid;Hendrickx, Guy;Roiz, David	INTERNATIONAL JOURNAL OF HEALTH GEOGRAPHICS	yes	human health/safety	multinational	Afghanistan; Bahrain; Djibouti; Egypt; Iraq; Iran; Jordan; Kuwait; Lebanon; Libya; Morocco; Oman; Pakistan; Palestinian Territories; Qatar; Saudi Arabia; Somalia; Sudan; Syria; Tunisia; United Arab Emirates; Yemen	present-only	present-only	2015	2015	NA	NA	invertebrates	2	terrestrial	multiple	Mahalanobis distance; RF	human population density; night light intensity	human health/safety	socio-economic; pollution	no	23	2	NA	yes	NA
4480	2018	CURRENT AND FUTURE EFFECTS OF GLOBAL CHANGE ON A HOTSPOT'S FRESHWATER DIVERSITY	Gallardo, Belinda;Bogan, Arthur E.;Harun, Sahana;Jainih, Leonardo;Lopes-Lima, Manuel;Pizarro, Manuel;Rahim, Khairul Adha;Sousa, Ronaldo;Virdis, Salvatore G. P.;Zieritz, Alexandra	SCIENCE OF THE TOTAL ENVIRONMENT	yes	disturbance/habitat change	multinational	Malaysia; Indonesia	present-future	present-future	2014	2070	2050	2070	invertebrates	9	freshwater	ensemble	GLM; MARS; FDA; RF; GBM; Maxent	human influence index; palm oil plantation distance; transportation distance; urban areas distance	disturbance/habitat change	human presence; food/agriculture; transportation; infrastructure	no	34	4	NA	yes	NA
4511	2018	DISENTANGLING THE EFFECTS OF HABITAT, CONNECTIVITY AND INTERSPECIFIC COMPETITION IN THE RANGE EXPANSION OF EXOTIC AND NATIVE UNGULATES	Anadon, J. D.;Perez-Garcia, J. M.;Perez, I.;Royo, J.;Sanchez-Zapata, J. A.	LANDSCAPE ECOLOGY	yes	reintroduction/restoration	local	Spain	present-only	present-only	1975	2009	NA	NA	mammals	2	terrestrial	Maxent	NA	crop dry percent; irrigated crops percent; urban areas percent	reintroduction/restoration	food/agriculture; infrastructure	no	4	3	NA	no	NA
4524	2018	DISTRIBUTION MODELING OF ASCLEPIAS SPP. PREDICTS POTENTIAL CONSERVATION BENEFITS OF MARGINAL ECOSYSTEMS AS NATURE RESERVES IN NORTHWEST OHIO	Nichter, Ashlee;Gregory, Andrew	NATURAL AREAS JOURNAL	yes	conservation	local	United States	present-only	present-only	2016	2017	NA	NA	herbaceous plants	1	terrestrial	Maxent	NA	impervious surfaces percent	conservation	infrastructure	no	8	1	NA	no	NA
4528	2018	DISTRIBUTION OF A GIANT PANDA POPULATION INFLUENCED BY LAND COVER	Zhang, Yuke;Wu, Yongjie;Zhang, Qiongyue;Ran, Jianghong;Price, Megan	JOURNAL OF WILDLIFE MANAGEMENT	yes	disturbance/habitat change	regional	China	past-present	past-present	1997	2012	NA	NA	mammals	1	terrestrial	Maxent	NA	agricultural areas distance; land use/land cover; roads distance	disturbance/habitat change	food/agriculture; ambiguous; transportation	yes	8	3	1	no	NA
4530	2018	DISTRIBUTION OF PRIORITY GRASSLAND BIRD HABITATS IN THE PRAIRIE POTHOLE REGION OF CANADA	Fedy, Bradley C.;Devries, James H.;Howerter, David W.;Row, Jeffrey R.	AVIAN CONSERVATION AND ECOLOGY	yes	conservation	regional	Canada	present-only	present-only	1997	2014	NA	NA	birds	15	terrestrial	RSF	NA	cropland seeded; pastures and forage grasslands	conservation	food/agriculture	no	7	2	NA	no	NA
4537	2018	DISTRIBUTION, MOVEMENTS, AND SURVIVAL OF THE CRITICALLY ENDANGERED BENGAL FLORICAN HOUBAROPSIS BENGALENSIS IN INDIA AND NEPAL	Jha, Rohit R. S.;Thakuri, Jyotendra Jyu;Rahmani, Asad R.;Dhakal, Maheshwar;Khongsai, Ngulkholal;Pradhan, Narendra Man Babu;Shinde, Nikhil;Chauhan, Bridesh Kumar;Talegaonkar, Rahul K.;Barber, Ian P.;Buchanan, Graeme M.;Galligan, Toby H.;Donald, Paul F.	JOURNAL OF ORNITHOLOGY	yes	conservation	multinational	Myanmar (Burma); Bhutan; Bangladesh; India; Nepal	present-only	present-only	2013	2016	NA	NA	birds	1	terrestrial	Maxent	NA	human population density; land use/land cover	conservation	socio-economic; ambiguous	yes	9	2	1	yes	NA
4541	2018	DIVERGENT EFFECTS OF LAND-USE, PROPAGULE PRESSURE, AND CLIMATE ON WOODY RIPARIAN INVASION	Perry, Laura G.;Reynolds, Lindsay V.;Shafroth, Patrick B.	BIOLOGICAL INVASIONS	yes	invasions	regional	United States	present-only	present-only	2012	2012	NA	NA	trees/shrubs	3	terrestrial	CART	NA	agricultural areas; recreational areas; reservoir capacities upstream; suburban areas; transportation presence; urban areas	invasions	food/agriculture; recreation/tourism; infrastructure; transportation	no	10	6	NA	no	NA
4550	2018	DOES A CORRELATION EXIST BETWEEN ENVIRONMENTAL SUITABILITY MODELS AND PLANT POPULATION PARAMETERS? AN EXPERIMENTAL APPROACH TO MEASURE THE INFLUENCE OF DISTURBANCES AND ENVIRONMENTAL CHANGES	Fois, Mauro;Cuena-Lombrana, Alba;Fenu, Giuseppe;Cogoni, Donatella;Bacchetta, Gianluigi	ECOLOGICAL INDICATORS	yes	exploratory	local	Italy	present-future	present-future	2015	2080	2080	2080	herbaceous plants	1	terrestrial	Maxent	NA	street index; trails index; villages index	exploratory	infrastructure; recreation/tourism	no	5	3	NA	yes	better
4554	2018	DRYLAND PHOTOAUTOTROPHIC SOIL SURFACE COMMUNITIES ENDANGERED BY GLOBAL CHANGE	Rodriguez-Caballero, Emilio;Belnap, Jayne;Buedel, Burkhard;Crutzen, Paul J.;Andreae, Meinrat O.;Poeschl, Ulrich;Weber, Bettina	NATURE GEOSCIENCE	yes	disturbance/habitat change	global	global	present-future	present-future	1960	2070	2070	2070	microorganisms	1	terrestrial	Maxent	NA	cropland; pastures; undisturbed desert; undisturbed forest; undisturbed other; undisturbed steppe; undisturbed tropical; undisturbed tundra	disturbance/habitat change	food/agriculture; disturbance	no	10	8	NA	yes	NA
4555	2018	DYNAMIC HABITAT USE OF AN ESTUARINE NURSERY SEASCAPE: ONTOGENETIC SHIFTS IN HABITAT SUITABILITY OF THE EUROPEAN FLOUNDER (PLATICHTHYS FLESUS)	Amorim, Eva;Ramos, Sandra;Elliott, Michael;Bordalo, Adriano A.	JOURNAL OF EXPERIMENTAL MARINE BIOLOGY AND ECOLOGY	yes	food/economics	regional	Portugal	present-only	present-only	2009	2013	NA	NA	fish	1	marine	BRT	NA	fishing total abundance fish caught	food/economics	food/agriculture	no	18	1	NA	no	NA
4557	2018	DYNAMIC SPECIES DISTRIBUTION MODELS REVEAL SPATIOTEMPORAL HABITAT SHIFTS IN NATIVE RANGE-EXPANDING VERSUS NON-NATIVE INVASIVE BIRDS IN AN URBAN AREA	Le Louarn, Marine;Clergeau, Philippe;Strubbe, Diederik;Deschamps-Cottin, Magali	JOURNAL OF AVIAN BIOLOGY	yes	invasions	local	France	present-only	present-only	2009	2016	NA	NA	birds	2	terrestrial	ensemble	Maxent; GBM; RF; ANN	agricultural areas density 1000m radius; agricultural areas density 50m radius; buildings height 1000m radius; buildings height 50m radius; built-up areas density 50m radius; exotic species density 1000m radius; exotic species density 500m radius; exotic species density 50m radius; exotic trees for feeding; healthcare distance; herbaceous areas density 50m radius; human population density; platan…	invasions	food/agriculture; infrastructure; disturbance; socio-economic; ambiguous; transportation	yes	5	18	1	no	NA
4563	2018	ECOLOGICAL NICHE MODELING FOR A CULTIVATED PLANT SPECIES: A CASE STUDY ON TARO (COLOCASIA ESCULENTA) IN HAWAII	Kodis, Mali'o;Galante, Peter;Sterling, Eleanor J.;Blair, Mary E.	ECOLOGICAL APPLICATIONS	yes	food/economics	local	United States	present-future	present-only	2014	2070	2070	2085	herbaceous plants	1	terrestrial	Maxent	NA	agricultural areas; roads density	food/economics	food/agriculture; transportation	no	25	2	NA	yes	better
4581	2018	EFFECTS OF LANDSCAPE STRUCTURE AND TEMPORAL HABITAT DYNAMICS ON WINTERING MALLARD ABUNDANCE	Herbert, John A.;Chakraborty, Avishek;Naylor, Luke W.;Beatty, William S.;Krementz, David G.	LANDSCAPE ECOLOGY	yes	conservation	local	United States	present-only	present-only	2009	2016	NA	NA	birds	1	freshwater	Hierarchical model	NA	corn field percent; crop soybean field percent; fallow land percent; managed land percent; managed wetland percent; rice paddy percent; waste seeds rice density; waste seeds soybean density	conservation	food/agriculture; management/interventions	no	4	8	NA	no	better
4592	2018	ENSEMBLE APPROACH FOR POTENTIAL HABITAT MAPPING OF INVASIVE PROSOPIS SPP. IN TURKANA, KENYA	Ng, Wai-Tim;de Oliveira Silva, Alexsandro Candido;Rima, Purity;Atzberger, Clement;Immitzer, Markus	ECOLOGY AND EVOLUTION	yes	invasions	local	Kenya	present-only	present-only	2016	2016	NA	NA	herbaceous plants	1	terrestrial	ensemble	Logistic regression; Maxent; RF	built-up areas distance; roads distance	invasions	infrastructure; transportation	no	28	2	NA	yes	NA
4595	2018	ENVIRONMENTAL AND ANTHROPOGENIC DETERMINANTS OF THE SPREAD OF ALIEN PLANT SPECIES: INSIGHTS FROM SOUTH AFRICA'S QUATERNARY CATCHMENTS	Terzano, Dilva;Kotze, Ian;Marais, Christo;Cianciullo, Silvio;Farcomeni, Alessio;Caroli, Paolo;Malatesta, Luca;Attorre, Fabio	PLANT ECOLOGY	yes	invasions	national	South Africa	present-only	present-only	UNK	UNK	NA	NA	herbaceous plants	27	terrestrial	multiple	GLM; RF	cultivations and plantations; degraded areas; fire frequency; railways; roads; urban areas	invasions	food/agriculture; disturbance; transportation; infrastructure	no	26	6	NA	no	no_difference
4598	2018	ENVIRONMENTAL DRIVERS OF RACCOON (PROCYON LOTOR L.) OCCURRENCES IN AUSTRIA - ESTABLISHED VERSUS NEWLY INVADED REGIONS	Duscher, Tanja;Zeveloff, Samuel I.;Michler, Frank-Uwe;Nopp-Mayr, Ursula	ARCHIVES OF BIOLOGICAL SCIENCES	yes	invasions	national	Austria	present-only	present-only	2000	2015	NA	NA	mammals	1	terrestrial	Maxent	NA	agricultural areas or open area percent; settlements percent; vineyards or pomiculture percent	invasions	food/agriculture; infrastructure	no	17	3	NA	no	NA
4601	2018	ENVIRONMENTAL NICHE OVERLAP BETWEEN SNOW LEOPARD AND FOUR PREY SPECIES IN KAZAKHSTAN	Holt, Claire Denice Stevenson;Nevin, Owen Thomas;Smith, Darrell;Convery, Ian	ECOLOGICAL INFORMATICS	yes	conflict/collisions	regional	Kazakhstan	present-only	present-only	UNK	UNK	NA	NA	mammals	5	terrestrial	Maxent	NA	land use/land cover	conflict/collisions	ambiguous	yes	3	1	1	no	NA
4617	2018	EUROPEAN BADGER HABITAT REQUIREMENTS IN THE NETHERLANDS - COMBINING ECOLOGICAL NICHE MODELS WITH NEIGHBOURHOOD ANALYSIS	Piza-Roca, Carme;Zelfde, Maarten van't;La Haye, Maurice J. J.;Jongejans, Eelke;Raes, Niels	WILDLIFE BIOLOGY	yes	reintroduction/restoration	national	Netherlands	present-only	present-only	2001	2010	NA	NA	mammals	1	terrestrial	Maxent	NA	crop maize percent; crops other percent; urban infrastructure percent	reintroduction/restoration	food/agriculture; infrastructure	no	10	3	NA	no	NA
4620	2018	EVALUATING CONNECTIVITY FOR TWO MID-SIZED MAMMALS ACROSS MODIFIED RIPARIAN CORRIDORS WITH WILDLIFE CROSSING MONITORING AND SPECIES DISTRIBUTION MODELING	Jeong, Seunggyu;Kim, Ho Gul;Thorne, James H.;Lee, Hwasu;Cho, Yong-Hyeon;Lee, Dong Kun;Park, Chong Hwa;Seo, Changwan	GLOBAL ECOLOGY AND CONSERVATION	yes	disturbance/habitat change	regional	South Korea	present-only	present-only	2011	2014	NA	NA	mammals	2	terrestrial	multiple	Maxent; Logistic regression	built-up areas distance; farmlands distance; fence; land use/land cover adjacent area area size; land use/land cover adjacent percent; roads distance; roads type	disturbance/habitat change	infrastructure; food/agriculture; barriers/access; ambiguous; transportation	yes	16	7	2	no	NA
4630	2018	EVALUATION OF THE ROLE OF THE NATIONAL PARKS FOR PERSIAN LEOPARD (PANTHER PARDUS SAXICOLOR, POCOCK 1927) HABITAT CONSERVATION (CASE STUDY: TANDOOREH NATIONAL PARK, IRAN)	Farashi, Azita;Shariati, Mitra	MAMMAL RESEARCH	yes	conservation	local	Iran	present-only	present-only	1991	2008	NA	NA	mammals	1	terrestrial	Logistic regression	NA	agricultural areas; destroyed and abandoned areas; roads; villages	conservation	food/agriculture; disturbance; transportation; infrastructure	no	7	4	NA	no	NA
4643	2018	EXPLORING INVASIBILITY WITH SPECIES DISTRIBUTION MODELING: HOW DOES FIRE PROMOTE CHEATGRASS (BROMUS TECTORUM) INVASION WITHIN LOWER MONTANE FORESTS?	Peeler, Jamie L.;Smithwick, Erica A. H.	DIVERSITY AND DISTRIBUTIONS	yes	invasions	local	United States	present-only	present-only	2016	2016	NA	NA	herbaceous plants	1	terrestrial	RF	NA	roads and trails distance	invasions	recreation/tourism	no	8	1	NA	no	NA
4651	2018	FACTS AND MISCONCEPTIONS ON THE PALAEARCTIC EXISTENCE OF THE STRIPED GROUND SQUIRREL	Krystufek, Boris;Stanciu, Catalin;Ivajnsic, Danijel;Cherkaoui, Sidi Imad;Janzekovic, Franc	MAMMALIA	yes	exploratory	regional	Morocco	present-only	present-only	2015	2016	NA	NA	mammals	1	terrestrial	Logistic regression	NA	land use/land cover	exploratory	ambiguous	yes	20	1	1	yes	NA
4656	2018	FINE-SCALE EVALUATION OF GIANT PANDA HABITATS AND COUNTERMEASURES AGAINST THE FUTURE IMPACTS OF CLIMATE CHANGE AND HUMAN DISTURBANCE (2015-2050): A CASE STUDY IN YA'AN, CHINA	Zhen, Jing;Wang, Xinyuan;Meng, Qingkai;Song, Jingwei;Liao, Ying;Xiang, Bo;Guo, Huadong;Liu, Chuansheng;Yang, Ruixia;Luo, Lei	SUSTAINABILITY	yes	conservation	regional	China	present-future	present-only	2013	2050	2050	2050	mammals	1	terrestrial	Maxent	NA	hydropower stations; land use/land cover; mines; powerlines; roads; scenic locations	conservation	energy/raw materials; ambiguous; transportation; recreation/tourism	yes	23	6	1	yes	NA
4671	2018	FORECASTING THE COMBINED EFFECTS OF CLIMATE AND LAND USE CHANGE ON MEXICAN BATS	Zamora-Gutierrez, Veronica;Pearson, Richard G.;Green, Rhys E.;Jones, Kate E.	DIVERSITY AND DISTRIBUTIONS	yes	disturbance/habitat change	national	Mexico	present-future	present-future	2005	2050	2050	2050	mammals	130	terrestrial	ensemble	MARS; BRT; GAM; GLM	land use/land cover	disturbance/habitat change	ambiguous	yes	4	1	1	yes	NA
4683	2018	FUTURE CLIMATE AND HABITAT DISTRIBUTION OF HIMALAYAN MUSK DEER (MOSCHUS CHRYSOGASTER)	Lamsal, Pramod;Kumar, Lalit;Aryal, Achyut;Atreya, Kishor	ECOLOGICAL INFORMATICS	yes	exploratory	national	Nepal	present-only	present-only	2005	2070	2050	2070	mammals	1	terrestrial	Maxent	NA	land use/land cover	exploratory	ambiguous	yes	10	1	1	yes	NA
4692	2018	GENETIC DETERMINATION OF MIGRATION STRATEGIES IN LARGE SOARING BIRDS: EVIDENCE FROM HYBRID EAGLES	Vali, Ulo;Mirski, Pawel;Sellis, Urmas;Dagys, Mindaugas;Maciorowski, Grzegorz	PROCEEDINGS OF THE ROYAL SOCIETY B-BIOLOGICAL SCIENCES	yes	exploratory	continental	Africa	present-only	present-only	2005	2016	NA	NA	birds	1	terrestrial	Maxent	NA	land use/land cover	exploratory	ambiguous	yes	6	1	1	no	NA
4706	2018	GEOGRAPHICAL PATTERNS IN CLIMATE AND AGRICULTURAL TECHNOLOGY DRIVE SOYBEAN PRODUCTIVITY IN BRAZIL	Caetano, Jordana Moura;Tessarolo, Geiziane;de Oliveira, Guilherme;da Silva e Souza, Kelly;Felizola Diniz-Filho, Jose Alexandre;Nabout, Joao Carlos	PLOS ONE	yes	food/economics	national	Brazil	present-future	present-only	1994	2100	2080	2100	herbaceous plants	1	terrestrial	ensemble	SRE; DOMAIN; Mahalanobis distance; GARP; Maxent; GLM; RF; GAM; FDA; ENFA; ANN	agricultural areas area size; agricultural areas using agrochemicals count; agricultural areas using electric energy count; agricultural areas using fertilizers count; agricultural areas with irrigated areas ha; agricultural areas with irrigation count; agricultural areas with pest control and/or plant diseases count; agricultural areas with water resources count; agricultural areas workers numbe…	food/economics	food/agriculture; energy/raw materials; socio-economic	no	6	11	NA	no	NA
4713	2018	GLOBAL TERRESTRIAL BIOMES AT RISK OF CACTI INVASION IDENTIFIED FOR FOUR SPECIES USING CONSENSUAL MODELLING	Masocha, Mhosisi;Dube, Timothy	JOURNAL OF ARID ENVIRONMENTS	yes	invasions	global	global	present-only	present-only	UNK	UNK	NA	NA	herbaceous plants	4	terrestrial	ensemble	Maxent; GBM; GAM	human influence index	invasions	human presence	no	8	1	NA	yes	NA
4717	2018	HABITAT AND FOOD UTILIZATION BY BANTENG (BOS JAVANICUS D'ALTON, 1823) ACCIDENTALLY INTRODUCED INTO THE KHAO KHIEO-KHAO CHOMPHU WILDLIFE SANCTUARY, THAILAND	Chaiyarat, Rattanawat;Saengpong, Suriya;Tunwattana, Wanchai;Dunriddach, Panisa	MAMMALIA	yes	reintroduction/restoration	local	Thailand	present-only	present-only	2007	2009	NA	NA	mammals	1	terrestrial	Logistic regression	NA	settlements distance	reintroduction/restoration	infrastructure	no	5	1	NA	no	NA
4722	2018	HABITAT MODELING OF THE COMMON PHEASANT PHASIANUS COLCHICUS (GALLIFORMES: PHASIANIDAE) IN A HIGHLY MODIFIED LANDSCAPE: APPLICATION OF SPECIES DISTRIBUTION MODELS IN THE STUDY OF A POORLY DOCUMENTED BIRD IN IRAN	Ashoori, A.;Kafash, A.;Moradi, H. Varasteh;Yousefi, M.;Kamyab, H.;Behdarvand, N.;Mohammadi, S.	EUROPEAN ZOOLOGICAL JOURNAL	yes	disturbance/habitat change	local	Iran	present-only	present-only	2015	2015	NA	NA	birds	1	terrestrial	Maxent	NA	agricultural areas and orchards distance; plantation forests distance; rangeland distance; roads distance; settlements distance	disturbance/habitat change	food/agriculture; transportation; infrastructure	no	6	5	NA	yes	NA
4724	2018	HABITAT OVERLAP AMONG BOBCATS (LYNX RUFUS), COYOTES (CANIS LATRANS), AND WILD TURKEYS (MELEAGRIS GALLOPAVO) IN AN AGRICULTURAL LANDSCAPE	Nielsen, C. K.;Bottom, C. R.;Tebo, R. G.;Greenspan, E.	CANADIAN JOURNAL OF ZOOLOGY	yes	exploratory	local	United States	present-only	present-only	2011	2013	NA	NA	birds; mammals	1; 2	terrestrial	RSF	NA	agricultural areas distance; agricultural areas percent; roads area size	exploratory	food/agriculture; transportation	no	6	3	NA	no	NA
4728	2018	HABITAT QUALITY MODELLING AND EFFECT OF CLIMATE CHANGE ON THE DISTRIBUTION OF CENTAUREA PABOTII IN IRAN	Almasieh, Kamran;Zoratipour, Amin;Negaresh, Kazem;Delfan-Hasanzadeh, Khalil	SPANISH JOURNAL OF AGRICULTURAL RESEARCH	yes	food/economics	regional	Iran	present-future	present-only	2015	2070	2070	2070	herbaceous plants	1	terrestrial	Maxent	NA	agricultural areas distance	food/economics	food/agriculture	no	7	1	NA	yes	NA
4730	2018	HABITAT REQUIREMENTS OF THE WHITE-BACKED WOODPECKER DENDROCOPOS LEUCOTOS LILFORDI (SHARPE \& DRESSER, 1871) (PICIFORMES: PICIDAE) IN STRANDZHA MOUNTAIN, BULGARIA	Gerdzhikov, Georgi P.;Georgiev, Kostadin B.;Plachiyski, Dimitar G.;Zlatanov, Tzvetan;Shurulinkov, Peter S.	ACTA ZOOLOGICA BULGARICA	yes	exploratory	local	Bulgaria	present-only	present-only	2013	2017	NA	NA	birds	1	terrestrial	CART	NA	forest stand stocking rate; fragmentation index	exploratory	management/interventions; disturbance	no	8	2	NA	no	NA
4731	2018	HABITAT SUITABILITY AND CONNECTIVITY FOR AN ENDANGERED BROWN BEAR POPULATION IN THE IRANIAN CAUCASUS	Habibzadeh, N.;Ashrafzadeh, M. R.	WILDLIFE RESEARCH	yes	conservation	regional	Iran	present-only	present-only	2010	2016	NA	NA	mammals	1	terrestrial	ensemble	GLM; GAM; GBM; RF; Maxent	agroforestry areas percent; arable land; human footprint index; rangeland; rangeland and agricultural areas percent; rangeland and forested areas percent	conservation	food/agriculture; human presence; ambiguous	yes	9	6	1	yes	NA
4739	2018	HABITAT SUITABILITY MODELLING FOR PREDICTING POTENTIAL HABITATS OF FRESHWATER SNAIL INTERMEDIATE HOSTS IN OMO-GIBE RIVER BASIN, SOUTHWEST ETHIOPIA	Yigezu, Getachew;Mandefro, Belayhun;Mengesha, Yifrashewa;Yewhalaw, Delenasaw;Beyene, Abebe;Ahmednur, Mahmud;Abdie, Yihun;Kloos, Helmut;Mereta, Seid Tiku	ECOLOGICAL INFORMATICS	yes	human health/safety	local	Ethiopia	present-only	present-only	UNK	UNK	NA	NA	invertebrates	7	freshwater	CART	NA	bathing distance; car wash distance; cropland distance; ditching distance; draining distance; filling distance; fishing distance; grazing distance; mining clay distance; settlements distance; tree plantation distance; vegetation removal distance; waste dumping distance; water abstraction distance	human health/safety	infrastructure; food/agriculture; energy/raw materials; disturbance; pollution	no	31	14	NA	no	NA
4748	2018	HIERARCHICAL, MULTI-GRAIN RENDEZVOUS SITE SELECTION BY WOLVES IN SOUTHERN ITALY	Ciucci, Paolo;Boitani, Luigi;Falco, Matteo;Maiorano, Luigi	JOURNAL OF WILDLIFE MANAGEMENT	yes	reintroduction/restoration	regional	Italy	present-only	present-only	1999	2003	NA	NA	mammals	1	terrestrial	RSF	NA	agricultural areas percent; dirt roads density; human population density; roads paved density; trails density	reintroduction/restoration	food/agriculture; transportation; socio-economic; recreation/tourism	no	5	5	NA	no	NA
4749	2018	HIGH-RESOLUTION ECOLOGICAL NICHE MODELING OF IXODES SCAPULARIS TICKS BASED ON PASSIVE SURVEILLANCE DATA AT THE NORTHERN FRONTIER OF LYME DISEASE EMERGENCE IN NORTH AMERICA	Soucy, Jean-Paul R.;Slatculescu, Andreea M.;Nyiraneza, Christine;Ogden, Nicholas H.;Leighton, Patrick A.;Kerr, Jeremy T.;Kulkarni, Manisha A.	VECTOR-BORNE AND ZOONOTIC DISEASES	yes	human health/safety	local	Canada	present-only	present-only	2013	2017	NA	NA	invertebrates	1	terrestrial	Maxent	NA	agricultural areas distance; agricultural rural area percent	human health/safety	food/agriculture	no	5	2	NA	no	NA
4758	2018	HISTORICAL DATA FOR CONSERVATION: RECONSTRUCTING RANGE CHANGES OF CHINESE PANGOLIN (MANIS PENTADACTYLA) IN EASTERN CHINA (1970-2016)	Yang, Li;Chen, Minhao;Challender, Daniel W. S.;Waterman, Carly;Zhang, Chao;Huo, Zhaomin;Liu, Hongwei;Luan, Xiaofeng	PROCEEDINGS OF THE ROYAL SOCIETY B-BIOLOGICAL SCIENCES	yes	conservation	regional	China	past-present	past-present	1970	2016	NA	NA	mammals	1	terrestrial	ensemble	GAM; GLM; ANN; GBM; FDA; MARS; RF; Maxent	forest non-forest; urban areas	conservation	ambiguous; infrastructure	yes	6	2	1	no	NA
4762	2018	HOW COMPLEX SHOULD MODELS BE? COMPARING CORRELATIVE AND MECHANISTIC RANGE DYNAMICS MODELS	Fordham, Damien A.;Bertelsmeier, Cleo;Brook, Barry W.;Early, Regan;Neto, Dora;Brown, Stuart C.;Ollier, Sebastien;Araujo, Miguel B.	GLOBAL CHANGE BIOLOGY	yes	exploratory	multinational	United Kingdom	past-present	past-present	1968	2011	NA	NA	birds	20	terrestrial	ensemble	Mahalanobis distance; SRE; MARS; ENFA; Maxent; GAM; GLM; ANN; GARP; RF	land use/land cover	exploratory	ambiguous	yes	3	1	1	yes	better
4782	2018	IDENTIFICATION OF POTENTIAL SOURCE AND SINK AREAS FOR BUTTERFLIES ON THE IBERIAN PENINSULA	Pulido-Pastor, Antonio;Luz Marquez, Ana;Garcia-Barros, Enrique;Real, Raimundo	INSECT CONSERVATION AND DIVERSITY	yes	conservation	multinational	Spain; Portugal	present-only	present-only	2004	2009	NA	NA	invertebrates	222	terrestrial	Favorability function	NA	highways distance; human population density; towns >100k inhabitants distance; towns >500k inhabitants distance	conservation	transportation; socio-economic; infrastructure	no	88	4	NA	UNK	NA
4784	2018	IDENTIFYING KEY HABITATS TO CONSERVE THE THREATENED BROWN BEAR IN NORTHERN IRAN	Farashi, Azita	RUSSIAN JOURNAL OF ECOLOGY	yes	conservation	regional	Iran	present-only	present-only	2014	2014	NA	NA	mammals	1	terrestrial	Maxent	NA	human population density rural; human population density urban; protected areas distance; roads distance; settlements rural distance; settlements urban distance	conservation	socio-economic; infrastructure; management/interventions; transportation	no	17	6	NA	no	NA
4787	2018	IDENTIFYING POTENTIAL AREAS FOR AN EXPANDING WOLF POPULATION IN SWEDEN	Eriksson, Therese;Dalerum, Fredrik	BIOLOGICAL CONSERVATION	yes	reintroduction/restoration	national	Sweden	present-only	present-only	2001	2015	NA	NA	mammals	1	terrestrial	Maxent	NA	fields percent; human population density; land use/land cover diversity; livestock cattle density; livestock pig density; livestock sheep density; protected areas percent; reindeer husbandry area; roads density <7m; roads density >7m	reintroduction/restoration	food/agriculture; socio-economic; ambiguous; management/interventions; transportation	yes	7	10	1	no	NA
4798	2018	IMPACTS OF CHANGING FOREST MANAGEMENT AREAS ON FOREST LANDSCAPES AND HABITAT PATTERNS IN NORTHEASTERN CHINA	Wu, Wen;Li, Yuehui;Hu, Yuanman;Xiu, Chunliang;Yan, Xiaolu	SUSTAINABILITY	yes	conservation	local	China	present-only	present-only	2013	2015	NA	NA	mammals	1	terrestrial	Maxent	NA	farmlands distance; forest management areas distance; land use/land cover; roads distance; settlements distance	conservation	food/agriculture; management/interventions; ambiguous; transportation; infrastructure	yes	12	5	1	no	NA
4806	2018	IMPROVED RIVER CONTINUITY FACILITATES FISHES' ABILITIES TO TRACK FUTURE ENVIRONMENTAL CHANGES	Radinger, Johannes;Hoelker, Franz;Horky, Pavel;Slavik, Ondrej;Wolter, Christian	JOURNAL OF ENVIRONMENTAL MANAGEMENT	yes	conservation	multinational	Germany; Czechia	present-future	present-future	1990	2050	2021	2050	fish	17	freshwater	BRT	NA	built-up subbasin; built-up upstream; impassable stream barrier; land use other subbasin; land use other upstream; land use permanent crop subbasin; passable stream barrier; permanent crop land use upstream	conservation	infrastructure; barriers/access; ambiguous; food/agriculture	yes	30	7	3	yes	NA
4818	2018	INCORPORATING BIOTIC INTERACTIONS REVEALS POTENTIAL CLIMATE TOLERANCE OF GIANT PANDAS	Wang, Fang;Zhao, Qing;McShea, William J.;Songer, Melissa;Huang, Qiongyu;Zhang, Xiaofeng;Zhou, Lingguo	CONSERVATION LETTERS	yes	exploratory	regional	China	present-future	present-only	UNK	2080	2061	2080	mammals	1	terrestrial	ensemble	ANN; GLM; Maxent; BRT; RF; MARS	mines; nature reserves; residential areas; roads	exploratory	energy/raw materials; management/interventions; infrastructure; transportation	no	9	4	NA	yes	not_stated
4820	2018	INCORPORATING FRAGMENTATION AND NON-NATIVE SPECIES INTO DISTRIBUTION MODELS TO INFORM FLUVIAL FISH CONSERVATION	Taylor, Andrew T.;Papes, Monica;Long, James M.	CONSERVATION BIOLOGY	yes	conservation	local	United States	past-present	past-present	1952	2013	NA	NA	fish	1	freshwater	Maxent	NA	dams freeflowing fragment length	conservation	energy/raw materials	no	7	1	NA	no	NA
4844	2018	INTEGRATING TRANSPORT PRESSURE DATA AND SPECIES DISTRIBUTION MODELS TO ESTIMATE INVASION RISK FOR ALIEN STOWAWAYS	Tingley, Reid;Garcia-Diaz, Pablo;Arantes, Carla Rani Rocha;Cassey, Phillip	ECOGRAPHY	yes	invasions	global	global	present-only	present-only	1988	2013	NA	NA	amphibians	1	terrestrial	Maxent	NA	human influence index	invasions	human presence	no	4	1	NA	no	NA
4846	2018	INTERACTING GRASSLAND SPECIES UNDER THREAT OF MULTIPLE GLOBAL CHANGE DRIVERS	De Kort, Hanne;Prunier, Jerome G.;Tessier, Marc;Turlure, Camille;Baguette, Michel;Stevens, Virginie M.	JOURNAL OF BIOGEOGRAPHY	yes	disturbance/habitat change	regional	France	present-future	present-future	UNK	2100	2100	2100	herbaceous plants; invertebrates	1; 1	terrestrial	Maxent	NA	land use/land cover	disturbance/habitat change	ambiguous	yes	14	1	1	yes	NA
4850	2018	INVASION OF A LEGUME ECOSYSTEM ENGINEER IN A COLD BIOME ALTERS PLANT BIODIVERSITY	Vetter, Vanessa M. S.;Tjaden, Nils B.;Jaeschke, Anja;Buhk, Constanze;Wahl, Veronika;Wasowicz, Pawel;Jentsch, Anke	FRONTIERS IN PLANT SCIENCE	yes	invasions	regional	Iceland	present-future	present-only	1960	2080	2061	2080	herbaceous plants	1	terrestrial	Maxent	NA	human influence index; land use/land cover; roads distance	invasions	human presence; ambiguous; transportation	yes	5	3	1	yes	NA
4861	2018	LAND COVER AND CLIMATE CHANGE MAY LIMIT INVASIVENESS OF RHODODENDRON PONTICUM IN WALES	Manzoor, Syed A.;Griffiths, Geoffery;Iizuka, Kotaro;Lukac, Martin	FRONTIERS IN PLANT SCIENCE	yes	invasions	national	United Kingdom	present-future	present-future	1981	2050	2050	2050	trees/shrubs	1	terrestrial	Maxent	NA	land use/land cover	invasions	ambiguous	yes	8	1	1	yes	NA
4866	2018	LANDSCAPE CONNECTIVITY AMONG REMNANT POPULATIONS OF GUANACO (LAMA GUANICOE MULLER, 1776) IN AN ARID REGION OF CHILE IMPACTED BY GLOBAL CHANGE	Espinosa, Mara I.;Gouin, Nicolas;Squeo, Francisco A.;Lopez, David;Bertin, Angeline	PEERJ	yes	disturbance/habitat change	regional	Chile	present-only	present-only	2012	2015	NA	NA	mammals	1	terrestrial	Maxent	NA	protected areas distance; roads distance; urban distance	disturbance/habitat change	management/interventions; transportation; infrastructure	no	5	3	NA	no	NA
4868	2018	LANDSCAPE EPIDEMIOLOGY IN URBAN ENVIRONMENTS: THE EXAMPLE OF RODENT-BORNE TRYPANOSOMA IN NIAMEY, NIGER	Rossi, Jean-Pierre;Kadaoure, Ibrahima;Godefroid, Martin;Dobigny, Gauthier	INFECTION GENETICS AND EVOLUTION	yes	human health/safety	local	Niger	present-only	present-only	UNK	UNK	NA	NA	mammals	7	terrestrial	Maxent	NA	impervious surfaces percent; roof sheet-steel-made percent	human health/safety	infrastructure	no	9	3	NA	no	NA
4877	2018	LITTLE OWLS IN BIG LANDSCAPES: INFORMING CONSERVATION USING MULTI-LEVEL RESOURCE SELECTION FUNCTIONS	Fattebert, Julien;Michel, Vanja;Scherler, Patrick;Naef-Daenzer, Beat;Milanesi, Pietro;Gruebler, Martin U.	BIOLOGICAL CONSERVATION	yes	exploratory	multinational	Germany; Switzerland	present-only	present-only	2005	2017	NA	NA	birds	1	terrestrial	RSF	NA	built-up areas percent; cropland percent; hedgerows percent; orchards percent	exploratory	infrastructure; food/agriculture; barriers/access	no	6	4	NA	no	NA
4882	2018	LONG-DISTANCE MIGRATORY BIRDS THREATENED BY MULTIPLE INDEPENDENT RISKS FROM GLOBAL CHANGE	Zurell, Damaris;Graham, Catherine H.;Gallien, Laure;Thuiller, Wilfried;Zimmermann, Niklaus E.	NATURE CLIMATE CHANGE	yes	disturbance/habitat change	global	global	present-future	present-future	UNK	2050	2050	2050	birds	715	terrestrial	ensemble	GLM; GAM; RF	cropland percent; urban and built-up areas percent	disturbance/habitat change	food/agriculture; infrastructure	no	7	2	NA	yes	NA
4886	2018	LOSS OF POTENTIAL BAT HABITAT FOLLOWING A SEVERE WILDFIRE: A MODEL-BASED RAPID ASSESSMENT	Bosso, Luciano;Ancillotto, Leonardo;Smeraldo, Sonia;D'Arco, Sara;Migliozzi, Antonello;Conti, Paola;Russo, Danilo	INTERNATIONAL JOURNAL OF WILDLAND FIRE	yes	disturbance/habitat change	local	Italy	present-only	present-only	UNK	2018	NA	NA	mammals	12	terrestrial	Maxent	NA	land use/land cover	disturbance/habitat change	ambiguous	yes	20	1	1	yes	NA
4893	2018	MANAGING BIRDS OF CONSERVATION CONCERN ON SANDY SHORES: HOW MUCH ROOM FOR FUTURE CONSERVATION ACTIONS IS THERE?	Maslo, Brooke;Leu, Karen;Pover, Todd;Weston, Michael A.;Schlacher, Thomas A.	ECOLOGY AND EVOLUTION	yes	disturbance/habitat change	local	United States	present-only	present-only	2007	2011	NA	NA	birds	4	terrestrial	Maxent	NA	land use/land cover; protected areas	disturbance/habitat change	ambiguous; management/interventions	yes	5	2	1	no	NA
4898	2018	MAPPING AND EXPLAINING WOLF RECOLONIZATION IN FRANCE USING DYNAMIC OCCUPANCY MODELS AND OPPORTUNISTIC DATA	Louvrier, Julie;Duchamp, Christophe;Lauret, Valentin;Marboutin, Eric;Cubaynes, Sarah;Choquet, Remi;Miquel, Christian;Gimenez, Olivier	ECOGRAPHY	yes	reintroduction/restoration	regional	France	past-present	present-only	1994	2016	NA	NA	mammals	1	terrestrial	Occupancy model	NA	barrier distance; farmlands percent; roads density	reintroduction/restoration	barriers/access; food/agriculture; transportation	no	9	3	NA	no	NA
4900	2018	MAPPING DISEASE TRANSMISSION RISK OF NIPAH VIRUS IN SOUTH AND SOUTHEAST ASIA	Deka, Mark A.;Morshed, Niaz	TROPICAL MEDICINE AND INFECTIOUS DISEASE	yes	human health/safety	multinational	Afghanistan; Australia; Bangladesh; Brunei; Cambodia; China; Hong Kong SAR China; India; Indonesia; Laos; Macao SAR China; Malaysia; Maldives; Myanmar (Burma); Nepal; Pakistan; Papua New Guinea; Philippines; Singapore; Sri Lanka; Taiwan; Thailand; Timor-Leste; Vietnam	present-only	present-only	1998	2014	NA	NA	mammals	1	terrestrial	ensemble	GLM; GAM; GBM; CTA; ANN; SRE; FDA; MARS; RF; Maxent; Logistic regression	cropland; cropland vegetation mosaic; gross canopy loss 2000-2016; human population density; livestock cattle density; livestock goat density; livestock pig density; livestock sheep density	human health/safety	food/agriculture; disturbance; socio-economic	no	26	8	NA	no	NA
4903	2018	MAPPING POTENTIAL HABITATS FOR THE MANAGEMENT OF EXPORTABLE INSECTS IN SOUTH KOREA	Park, Jongchul;Kim, Do-Sung;Song, Kyo Hong;Jeong, Tae-Joon;Park, Seong-Joon	JOURNAL OF ASIA-PACIFIC BIODIVERSITY	yes	conservation	national	South Korea	present-only	present-only	UNK	UNK	NA	NA	invertebrates	24	terrestrial	multiple	Maxent; GAM	agricultural areas percent; roads percent; urban areas percent	conservation	food/agriculture; transportation; infrastructure	no	11	3	NA	no	NA
4905	2018	MAPPING THE POTENTIAL DISTRIBUTIONS OF ETIOLOGICAL AGENT, VECTORS, AND RESERVOIRS OF JAPANESE ENCEPHALITIS IN ASIA AND AUSTRALIA	Samy, Abdallah M.;Alkishe, Abdelghafar A.;Thomas, Stephanie M.;Wang, Liya;Zhang, Wenyi	ACTA TROPICA	yes	human health/safety	continental	Oceania; Asia	present-only	present-only	UNK	UNK	NA	NA	birds; invertebrates	5; 3	terrestrial	Maxent	NA	human population density; land use/land cover; night light intensity; transportation travel time to nearest cities by land or sea	human health/safety	socio-economic; ambiguous; pollution; infrastructure	yes	10	4	1	yes	NA
4913	2018	MAXIMUM ENTROPY MODELING FOR HABITAT SUITABILITY ASSESSMENT OF RED-CROWNED CRANE	Na, Xiaodong;Zhou, Haitao;Zang, Shuying;Wu, Changshan;Li, Wenliang;Li, Miao	ECOLOGICAL INDICATORS	yes	conservation	regional	China	present-only	present-only	2007	2007	NA	NA	birds	1	terrestrial	Maxent	NA	land use/land cover; residential areas distance; roads and ditches distances	conservation	ambiguous; infrastructure	yes	3	3	1	no	NA
4918	2018	MISLEADING PRIORITIZATIONS FROM MODELLING RANGE SHIFTS UNDER CLIMATE CHANGE	Sofaer, Helen R.;Jarnevich, Catherine S.;Flather, Curtis H.	GLOBAL ECOLOGY AND BIOGEOGRAPHY	yes	exploratory	national	United States	past-present	past-present	1977	2014	NA	NA	birds	190	terrestrial	ensemble	GLM; GBM; GAM; CTA; ANN; SRE; FDA; MARS; RF	developed areas percent; low or conservation use percent	exploratory	infrastructure; management/interventions	no	20	2	NA	no	no_difference
4932	2018	MODELING POTENTIAL DISTRIBUTIONS OF THREE EUROPEAN AMPHIBIAN SPECIES COMPARING ENFA AND MAXENT	Preau, Clementine;Trochet, Audrey;Bertrand, Romain;Isselin-Nondedeu, Francis	HERPETOLOGICAL CONSERVATION AND BIOLOGY	yes	conservation	regional	France	present-only	present-only	2000	2015	NA	NA	amphibians	3	terrestrial	multiple	Maxent; ENFA	cropland distance; extraction sites distance; orchards distance; pastures distance; railways distance; roads primary distance; roads secondary distance; urban areas distance	conservation	food/agriculture; energy/raw materials; transportation; infrastructure	no	12	8	NA	no	NA
4934	2018	MODELING RELATIVE HABITAT SUITABILITY OF SOUTHERN FLORIDA FOR INVASIVE BURMESE PYTHONS (PYTHON MOLURUS BIVITTATUS)	Mutascio, Holly E.;Pittman, Shannon E.;Zollner, Patrick A.;D'Acunto, Laura E.	LANDSCAPE ECOLOGY	yes	invasions	local	United States	present-only	present-only	UNK	2015	NA	NA	reptiles	1	terrestrial	Maxent	NA	land use/land cover; land use/land cover 4km radius	invasions	ambiguous	yes	1	2	2	no	NA
4943	2018	MODELLING HABITAT AND SPATIAL DISTRIBUTION OF THE EDIBLE INSECT HENICUS WHELLANI CHOP (ORTHOPTERA: STENOPELMATIDAE) IN SOUTH- EASTERN DISTRICTS OF ZIMBABWE	Chemura, A.;Musundire, R.;Chiwona-Karltun, L.	JOURNAL OF INSECTS AS FOOD AND FEED	yes	food/economics	regional	Zimbabwe	present-only	present-only	UNK	UNK	NA	NA	invertebrates	1	terrestrial	Maxent	NA	land use/land cover	food/economics	ambiguous	yes	6	1	1	yes	NA
4944	2018	MODELLING LANDSCAPE CONSTRAINTS ON FARMLAND BIRD SPECIES RANGE SHIFTS UNDER CLIMATE CHANGE	Reino, Luis;Trivino, Maria;Beja, Pedro;Araujo, Miguel B.;Figueira, Rui;Segurado, Pedro	SCIENCE OF THE TOTAL ENVIRONMENT	yes	conservation	multinational	Spain; Portugal	present-future	present-future	UNK	2050	2021	2050	birds	21	terrestrial	BRT	NA	land use/land cover	conservation	ambiguous	yes	4	1	1	no	better
4949	2018	MODELLING THE DISTRIBUTION OF THE VECTOR AEDES AEGYPTI IN A CENTRAL ARGENTINE CITY	Estallo, E. L.;Sangermano, F.;Grech, M.;Luduena-Almeida, F.;Frias-Cespedes, M.;Ainete, M.;Almiron, W.;Livdahl, T.	MEDICAL AND VETERINARY ENTOMOLOGY	yes	human health/safety	local	Argentina	present-only	present-only	2012	2013	NA	NA	invertebrates	1	terrestrial	Maxent	NA	apartments percent; houses percent; human population density; rangeland percent; residences basic needs unmet; suburban slums; tire storage depots; train depots abandoned; water supply type cistern	human health/safety	infrastructure; socio-economic; food/agriculture	no	8	9	NA	no	NA
4953	2018	MODELLING THE SPATIAL DISTRIBUTION OF AQUATIC INSECTS (ORDER HEMIPTERA) POTENTIALLY INVOLVED IN THE TRANSMISSION OF MYCOBACTERIUM ULCERANS IN AFRICA	Cano, Jorge;Rodriguez, Antonio;Simpson, Hope;Tabah, Earnest N.;Gomez, Jose F.;Pullan, Rachel L.	PARASITES \& VECTORS	yes	human health/safety	continental	Africa	present-only	present-only	UNK	UNK	NA	NA	invertebrates	6	freshwater	ENFA	NA	land use/land cover	human health/safety	ambiguous	yes	18	1	1	yes	NA
4975	2018	NATURE PROTECTION AREAS OF EUROPE ARE INSUFFICIENT TO PRESERVE THE THREATENED BEETLE ROSALIA ALPINA (COLEOPTERA: CERAMBYCIDAE): EVIDENCE FROM SPECIES DISTRIBUTION MODELS AND CONSERVATION GAP ANALYSIS	Bosso, Luciano;Smeraldo, Sonia;Rapuzzi, Pierpaolo;Sama, Gianfranco;Garonna, Antonio P.;Russo, Danilo	ECOLOGICAL ENTOMOLOGY	yes	conservation	continental	Europe	present-only	present-only	UNK	UNK	NA	NA	invertebrates	1	terrestrial	ensemble	GLM; MARS; GBM; RF; ANN; Maxent; SRE	agricultural areas distance	conservation	food/agriculture	no	8	1	NA	yes	NA
4979	2018	NEW LOCALITIES AND HABITAT SUITABILITY MODELLING FOR THE RIVERINE WATER BUG APHELOCHEIRUS AESTIVALIS (FABRICIUS, 1794) (HETEROPTERA: APHELOCHEIRIDAE) IN NORTHERN AND EASTERN BULGARIA	Stoianova, Desislava;Evtimova, Vesela;Kenderov, Lyubomir;Varadinova, Emilia D.;Kerakova, Maria Y.;Ihtimanska, Mila K.;Stefanov, Tihomir;Soufi, Rabia A.;Tyufekchieva, Violeta;Vidinova, Yanka;Simov, Nikolay	ACTA ZOOLOGICA BULGARICA	yes	disturbance/habitat change	regional	Bulgaria	present-only	present-only	2005	2016	NA	NA	invertebrates	1	freshwater	Maxent	NA	agricultural semi-natural areas; arable land non-irrigated; complex cultivation patterns; pastures; plantations fruit; vineyards; wastewater discharge m^3	disturbance/habitat change	disturbance; food/agriculture; pollution	no	7	7	NA	no	NA
4989	2018	NICHE OVERLAP DETERMINATION THROUGH HABITAT SUITABILITY MODELS: A MANAGEMENT TOOL FOR NATIVE BIRDS OF THE ARGENTINEAN PAMPAS	Pedrana, Julieta;Bernad, Lucia;Oscar Maceira, Nestor;Pablo Isacch, Juan	ARDEOLA-INTERNATIONAL JOURNAL OF ORNITHOLOGY	yes	disturbance/habitat change	regional	Argentina	present-only	present-only	2011	2012	NA	NA	birds	3	terrestrial	ENFA	NA	cropland adjacency; cropland edge length; cropland size; grazing adjacency; grazing areas size; grazing edge length; urban areas distance	disturbance/habitat change	food/agriculture; infrastructure	no	10	7	NA	no	NA
5015	2018	PASSIVE ACOUSTICS AND SOUND RECOGNITION PROVIDE NEW INSIGHTS ON STATUS AND RESILIENCE OF AN ICONIC ENDANGERED MARSUPIAL (KOALA PHASCOLARCTOS CINEREUS) TO TIMBER HARVESTING	Law, Bradley S.;Brassil, Traecey;Gonsalves, Leroy;Roe, Paul;Truskinger, Anthony;McConville, Anna	PLOS ONE	yes	disturbance/habitat change	local	Australia	present-only	present-only	2015	2015	NA	NA	mammals	1	terrestrial	Occupancy model	NA	cleared vegetation percent 1km radius; harvest <10yrs percent 1km radius; harvest heavy <10yrs percent 1km radius; harvest treatment index; land tenure class	disturbance/habitat change	socio-economic; food/agriculture	no	7	5	NA	no	NA
5046	2018	PLANT NICHE BREADTHS ALONG ENVIRONMENTAL GRADIENTS AND THEIR RELATIONSHIP TO PLANT FUNCTIONAL TRAITS	Costa, David Schellenberger;Gerschlauer, Friederike;Kiese, Ralf;Fischer, Markus;Kleyer, Michael;Hemp, Andreas	DIVERSITY AND DISTRIBUTIONS	yes	exploratory	regional	Tanzania	present-only	present-only	UNK	UNK	NA	NA	herbaceous plants	1492	terrestrial	GLM	NA	disturbance class	exploratory	infrastructure	no	2	1	NA	no	NA
5066	2018	POTENTIAL DISTRIBUTION OF COYOTES (CANIS LATRANS), VIRGINIA OPOSSUMS (DIDELPHIS VIRGINIANA), STRIPED SKUNKS (MEPHITIS MEPHITIS), AND RACCOONS (PROCYON LOTOR) IN THE CHICAGO METROPOLITAN AREA	Greenspan, Evan;Nielsen, Clayton K.;Cassel, Kevin W.	URBAN ECOSYSTEMS	yes	exploratory	local	United States	present-only	present-only	2018	2012	NA	NA	mammals	4	terrestrial	Maxent	NA	cultivated crops distance; developed areas high-intensity distance; developed areas low-intensity distance; developed open space distance; roads primary distance; roads secondary distance; roads tertiary distance	exploratory	food/agriculture; infrastructure; transportation	no	5	7	NA	no	NA
5094	2018	PREDICTING HABITAT SUITABILITY FOR ELEVEN IMPERILED FLUVIAL FRESHWATER MUSSELS	Daniel, Wesley M.;Cooper, Arthur R.;Badra, Peter J.;Infante, Dana M.	HYDROBIOLOGIA	yes	conservation	local	United States	present-only	present-only	1990	2013	NA	NA	fish; invertebrates	11; 37	freshwater	Maxent	NA	dams density downstream; dams density open downstream; dams density open upstream; dams density upstream; imperviousness; pastures percent; roads stream crossing density; row crop agricultural areas percent; urban areas high-intensity percent; urban areas low-intensity percent; urban areas medium-intensity percent	conservation	energy/raw materials; infrastructure; food/agriculture; transportation	no	13	11	NA	no	NA
5096	2018	PREDICTING LAND USE/COVER CHANGE IN LONG ISLAND SOUND WATERSHEDS AND ITS EFFECT ON INVASIVE SPECIES: A CASE STUDY FOR GLOSSY BUCKTHORN	Zhai, Ruiting;Zhang, Chuanrong;Allen, Jenica M.;Li, Weidong;Boyer, Mark A.;Segerson, Kathleen;Foote, Kenneth E.	ANNALS OF GIS	yes	invasions	regional	United States	past-present-future	past-present-future	2001	2026	2026	2026	herbaceous plants	1	terrestrial	Maxent	NA	land use/land cover	invasions	ambiguous	yes	4	1	1	yes	NA
5098	2018	PREDICTING SPATIAL FACTORS ASSOCIATED WITH CATTLE DEPREDATIONS BY THE MEXICAN WOLF (CANIS LUPUS BAILEYI) WITH RECOMMENDATIONS FOR DEPREDATION RISK MODELING	Amirkhiz, Reza Goljani;Frey, Jennifer K.;Cain, James W.;Breck, III, Stewart W.;Bergman, David L.	BIOLOGICAL CONSERVATION	yes	conflict/collisions	regional	United States	present-only	present-only	1998	2017	NA	NA	mammals	1	terrestrial	Maxent	NA	developed areas density; developed areas distance; land use/land cover; land use/land cover diversity; livestock density annual; roads density; roads distance	conflict/collisions	infrastructure; ambiguous; food/agriculture; transportation	yes	9	7	2	no	NA
5114	2018	PREDICTING THE RISK OF AQUATIC PLANT INVASIONS IN EUROPE: HOW CLIMATIC FACTORS AND ANTHROPOGENIC ACTIVITY INFLUENCE POTENTIAL SPECIES DISTRIBUTIONS	Rodriguez-Merino, Argantonio;Garcia-Murillo, Pablo;Cirujano, Santos;Fernandez-Zamudio, Rocio	JOURNAL FOR NATURE CONSERVATION	yes	invasions	global	global	present-only	present-only	1950	2018	NA	NA	herbaceous plants	60	freshwater	Maxent	NA	human footprint index	invasions	human presence	no	7	1	NA	yes	NA
5124	2018	PRELIMINARY HABITAT MODELS OF FORAGING AND ROOSTING SITES USED BY TWO REHABILITATED ADULT MALE ANDEAN CONDORS (VULTUR GRYPHUS) IN PERU	Piana, Renzo P.;Vargas, F. Hernan	JOURNAL OF RAPTOR RESEARCH	yes	reintroduction/restoration	regional	Peru	present-only	present-only	2015	2016	NA	NA	birds	1	terrestrial	GLM	NA	agricultural areas percent; roads distance; towns distance	reintroduction/restoration	food/agriculture; transportation; infrastructure	no	5	3	NA	no	NA
5125	2018	PRESENCE-ONLY MODELING IS ILL-SUITED FOR A RECENT GENERALIST INVADER, ANTHIDIUM MANICATUM	Graham, Kelsey K.;MacLean, Meghan Graham	ECOLOGICAL INDICATORS	yes	invasions	regional	United States	present-only	present-only	UNK	UNK	NA	NA	invertebrates	1	terrestrial	Maxent	NA	impervious surfaces percent; land use/land cover	invasions	infrastructure; ambiguous	yes	0	2	1	no	NA
5126	2018	PRESENT AND FUTURE ECOLOGICAL NICHE MODELING OF GARTER SNAKE SPECIES FROM THE TRANS-MEXICAN VOLCANIC BELT	Gonzalez-Fernandez, Andrea;Manjarrez, Javier;Garcia-Vazquez, Uri;D'Addario, Maristella;Sunny, Armando	PEERJ	yes	disturbance/habitat change	national	Mexico	present-future	present-future	2002	2050	2050	2050	reptiles	5	terrestrial	Maxent	NA	agricultural areas percent	disturbance/habitat change	food/agriculture	no	6	1	NA	yes	NA
5174	2018	REMOTELY SENSED AGRICULTURAL MODIFICATION IMPROVES PREDICTION OF SUITABLE HABITAT FOR A THREATENED LIZARD	Wong, David T. Y.;Osborne, William S.;Sarre, Stephen D.;Gruber, Bernd	INTERNATIONAL JOURNAL OF GEOGRAPHICAL INFORMATION SCIENCE	yes	exploratory	regional	Australia	past-only	past-only	1990	1997	NA	NA	reptiles	1	terrestrial	Maxent	NA	agricultural modification	exploratory	food/agriculture	no	5	1	NA	no	better
5192	2018	SCALE-DEPENDENCE OF ENVIRONMENTAL AND SOCIOECONOMIC DRIVERS OF ALBIZIA INVASION IN HAWAII	Niemiec, R. M.;Asner, G. P.;Brodrick, P. G.;Gaertner, J. A.;Ardoin, N. M.	LANDSCAPE AND URBAN PLANNING	yes	invasions	local	United States	present-only	present-only	2009	2009	NA	NA	trees/shrubs	1	terrestrial	BRT	NA	agricultural areas; buildings; community associations activeness; community associations presence; developed areas high-intensity; developed areas low high-intensity; education bachelors and above percent; education high school and below percent; household income median; households white percent; houses built yr1950-1990 percent; housing year built median; housing year moved in median; human popu…	invasions	food/agriculture; infrastructure; socio-economic; human presence	no	31	25	NA	no	depends
5197	2018	SEASCAPE MODELS REVEAL PLACES TO FOCUS COASTAL FISHERIES MANAGEMENT	Stamoulis, Kostantinos A.;Delevaux, Jade M. S.;Williams, Ivor D.;Poti, Matthew;Lecky, Joey;Costa, Bryan;Kendall, Matthew S.;Pittman, Simon J.;Donovan, Mary K.;Wedding, Lisa M.;Friedlander, Alan M.	ECOLOGICAL APPLICATIONS	yes	conservation	local	United States	present-only	present-only	2010	2016	NA	NA	fish	49	marine	BRT	NA	fishing effort boat; fishing effort shore	conservation	food/agriculture	no	23	2	NA	no	NA
5198	2018	SEASONAL EVALUATION HABITAT OF ASIAN HOUBARA IN THE CENTRAL AND EAST IRAN	Haghani, A.;Aliabadian, M.;Sarhangzadeh, J.;Setoodeh, A.	INTERNATIONAL JOURNAL OF ENVIRONMENTAL SCIENCE AND TECHNOLOGY	yes	conservation	regional	Iran	present-only	present-only	2015	2015	NA	NA	birds	1	terrestrial	Maxent	NA	cultivated areas distance; garden distance; villages distance	conservation	food/agriculture; recreation/tourism; infrastructure	no	58	3	NA	no	NA
5206	2018	SLOW AND STEADY WINS THE RACE? FUTURE CLIMATE AND LAND USE CHANGE LEAVES THE IMPERILED BLANDING'S TURTLE (EMYDOIDEA BLANDINGII) BEHIND	Hamilton, Christopher M.;Bateman, Brooke L.;Gorzo, Jessica M.;Reid, Brendan;Thogmartin, Wayne E.;Peery, M. Zachariah;Heglund, Patricia J.;Radeloff, Volker C.;Pidgeon, Anna M.	BIOLOGICAL CONSERVATION	yes	disturbance/habitat change	local	United States	present-future	present-future	1993	2050	2050	2050	reptiles	1	terrestrial	Maxent	NA	cropland distance; pastures distance; urban areas distance	disturbance/habitat change	food/agriculture; infrastructure	no	6	3	NA	no	NA
5222	2018	SPATIAL PREDICTION OF RISK AREAS FOR VECTOR TRANSMISSION OF TRYPANOSOMA CRUZI IN THE STATE OF PARANA, SOUTHERN BRAZIL	Ferro e Silva, Andreia Mantovani;Sobral-Souza, Thadeu;Vancine, Mauricio Humberto;Muylaert, Renata Lara;de Abreu, Ana Paula;Pelloso, Sandra Marisa;de Barros Carvalho, Maria Dalva;de Andrade, Luciano;Ribeiro, Milton Cezar;de Ornelas Toledo, Max Jean	PLOS NEGLECTED TROPICAL DISEASES	yes	human health/safety	local	Brazil	present-only	present-only	2007	2013	NA	NA	invertebrates	5	terrestrial	ensemble	SVM; Maxent; DOMAIN	anthropogenic distance	human health/safety	human presence	no	25	1	NA	yes	NA
5228	2018	SPATIOTEMPORAL SHIFTS IN DISTRIBUTION OF A RECOLONIZING BLACK BEAR POPULATION	McFadden-Hiller, Jamie E.;Belant, Jerrold L.	ECOSPHERE	yes	reintroduction/restoration	regional	United States	past-present	present-only	1991	2015	NA	NA	mammals	1	terrestrial	Maxent	NA	human population density; land use/land cover; land use/land cover diversity; roads distance; roads primary distance; roads secondary distance; trails vehicular distance	reintroduction/restoration	socio-economic; ambiguous; transportation; recreation/tourism	yes	11	7	2	no	NA
5240	2018	SPECIES DISTRIBUTION MODELS OF EUROPEAN TURTLE DOVES IN GERMANY ARE MORE RELIABLE WITH PRESENCE ONLY RATHER THAN PRESENCE ABSENCE DATA	Marx, Melanie;Quillfeldt, Petra	SCIENTIFIC REPORTS	yes	exploratory	national	Germany	present-only	present-only	2005	2013	NA	NA	birds	1	terrestrial	ensemble	GLM; CTA; SRE; GBM; RF	pastures; permanent cultures; urban areas	exploratory	food/agriculture; infrastructure	no	12	3	NA	yes	NA
5260	2018	TACKLING RARITY AND SAMPLE BIAS WITH LARGE-SCALE BIODIVERSITY MONITORING: A CASE STUDY EXAMINING THE STATUS, DISTRIBUTION AND ECOLOGY OF THE LICHEN CLADONIA REI IN ALBERTA, CANADA	Haughland, Diane L.;Hillman, Ashley;Azeria, Ermias T.	LICHENOLOGIST	yes	exploratory	local	Canada	present-only	present-only	2009	2013	NA	NA	microorganisms	1	terrestrial	Logistic regression	NA	pastures percent; undisturbed areas percent	exploratory	food/agriculture; disturbance	no	12	2	NA	no	NA
5264	2018	TEMPERATURE AND HYDROLOGIC ALTERATION PREDICT THE SPREAD OF INVASIVE LARGEMOUTH BASS (MICROPTERUS SALMOIDES)	Bae, Mi-Jung;Murphy, Christina A.;Garcia-Berthou, Emili	SCIENCE OF THE TOTAL ENVIRONMENT	yes	invasions	multinational	Spain; Portugal	present-only	present-only	2000	2010	NA	NA	fish	1	freshwater	ensemble	BRT; MARS; ANN; GLM; GAM	agricultural areas percent; human population density; reservoir capacities local; reservoir capacities upstream; urban areas percent	invasions	food/agriculture; socio-economic; infrastructure	no	7	5	NA	no	NA
5284	2018	THE EFFECTS OF SPATIAL SURVEY BIAS AND HABITAT SUITABILITY ON PREDICTING THE DISTRIBUTION OF THREATENED SPECIES LIVING IN REMOTE AREAS	Cardador, Laura;Diaz-Luque, Jose A.;Hiraldo, Fernando;Gilardi, James D.;Tella, Jose L.	BIRD CONSERVATION INTERNATIONAL	yes	conservation	regional	Bolivia	present-only	present-only	2002	2014	NA	NA	birds	1	terrestrial	Maxent	NA	land use/land cover; roads main distance; roads secondary distance	conservation	ambiguous; transportation	yes	3	3	1	no	no_difference
5292	2018	THE INFLUENCE OF ENVIRONMENTAL FACTORS ON THE DISTRIBUTION AND DENSITY OF INVASIVE CENTAUREA STOEBE ACROSS NORTHEASTERN USA	Akin-Fajiye, Morodoluwa;Gurevitch, Jessica	BIOLOGICAL INVASIONS	yes	invasions	regional	United States	present-only	present-only	2013	2014	NA	NA	herbaceous plants	1	terrestrial	BRT	NA	land use/land cover 1km radius; land use/land cover 4km radius	invasions	ambiguous	yes	14	2	2	no	NA
5294	2018	THE INTERPLAY OF CLIMATE AND LAND USE CHANGE AFFECTS THE DISTRIBUTION OF EU BUMBLEBEES	Marshall, Leon;Biesmeijer, Jacobus C.;Rasmont, Pierre;Vereecken, Nicolas J.;Dvorak, Libor;Fitzpatrick, Una;Francis, Frederic;Neumayer, Johann;Odegaard, Frode;Paukkunen, Juho P. T.;Pawlikowski, Tadeusz;Reemer, Menno;Roberts, Stuart P. M.;Straka, Jakub;Vray, Sarah;Dendoncker, Nicolas	GLOBAL CHANGE BIOLOGY	yes	disturbance/habitat change	continental	Europe	present-future	present-future	1970	2100	2050	2100	invertebrates	48	terrestrial	ensemble	GLM; GBM; Maxent	arable land percent; permanent crops percent; urban areas percent	disturbance/habitat change	food/agriculture; infrastructure	no	7	3	NA	no	depends
5308	2018	THE ROLE OF CLIMATE, WATER AND BIOTIC INTERACTIONS IN SHAPING BIODIVERSITY PATTERNS IN ARID ENVIRONMENTS ACROSS SPATIAL SCALES	Razgour, Orly;Persey, Mike;Shamir, Uzi;Korine, Carmi	DIVERSITY AND DISTRIBUTIONS	yes	conservation	regional	Israel	present-only	present-only	UNK	UNK	NA	NA	mammals	12	terrestrial	Maxent	NA	land use/land cover; urban areas distance	conservation	ambiguous; infrastructure	yes	7	2	1	no	NA
5323	2018	TREE-BASED METHODS: CONCEPTS, USES AND LIMITATIONS UNDER THE FRAMEWORK OF RESOURCE SELECTION MODELS	Carvalho, J.;Santos, J. P. V.;Torres, R. T.;Santarem, F.;Fonseca, C.	JOURNAL OF ENVIRONMENTAL INFORMATICS	yes	exploratory	multinational	Spain; Portugal	present-only	present-only	2012	2012	NA	NA	mammals	1	terrestrial	multiple	CART; RF; BRT; GLM	agricultural areas area size; agricultural areas distance; roads distance; villages distance	exploratory	food/agriculture; transportation; infrastructure	no	10	4	NA	no	NA
5333	2018	UNDERSTANDING BIOLOGICAL EFFECTIVENESS BEFORE SCALING UP RANGE-WIDE RESTORATION INVESTMENTS FOR GUNNISON SAGE-GROUSE	Doherty, Kevin E.;Hennig, Jacob D.;Dinkins, Jonathan B.;Griffin, Kathleen A.;Cook, Avery A.;Maestas, Jeremy D.;Naugle, David E.;Beck, Jeffrey L.	ECOSPHERE	yes	reintroduction/restoration	regional	United States	present-only	present-only	2015	2015	NA	NA	birds	1	terrestrial	RF	NA	agricultural areas percent 4km radius; human disturbance index 4km radius	reintroduction/restoration	food/agriculture; infrastructure	no	10	2	NA	no	NA
5334	2018	UNDERSTANDING FACTORS AFFECTING THE DISTRIBUTION OF THE MANED WOLF (CHRYSOCYON BRACHYURUS) IN SOUTH AMERICA: SPATIAL DYNAMICS AND ENVIRONMENTAL DRIVERS	Coelho, Lorena;Romero, David;Queirolo, Diego;Guerrero, Jose Carlos	MAMMALIAN BIOLOGY	yes	conservation	continental	South America	present-only	present-only	UNK	UNK	NA	NA	mammals	1	terrestrial	Favorability function	NA	cropland percent; roads distance; urban center distance	conservation	food/agriculture; transportation; infrastructure	no	8	3	NA	yes	better
5342	2018	UNTANGLING CLIMATE AND WATER CHEMISTRY TO PREDICT CHANGES IN FRESHWATER MACROPHYTE DISTRIBUTIONS	Sleith, Robin S.;Wehr, John D.;Karol, Kenneth G.	ECOLOGY AND EVOLUTION	yes	disturbance/habitat change	regional	United States	present-future	present-future	2014	2015	UNK	UNK	fish	10	freshwater	BRT	NA	ammonium concentration; nitrate concentration; phosphate concentration; phosphate total dissolved	disturbance/habitat change	pollution	no	26	4	NA	yes	NA
5352	2018	USING EXTINCTIONS IN SPECIES DISTRIBUTION MODELS TO EVALUATE AND PREDICT THREATS: A CONTRIBUTION TO PLANT CONSERVATION PLANNING ON THE ISLAND OF SARDINIA	Fois, Mauro;Bacchetta, Gianluigi;Cuena-Lombrana, Alba;Cogoni, Donatella;Pinna, Maria Silvia;Sulis, Elena;Fenu, Giuseppe	ENVIRONMENTAL CONSERVATION	yes	conservation	regional	Italy	present-only	present-only	UNK	UNK	NA	NA	herbaceous plants	62	terrestrial	ensemble	GLM; RF	human influence index; street length	conservation	human presence; infrastructure	no	6	2	NA	yes	NA
5358	2018	USING MACROECOLOGICAL CONSTRAINTS ON SPATIAL BIODIVERSITY PREDICTIONS UNDER CLIMATE CHANGE: THE MODELLING METHOD MATTERS	Di Febbraro, Mirko;D'Amen, Manuela;Raia, Pasquale;De Rosa, Davide;Loy, Anna;Guisan, Antoine	ECOLOGICAL MODELLING	yes	exploratory	regional	Italy	present-future	present-only	NA	2070	2070	2070	birds	81	terrestrial	ensemble	GLM; GAM; GBM; MARS; RF; Maxent	arable land distance; artificial surfaces distance; cropland distance; human footprint index; pastures distance	exploratory	food/agriculture; disturbance; human presence	no	17	5	NA	yes	NA
5382	2018	WATER AVAILABILITY LIMITS BROWN BEAR DISTRIBUTION AT THE SOUTHERN EDGE OF ITS GLOBAL RANGE	Ansari, Mehdi H.;Ghoddousi, Arash	URSUS	yes	conservation	regional	Iran	present-only	present-only	2013	2015	NA	NA	mammals	1	terrestrial	Maxent	NA	orchards distance; roads distance; settlements distance	conservation	food/agriculture; transportation; infrastructure	no	7	3	NA	no	NA
5389	2018	WHERE WILL THREATENED MIGRATORY BIRDS GO UNDER CLIMATE CHANGE? IMPLICATIONS FOR CHINA'S NATIONAL NATURE RESERVES	Liang, Jie;Xing, Wenle;Zeng, Guangming;Li, Xin;Peng, Yuhui;Li, Xiaodong;Gao, Xiang;He, Xinyue	SCIENCE OF THE TOTAL ENVIRONMENT	yes	disturbance/habitat change	national	China	present-future	present-only	2014	2050	2050	2050	birds	44	terrestrial	Maxent	NA	land use/land cover; roads distance	disturbance/habitat change	ambiguous; transportation	yes	10	2	1	yes	NA
5390	2018	WHICH SPECIES, HOW MANY, AND FROM WHERE: INTEGRATING HABITAT SUITABILITY, POPULATION GENOMICS, AND ABUNDANCE ESTIMATES INTO SPECIES REINTRODUCTION PLANNING	Malone, Eric W.;Perkin, Joshuah S.;Leckie, Brian M.;Kulp, Matthew A.;Hurt, Carla R.;Walker, Donald M.	GLOBAL CHANGE BIOLOGY	yes	reintroduction/restoration	local	United States	present-only	present-only	UNK	UNK	NA	NA	fish	3	freshwater	BRT	NA	agricultural areas percent; urban areas percent	reintroduction/restoration	food/agriculture; infrastructure	no	13	2	NA	no	NA
5393	2018	WILDFIRE-VEGETATION DYNAMICS AFFECT PREDICTIONS OF CLIMATE CHANGE IMPACT ON BIRD COMMUNITIES	Regos, Adrian;Clavero, Miguel;D'Amen, Manuela;Guisan, Antoine;Brotons, Lluis	ECOGRAPHY	yes	disturbance/habitat change	local	Spain	present-future	present-future	1999	2050	2050	2050	birds	79	terrestrial	ensemble	GLM; GAM; CTA; GBM; RF	land use/land cover	disturbance/habitat change	ambiguous	yes	6	1	1	yes	NA
5394	2018	WILDLIFE WINNERS AND LOSERS IN AN OIL SANDS LANDSCAPE	Fisher, Jason T.;Burton, A. Cole	FRONTIERS IN ECOLOGY AND THE ENVIRONMENT	yes	disturbance/habitat change	local	Canada	present-only	present-only	2011	2014	NA	NA	mammals	10	terrestrial	GLM	NA	forest harvested; logging cut-block areas; oil cutlines; oil gas well sites; oil pipelines; roads; seismic lines 3D; trails	disturbance/habitat change	food/agriculture; disturbance; energy/raw materials; transportation; recreation/tourism	no	10	8	NA	no	better
5411	2017	A HABITAT MODEL TO AID THE CONSERVATION OF CRESTED CARACARAS	Smith, Jennifer A.;Dwyer, James F.;Fraser, James D.;Morrison, Joan L.	JOURNAL OF WILDLIFE MANAGEMENT	yes	conservation	local	United States	present-future	present-future	2008	2060	2060	2060	birds	1	terrestrial	RSF	NA	cropland; pastures improved; pastures unimproved; urban areas	conservation	food/agriculture; infrastructure	no	4	4	NA	no	depends
5422	2017	A MULTI-SCALE ANALYSIS OF HABITAT SELECTION IN PERIPHERAL POPULATIONS OF THE ENDANGERED DUPONT'S LARK CHERSOPHILUS DUPONTI	Perez-Granados, Cristian;Lopez-Iborra, German M.;Seoane, Javier	BIRD CONSERVATION INTERNATIONAL	yes	conservation	local	Spain	present-only	present-only	2011	2012	NA	NA	birds	1	terrestrial	GLM	NA	cropland percent	conservation	food/agriculture	no	18	1	NA	no	NA
5427	2017	A PRELIMINARY RANGE-WIDE DISTRIBUTION MODEL FOR THE SACRAMENTO VALLEY RED FOX	Sacks, Benjamin N.;Statham, Mark J.;Wittmer, Heiko U.	JOURNAL OF FISH AND WILDLIFE MANAGEMENT	yes	conservation	local	United States	present-only	present-only	2007	2009	NA	NA	mammals	1	terrestrial	Maxent	NA	developed areas distance	conservation	infrastructure	no	2	1	NA	no	no_difference
5431	2017	A SPATIAL FRAMEWORK FOR TARGETING URBAN PLANNING FOR POLLINATORS AND PEOPLE WITH LOCAL STAKEHOLDERS: A ROUTE TO HEALTHY, BLOSSOMING COMMUNITIES?	Bellamy, Chloe C.;van der Jagt, Alexander P. N.;Barbour, Shelley;Smith, Mike;Moseley, Darren	ENVIRONMENTAL RESEARCH	yes	conservation	local	United Kingdom	present-only	present-only	2005	2015	NA	NA	invertebrates	2	terrestrial	Maxent	NA	allotments percent; garden percent; roads distance; trails distance	conservation	food/agriculture; recreation/tourism; transportation	no	2	4	NA	no	NA
5432	2017	A SPECIES DISTRIBUTION MODEL FOR PINE MARTEN (MARTES MARTES) IN THE LEAST FORESTED REGION OF EUROPE	O'Mahony, Declan T.	MAMMAL RESEARCH	yes	reintroduction/restoration	national	United Kingdom	present-only	present-only	UNK	UNK	NA	NA	mammals	1	terrestrial	Maxent	NA	agricultural grasslands; arable land; plantation non-native conifer forest; urban areas	reintroduction/restoration	food/agriculture; infrastructure	no	4	4	NA	no	NA
5442	2017	ACTUAL AND POTENTIAL DISTRIBUTION OF THE EUROPEAN POND TURTLE, EMYS ORBICULARIS (L., 1758) IN SERBIA, WITH CONSERVATION IMPLICATIONS	Golubovic, Ana;Grabovac, David;Popovic, Milos	ACTA ZOOLOGICA BULGARICA	yes	conservation	national	Serbia	present-only	present-only	2015	2015	NA	NA	reptiles	1	freshwater	Maxent	NA	land use/land cover	conservation	ambiguous	yes	11	1	1	yes	NA
5449	2017	AMBROSIA ARTEMISIIFOLIA IN THE CZECH REPUBLIC: HISTORY OF INVASION, CURRENT DISTRIBUTION AND PREDICTION OF FUTURE SPREAD	Skalova, Hana;Guo, Wen-Yong;Wild, Jan;Pysek, Petr	PRESLIA	yes	invasions	national	Czechia	past-present	present-only	1875	2016	NA	NA	herbaceous plants	1	terrestrial	ensemble	ANN; CTA; GBM; GLM; Maxent; MARS; RF	agricultural areas; agricultural areas heterogeneous; artificial areas; industrial commercial transportation area; industrial sites; mines dump construction area; permanent crops; railways density; roads density	invasions	food/agriculture; disturbance; transportation; infrastructure; energy/raw materials	no	11	9	NA	no	NA
5457	2017	AN INVASION RISK MAP FOR NON-NATIVE AQUATIC MACROPHYTES OF THE IBERIAN PENINSULA	Rodriguez-Merino, Argantonio;Fernandez-Zamudio, Rocio;Garcia-Murillo, Pablo	ANALES DEL JARDIN BOTANICO DE MADRID	yes	invasions	multinational	Spain; Portugal	present-only	present-only	1950	2009	NA	NA	herbaceous plants	20	freshwater	Maxent	NA	human footprint index	invasions	human presence	no	7	1	NA	yes	NA
5470	2017	ARE KEYSTONE SPECIES EFFECTIVE UMBRELLAS FOR HABITAT CONSERVATION? A SPATIALLY EXPLICIT APPROACH	Johnson, Shelly A.;Ober, Holly K.;Adams, Damian C.	JOURNAL FOR NATURE CONSERVATION	yes	exploratory	local	United States	present-only	present-only	2000	2013	NA	NA	amphibians; birds; mammals; reptiles	3; 1; 3; 3	terrestrial	Maxent	NA	land use/land cover; landscape integrity; surface fuels type	exploratory	ambiguous; energy/raw materials	yes	2	3	2	no	NA
5476	2017	ASSESSING SPATIAL DISTRIBUTION OF COFFEA ARABICA L. IN ETHIOPIA'S HIGHLANDS USING SPECIES DISTRIBUTION MODELS AND GEOSPATIAL ANALYSIS METHODS	Hailu, Binyam Tesfaw;Siljander, Mika;Maeda, Eduardo E.;Pellikka, Petri	ECOLOGICAL INFORMATICS	yes	food/economics	local	Ethiopia	present-only	present-only	2012	2012	NA	NA	herbaceous plants	1	terrestrial	multiple	ANN; Maxent; SVM; GLM	roads distance	food/economics	transportation	no	7	1	NA	no	NA
5488	2017	ASSESSING WILD CANID DEPREDATION RISK USING A NEW THREE STEP METHOD: THE CASE OF GROSSETO PROVINCE (TUSCANY, ITALY)	Zingaro, Margherita;Boitani, Luigi	HYSTRIX-ITALIAN JOURNAL OF MAMMALOGY	yes	conflict/collisions	local	Italy	present-only	present-only	2014	2015	NA	NA	mammals	1	terrestrial	multiple	Maxent; Hierarchical model	agricultural areas; agricultural areas heterogeneous; artificial surfaces; livestock depredation event cost distance; livestock sheep density; livestock sheep farm distance; roads gravel density; roads paved density; roads primary density; roads secondary density	conflict/collisions	food/agriculture; disturbance; infrastructure; transportation	no	6	10	NA	no	NA
5489	2017	ASSESSMENT OF FINE-SCALE RESOURCE SELECTION AND SPATIALLY EXPLICIT HABITAT SUITABILITY MODELLING FOR A RE-INTRODUCED TIGER (PANTHERA TIGRIS) POPULATION IN CENTRAL INDIA	Sarkar, Mriganka Shekhar;Krishnamurthy, Ramesh;Johnson, Jeyaraj A.;Sen, Subharanjan;Saha, Goutam Kumar	PEERJ	yes	reintroduction/restoration	regional	India	present-only	present-only	2009	2014	NA	NA	mammals	1	terrestrial	Mahalanobis distance	NA	protected areas distance; settlements distance	reintroduction/restoration	management/interventions; infrastructure	no	8	2	NA	no	NA
5490	2017	AT THE INTERSECTION OF CULTURAL AND NATURAL HERITAGE: DISTRIBUTION AND CONSERVATION OF THE TYPE LOCALITIES OF ITALIAN ENDEMIC VASCULAR PLANTS	Brundu, Giuseppe;Peruzzi, Lorenzo;Domina, Gianniantonio;Bartolucci, Fabrizio;Galasso, Gabriele;Peccenini, Simonetta;Raimondo, Francesco Maria;Albano, Antonella;Alessandrini, Alessandro;Banfi, Enrico;Barberis, Giuseppina;Bernard, Liliana;Boviok, Maurizio;Bruno, Salvatore;Brunu, Antonello;Camarda, Ignazio;Carta, Luisa;Conti, Fabio;Croce, Antonio;Iamonico, Duilio;Iberite, Mauro;Iiriti, Gianluca;Long…	BIOLOGICAL CONSERVATION	yes	exploratory	national	Italy	present-only	present-only	UNK	UNK	NA	NA	herbaceous plants	1216	terrestrial	multiple	GLM; GAM	land use/land cover; protection level; roads distance; towns distance	exploratory	ambiguous; management/interventions; transportation; infrastructure	yes	8	4	1	no	NA
5512	2017	CATCHMENT-SCALE MODELING OF RIVERINE SPECIES DIVERSITY USING HYDROLOGICAL SIMULATION: APPLICATION TO TESTS OF SPECIES-GENETIC DIVERSITY CORRELATION	Nukazawa, Kei;Kazama, So;Watanabe, Kozo	ECOHYDROLOGY	yes	exploratory	local	Japan	present-only	present-only	2000	2001	NA	NA	amphibians; invertebrates	13	freshwater	Maxent	NA	land use/land cover; urban areas distance; urban areas percent	exploratory	ambiguous; infrastructure	yes	12	3	1	no	NA
5542	2017	CLIMATIC-INDUCED SHIFTS IN THE DISTRIBUTION OF TEAK (TECTONA GRANDIS) IN TROPICAL ASIA: IMPLICATIONS FOR FOREST MANAGEMENT AND PLANNING	Deb, Jiban Chandra;Phinn, Stuart;Butt, Nathalie;McAlpine, Clive A.	ENVIRONMENTAL MANAGEMENT	yes	food/economics	multinational	India; Thailand; Myanmar (Burma); Laos	present-future	present-only	2005	2070	2050	2070	trees/shrubs	1	terrestrial	Maxent	NA	land use/land cover	food/economics	ambiguous	yes	11	1	1	yes	NA
5554	2017	CODLING MOTH (LEPIDOPTERA: TORTRICIDAE) ESTABLISHMENT IN CHINA: STAGES OF INVASION AND POTENTIAL FUTURE DISTRIBUTION	Zhu, Hongyu;Kumar, Sunil;Neven, Lisa G.	JOURNAL OF INSECT SCIENCE	yes	invasions	national	China	present-only	present-only	1987	2013	NA	NA	invertebrates	1	terrestrial	Maxent	NA	human footprint index	invasions	human presence	no	5	1	NA	yes	better
5555	2017	COEXISTENCE OF WOLVES AND HUMANS IN A DENSELY POPULATED REGION (LOWER SAXONY, GERMANY)	Ronnenberg, Katrin;Habbe, Britta;Graeber, Reinhild;Strauss, Egbert;Siebert, Ursula	BASIC AND APPLIED ECOLOGY	yes	reintroduction/restoration	regional	Germany	past-present	past-present	2011	2015	NA	NA	mammals	1	terrestrial	GLM	NA	human population density; roads density	reintroduction/restoration	socio-economic; transportation	no	2	2	NA	no	NA
5558	2017	COMBINING CITIZEN SCIENCE SPECIES DISTRIBUTION MODELS AND STABLE ISOTOPES REVEALS MIGRATORY CONNECTIVITY IN THE SECRETIVE VIRGINIA RAIL	Fournier, Auriel M. V.;Sullivan, Alexis R.;Bump, Joseph K.;Perkins, Marie;Shieldcastle, Mark C.;King, Sammy L.	JOURNAL OF APPLIED ECOLOGY	yes	exploratory	national	United States	present-only	present-only	2002	2012	NA	NA	birds	1	terrestrial	Maxent	NA	land use/land cover	exploratory	ambiguous	yes	20	1	1	yes	NA
5562	2017	COMBINING LANDSCAPE SUITABILITY AND HABITAT CONNECTIVITY TO CONSERVE THE LAST SURVIVING POPULATION OF CHEETAH IN ASIA	Ahmadi, Mohsen;Balouchi, Bagher Nezami;Jowkar, Houman;Hemami, Mahmoud-Reza;Fadakar, Davoud;Malakouti-Khah, Shima;Ostrowski, Stephane	DIVERSITY AND DISTRIBUTIONS	yes	conservation	regional	Iran	present-only	present-only	2001	2014	NA	NA	mammals	1	terrestrial	ensemble	GLM; GAM; MARS; Maxent; GBM; RF; ANN	human footprint index; villages density	conservation	human presence; infrastructure	no	8	2	NA	no	NA
5564	2017	COMBINING OCCURRENCE AND ABUNDANCE DISTRIBUTION MODELS FOR THE CONSERVATION OF THE GREAT BUSTARD	Mi, Chunrong;Huettrnann, Falk;Suns, Rui;Guo, Yumin	PEERJ	yes	conservation	local	China	present-only	present-only	2013	2014	NA	NA	birds	1	terrestrial	RF	NA	farmlands area size km; highways distance; residential areas distance; roads farmlands distance; roads national distance; roads provincial distance	conservation	food/agriculture; transportation; infrastructure	no	5	6	NA	no	NA
5585	2017	CONSERVATION AND RELATIVE HABITAT SUITABILITY FOR AN ARBOREAL MAMMAL ASSOCIATED WITH OLD FOREST	Linnell, Mark A.;Davis, Raymond J.;Lesmeister, Damon B.;Swingle, James K.	FOREST ECOLOGY AND MANAGEMENT	yes	disturbance/habitat change	local	United States	present-only	present-only	2000	2015	NA	NA	mammals	1	terrestrial	Maxent	NA	forest disturbance percent 120m radius	disturbance/habitat change	infrastructure	no	7	1	NA	no	NA
5589	2017	CONSERVATION EFFECTIVENESS OF PROTECTED AREAS FOR HONG KONG BUTTERFLIES DECLINES UNDER CLIMATE CHANGE	Cheng, Wenda;Bonebrake, Timothy C.	JOURNAL OF INSECT CONSERVATION	yes	conservation	national	Hong Kong SAR China	present-future	present-only	1950	2050	2050	2050	invertebrates	182	terrestrial	ensemble	CTA; SRE; MARS; RF	land use/land cover	conservation	ambiguous	yes	15	1	1	yes	NA
5590	2017	CONSERVATION PLANNING WITH SPATIALLY EXPLICIT MODELS: A CASE FOR HORSESHOE BATS IN COMPLEX MOUNTAIN LANDSCAPES	Le Roux, Marie;Redon, Mathilde;Archaux, Frederic;Long, Jed;Vincent, Stephane;Luque, Sandra	LANDSCAPE ECOLOGY	yes	exploratory	regional	France	present-only	present-only	2001	2012	NA	NA	mammals	1	terrestrial	ensemble	Maxent; GBM; GLM; CTA; FDA; GAM	agricultural areas distance; roads density; urban areas distance	exploratory	food/agriculture; transportation; infrastructure	no	9	3	NA	no	NA
5592	2017	CONSISTENT PATTERNS OF VEHICLE COLLISION RISK FOR SIX MAMMAL SPECIES	Visintin, Casey;van der Ree, Rodney;McCarthy, Michael A.	JOURNAL OF ENVIRONMENTAL MANAGEMENT	yes	conflict/collisions	regional	Australia	present-only	present-only	2000	2013	NA	NA	mammals	6	terrestrial	BRT	NA	roads distance; towns distance	conflict/collisions	transportation; infrastructure	no	16	2	NA	UNK	NA
5594	2017	CONTEMPORARY REMOTELY SENSED DATA PRODUCTS REFINE INVASIVE PLANTS RISK MAPPING IN DATA POOR REGIONS	Truong, Tuyet T. A.;Hardy, Giles E. St. J.;Andrew, Margaret E.	FRONTIERS IN PLANT SCIENCE	yes	invasions	multinational	China; Japan; North Korea; South Korea; Brunei; Cambodia; Indonesia; Laos; Malaysia; Myanmar (Burma); Philippines; Singapore; Thailand; Timor-Leste; Vietnam; Bangladesh; Bhutan; India; Nepal; Taiwan; Papua New Guinea	present-only	present-only	1957	2005	NA	NA	herbaceous plants	14	terrestrial	Maxent	NA	cultivated and managed vegetation; urban and built-up areas	invasions	management/interventions; infrastructure	no	19	2	NA	yes	no_difference
5599	2017	CORRELATING HABITAT SUITABILITY WITH LANDSCAPE CONNECTIVITY: A CASE STUDY OF SICHUAN GOLDEN MONKEY IN CHINA	Liu, Fang;McShea, William J.;Li, Diqiang	ECOLOGICAL MODELLING	yes	conservation	local	China	present-only	present-only	1998	2010	NA	NA	mammals	1	terrestrial	Maxent	NA	roads density; settlements density	conservation	transportation; infrastructure	no	22	2	NA	yes	NA
5627	2017	DETECTING LATITUDINAL AND ALTITUDINAL EXPANSION OF INVASIVE BAMBOO PHYLLOSTACHYS EDULIS AND PHYLLOSTACHYS BAMBUSOIDES (POACEAE) IN JAPAN TO PROJECT POTENTIAL HABITATS UNDER 1.5 DEGREES C-4.0 DEGREES C GLOBAL WARMING	Takano, Kohei Takenaka;Hibino, Kenshi;Numata, Ayaka;Oguro, Michio;Aiba, Masahiro;Shiogama, Hideo;Takayabu, Izuru;Nakashizuka, Tohru	ECOLOGY AND EVOLUTION	yes	invasions	regional	Japan	past-present-future	past-present	1975	2085	2027	2085	herbaceous plants	2	terrestrial	multiple	GAM; RF; BRT; Logistic regression	farmands percent	invasions	food/agriculture	no	4	1	NA	no	worse
5631	2017	DEVELOPING SPATIAL MODELS TO GUIDE CONSERVATION OF GRASSLAND BIRDS IN THE US NORTHERN GREAT PLAINS	Niemuth, Neal D.;Estey, Michael E.;Fields, Sean P.;Wangler, Brian;Bishop, Andy A.;Moore, Pamela J.;Grosse, Roger C.;Ryba, Adam J.	CONDOR	yes	exploratory	regional	United States	present-only	present-only	2005	2011	NA	NA	birds	7	terrestrial	Hierarchical model	NA	conservation reserve percent; crop alfalfa percent; cropland percent; developed areas percent; pastures and hay percent	exploratory	management/interventions; food/agriculture; infrastructure	no	12	5	NA	no	NA
5642	2017	DISTRIBUTION AND DRIVERS OF A WIDESPREAD, INVASIVE WETLAND GRASS, PHRAGMITES AUSTRALIS, IN WETLANDS OF THE GREAT SALT LAKE, UTAH, USA	Long, A. Lexine;Kettenring, Karin M.;Hawkins, Charles P.;Neale, Christopher M. U.	WETLANDS	yes	invasions	local	United States	present-only	present-only	2011	2012	NA	NA	herbaceous plants	1	terrestrial	RF	NA	agricultural areas percent 500m radius; land use/land cover dominant 500m radius; pollution point source distance; roads distance; urban and suburban areas percent 500m radius	invasions	food/agriculture; ambiguous; pollution; transportation; infrastructure	yes	10	5	1	no	NA
5643	2017	DISTRIBUTION AND HABITAT MODELS OF THE EURASIAN OTTER, LUTRA LUTRA, IN SOUTH KOREA	Jo, Yeong-Seok;Won, Chang-Man;Fritts, Sarah R.;Wallace, Mark C.;Baccus, John T.	JOURNAL OF MAMMALOGY	yes	conservation	national	South Korea	present-only	present-only	2009	2010	NA	NA	mammals	1	freshwater	Maxent	NA	land use/land cover	conservation	ambiguous	yes	20	1	1	yes	no_difference
5644	2017	DISTRIBUTION AND HABITAT OF ENDANGERED AMERICAN BURYING BEETLE IN NORTHERN AND SOUTHERN REGIONS	Leasure, Douglas R.;Hoback, W. Wyatt	JOURNAL OF INSECT CONSERVATION	yes	conservation	regional	United States	present-only	present-only	1985	2012	NA	NA	invertebrates	1	terrestrial	GLM	NA	cropland percent; hayfields percent; human population density; night light intensity; pesticide application rate kg km2; urban areas percent	conservation	food/agriculture; socio-economic; pollution; infrastructure	no	11	6	NA	yes	NA
5648	2017	DISTRIBUTION OF THE HABITAT SUITABILITY OF THE MAIN MALARIA VECTOR IN FRENCH GUIANA USING MAXIMUM ENTROPY MODELING	Moua, Yi;Roux, Emmanuel;Girod, Romain;Dusfour, Isabelle;de Thoisy, Benoit;Seyler, Frederique;Briolant, Sebastien	JOURNAL OF MEDICAL ENTOMOLOGY	yes	human health/safety	national	French Guiana	present-only	present-only	2000	UNK	NA	NA	invertebrates	1	terrestrial	Maxent	NA	human activity high; human activity low; human activity medium; land use/land cover; roads; urban areas percent	human health/safety	human presence; ambiguous; transportation; infrastructure	yes	5	6	1	no	NA
5671	2017	DUE SOUTH: A FIRST ASSESSMENT OF THE POTENTIAL IMPACTS OF CLIMATE CHANGE ON CAPE VULTURE OCCURRENCE	Phipps, W. Louis;Diekmann, Maria;MacTavish, Lynne M.;Mendelsohn, John M.;Naidoo, Vinny;Wolter, Kerri;Yarnell, Richard W.	BIOLOGICAL CONSERVATION	yes	conservation	multinational	South Africa; Lesotho; Eswatini; Zimbabwe; Botswana; Namibia	present-future	present-only	2004	2050	2050	2050	birds	1	terrestrial	Maxent	NA	FAO ruminant production systems; land use/land cover; livestock cattle density	conservation	food/agriculture; ambiguous	yes	11	3	1	yes	NA
5672	2017	DYNAMIC RESPONSE OF EAST ASIAN GREATER WHITE-FRONTED GEESE TO CHANGES OF ENVIRONMENT DURING MIGRATION: USE OF MULTI-TEMPORAL SPECIES DISTRIBUTION MODEL	Li, Xueyan;Si, Yali;Ji, Luyan;Gong, Peng	ECOLOGICAL MODELLING	yes	exploratory	multinational	China; Russia	present-only	present-only	2015	2015	NA	NA	birds	1	terrestrial	ensemble	GLM; GBM; GAM; RF; Maxent; ANN; CTA	human population density	exploratory	socio-economic	no	9	1	NA	yes	NA
5680	2017	ECOLOGICAL NICHE DIFFERENTIATION ACROSS A WOLF-COYOTE HYBRID ZONE IN EASTERN NORTH AMERICA	Otis, Josee-Anne;Thornton, Dan;Rutledge, Linda;Murray, Dennis L.	DIVERSITY AND DISTRIBUTIONS	yes	exploratory	regional	United States	present-only	present-only	UNK	UNK	NA	NA	mammals	3	terrestrial	Maxent	NA	human population density; land use/land cover; roads density	exploratory	socio-economic; ambiguous; transportation	yes	4	3	1	yes	NA
5690	2017	ECOLOGY AND RECOVERY PLANS FOR THE FOUR SPANISH ENDANGERED ENDEMIC BUTTERFLY SPECIES	Munguira, M. L.;Barea-Azcon, J. M.;Castro-Cobo, S.;Garcia-Barros, E.;Miteva, S.;Olivares, J.;Romo, H.	JOURNAL OF INSECT CONSERVATION	yes	reintroduction/restoration	regional	Spain	present-only	present-only	2012	2013	NA	NA	invertebrates	4	terrestrial	Maxent	NA	land use/land cover	reintroduction/restoration	ambiguous	yes	16	1	1	yes	NA
5711	2017	ENVIRONMENTAL AND MANAGERIAL FACTORS ASSOCIATED WITH PACK STOCK DISTRIBUTION IN HIGH ELEVATION MEADOWS: CASE STUDY FROM YOSEMITE NATIONAL PARK	Walden-Schreiner, Chelsey;Leung, Yu-Fai;Kuhn, Tim;Newburger, Todd;Tsai, Wei-Lun	JOURNAL OF ENVIRONMENTAL MANAGEMENT	yes	food/economics	local	United States	present-only	present-only	2014	2014	NA	NA	mammals	1	terrestrial	Maxent	NA	fence distance; species introduction site distance	food/economics	barriers/access; management/interventions	no	5	2	NA	no	NA
5713	2017	ENVIRONMENTAL CHANGE, SHIFTING DISTRIBUTIONS, AND HABITAT CONSERVATION PLANS: A CASE STUDY OF THE CALIFORNIA GNATCATCHER	VanTassel, Heather L. Hulton;Bell, Michael D.;Rotenberry, John;Johnson, Robert;Allen, Michael F.	ECOLOGY AND EVOLUTION	yes	disturbance/habitat change	local	United States	past-present	past-present	1980	2012	NA	NA	birds	1	terrestrial	Mahalanobis distance	NA	agricultural areas percent; developed areas percent	disturbance/habitat change	food/agriculture; infrastructure	no	10	2	NA	yes	NA
5717	2017	ENVIRONMENTAL FACTORS DETERMINING THE ESTABLISHMENT OF THE AFRICAN LONG-LEGGED BUZZARD BUTEO RUFINUS CIRTENSIS IN WESTERN EUROPE	Chamorro, Dario;Olivero, Jesus;Real, Raimundo;Munoz, Antonio-Roman	IBIS	yes	invasions	multinational	Morocco; Spain; Portugal	present-only	present-only	2014	2015	NA	NA	birds	1	terrestrial	Favorability function	NA	human population density; roads distance	invasions	socio-economic; transportation	no	22	2	NA	yes	NA
5721	2017	ENVIRONMENTAL NICHE MODELS FOR RIVERINE DESERT FISHES AND THEIR SIMILARITY ACCORDING TO PHYLOGENY AND FUNCTIONALITY	Whitney, James E.;Whittier, Joanna B.;Paukert, Craig P.	ECOSPHERE	yes	exploratory	regional	United States	present-only	present-only	1980	2010	NA	NA	fish	84	freshwater	MARS	NA	agricultural areas percent; canal density; dams count; dams surface area size; urban areas percent	exploratory	food/agriculture; transportation; energy/raw materials; infrastructure	no	23	5	NA	no	NA
5725	2017	ESTIMATING DENSITY OF A TERRITORIAL SPECIES IN A DYNAMIC LANDSCAPE	Glenn, Elizabeth M.;Lesmeister, Damon B.;Davis, Raymond J.;Hollen, Bruce;Poopatanapong, Anne	LANDSCAPE ECOLOGY	yes	conservation	regional	United States	past-present	past-present	1993	2012	NA	NA	birds	1	terrestrial	Maxent	NA	fragmentation percent	conservation	disturbance	no	8	1	NA	no	NA
5728	2017	ESTIMATING OCCUPANCY PROBABILITY OF MOOSE USING HUNTER SURVEY DATA	Crum, Nathan J.;Fuller, Angela K.;Sutherland, Christopher S.;Cooch, Evan G.;Hurst, Jeremy	JOURNAL OF WILDLIFE MANAGEMENT	yes	exploratory	local	United States	present-only	present-only	2012	2014	NA	NA	mammals	1	terrestrial	Occupancy model	NA	agricultural areas percent; developed areas percent	exploratory	food/agriculture; infrastructure	no	8	2	NA	no	NA
5734	2017	EVALUATING CITIZEN VS. PROFESSIONAL DATA FOR MODELLING DISTRIBUTIONS OF A RARE SQUIRREL	Tye, Courtney A.;McCleery, Robert A.;Fletcher, Jr., Robert J.;Greene, Daniel U.;Butryn, Ryan S.	JOURNAL OF APPLIED ECOLOGY	yes	exploratory	local	United States	present-only	present-only	2011	2012	NA	NA	mammals	1	terrestrial	Maxent	NA	extractive use areas; parks cemeteries golf courses; pastures improved; row crops; tree plantations; urban areas high-intensity; urban areas low-intensity	exploratory	energy/raw materials; recreation/tourism; food/agriculture; infrastructure	no	12	7	NA	no	NA
5757	2017	EXTINCTION RISK OF NORTH AMERICAN SEED PLANTS ELEVATED BY CLIMATE AND LAND-USE CHANGE	Zhang, Jian;Nielsen, Scott E.;Chen, Youhua;Georges, Damien;Qin, Yuchu;Wang, Si-Shuo;Svenning, Jens-Christian;Thuiller, Wilfried	JOURNAL OF APPLIED ECOLOGY	yes	disturbance/habitat change	continental	North America	present-future	present-future	UNK	2080	2050	2080	herbaceous plants	7351	terrestrial	ensemble	BRT; RF; Maxent; GAM	cultivated and managed areas percent; pastures percent	disturbance/habitat change	management/interventions; food/agriculture	no	8	2	NA	no	NA
5760	2017	FACTORS INFLUENCING THE SUCCESS OF WITHIN-FIELD AES FALLOW PLOTS AS KEY SITES FOR THE NORTHERN LAPWING VANELLUS VANELLUS IN AN INDUSTRIALISED AGRICULTURAL LANDSCAPE OF CENTRAL EUROPE	Schmidt, Jan-Uwe;Eilers, Alexander;Schimkat, Madlen;Krause-Heiber, Jonas;Timm, Andreas;Siegel, Stefan;Nachtigall, Winfried;Kleber, Arno	JOURNAL FOR NATURE CONSERVATION	yes	conservation	local	Germany	present-only	present-only	2010	2015	NA	NA	birds	1	terrestrial	Hierarchical model	NA	crop height April; crop height May; crop type; management plot to crop contrast; management plot type	conservation	food/agriculture; management/interventions	no	8	5	NA	no	NA
5761	2017	FACTORS RESTRICTING THE RANGE EXPANSION OF THE INVASIVE GREEN ANOLE ANOLIS CAROLINENSIS ON OKINAWA ISLAND, JAPAN	Suzuki-Ohno, Yukari;Morita, Kenjiro;Nagata, Nobuaki;Mori, Hideaki;Abe, Shintaro;Makino, Takashi;Kawata, Masakado	ECOLOGY AND EVOLUTION	yes	invasions	multinational	Japan; United States	present-only	present-only	2013	2014	NA	NA	reptiles	1	terrestrial	Maxent	NA	land use/land cover	invasions	ambiguous	yes	20	1	1	yes	NA
5762	2017	FAVOURABLE AREAS FOR CO-OCCURRENCE OF PARAPATRIC SPECIES: NICHE CONSERVATISM AND NICHE DIVERGENCE IN IBERIAN TREE FROGS AND MIDWIFE TOADS	Reino, Luis;Ferreira, Mario;Martinez-Solano, Inigo;Segurado, Pedro;Xu, Chi;Marcia Barbosa, A.	JOURNAL OF BIOGEOGRAPHY	yes	conservation	multinational	Spain; Portugal	present-only	present-only	UNK	UNK	NA	NA	amphibians	4	terrestrial	GLM	NA	towns >100k inhabitants distance; towns >500k inhabitants distance	conservation	infrastructure	no	18	2	NA	no	NA
5763	2017	FAVOURABLENESS AND CONNECTIVITY OF A WESTERN IBERIAN LANDSCAPE FOR THE REINTRODUCTION OF THE ICONIC IBERIAN IBEX CAPRA PYRENAICA	Torres, Rita T.;Carvalho, Joao;Serrano, Emmanuel;Helmer, Wouter;Acevedo, Pelayo;Fonseca, Carlos	ORYX	yes	reintroduction/restoration	multinational	Spain; Portugal	present-only	present-only	UNK	UNK	NA	NA	mammals	1	terrestrial	Logistic regression	NA	agricultural areas percent; human population density; roads density	reintroduction/restoration	food/agriculture; socio-economic; transportation	no	4	3	NA	no	NA
5767	2017	FINE-SCALE TEMPORAL AND SPATIAL POPULATION FLUCTUATIONS OF MEDIUM SIZED CARNIVORES IN A MEDITERRANEAN AGRICULTURAL MATRIX	Shamoon, Hila;Saltz, David;Dayan, Tamar	LANDSCAPE ECOLOGY	yes	disturbance/habitat change	regional	Israel	present-only	present-only	UNK	UNK	NA	NA	mammals	4	terrestrial	GLM	NA	agricultural areas density; residential areas density	disturbance/habitat change	food/agriculture; infrastructure	no	2	2	NA	no	NA
5775	2017	FLEXIBILITY OF HABITAT USE IN NOVEL ENVIRONMENTS: INSIGHTS FROM A TRANSLOCATION EXPERIMENT WITH LESSER BLACK-BACKED GULLS	van Toor, Marielle L.;Arriero, Elena;Holland, Richard A.;Huttunen, Markku J.;Juvaste, Risto;Mueller, Inge;Thorup, Kasper;Wikelski, Martin;Safi, Kamran	ROYAL SOCIETY OPEN SCIENCE	yes	reintroduction/restoration	multinational	Finland; Russia; Germany	present-only	present-only	2009	2011	NA	NA	birds	1	terrestrial	Maxent	NA	anthrome class; human footprint index; land use/land cover; night light intensity	reintroduction/restoration	human presence; ambiguous; pollution	yes	9	4	1	yes	NA
5781	2017	FOREST MANAGEMENT IMPACTS ON CAPERCAILLIE (TETRAO UROGALLUS) HABITAT DISTRIBUTION AND CONNECTIVITY IN THE CARPATHIANS	Mikolas, Martin;Tejkal, Martin;Kuemmerle, Tobias;Griffiths, Patrick;Svoboda, Miroslav;Hlasny, Tomas;Leitao, Pedro J.;Morrissey, Robert C.	LANDSCAPE ECOLOGY	yes	disturbance/habitat change	multinational	Czechia; Hungary; Poland; Romania; Slovakia; Ukraine	present-only	present-only	1985	2010	NA	NA	birds	1	terrestrial	Maxent	NA	cropland distance; roads and railways distance; settlements distance	disturbance/habitat change	food/agriculture; transportation; infrastructure	no	6	3	NA	yes	NA
5783	2017	FRAGMENTATION DYNAMICS IN THE SIERRA MADRE ORIENTAL AND ITS IMPACT ON THE DISTRIBUTION OF BIRDS	Castro-Navarro, Jaime;Javier Sahagun-Sanchez, Francisco;Reyes-Hernandez, Humberto	MADERA Y BOSQUES	yes	disturbance/habitat change	local	Mexico	past-present	past-present	1989	2005	NA	NA	birds	270	terrestrial	Maxent	NA	land use/land cover	disturbance/habitat change	ambiguous	yes	20	1	1	yes	NA
5784	2017	FRAMEWORK FOR STRATEGIC WIND FARM SITE PRIORITISATION BASED ON MODELLED WOLF REPRODUCTION HABITAT IN CROATIA	Passoni, Gioele;Rowcliffe, J. Marcus;Whiteman, Ari;Huber, Djuro;Kusak, Josip	EUROPEAN JOURNAL OF WILDLIFE RESEARCH	yes	food/economics	national	Croatia	present-only	present-only	1997	2015	NA	NA	mammals	1	terrestrial	Maxent	NA	farmlands distance; roads distance; settlements distance	food/economics	food/agriculture; transportation; infrastructure	no	3	3	NA	no	NA
5785	2017	FREE-RANGING LIVESTOCK THREATEN THE LONG-TERM SURVIVAL OF GIANT PANDAS	Li, Binbin V.;Pimm, Stuart L.;Li, Sheng;Zhao, Lianjun;Luo, Chunping	BIOLOGICAL CONSERVATION	yes	disturbance/habitat change	local	China	present-only	present-only	1994	2014	NA	NA	mammals	1	terrestrial	GLM	NA	horse; horse density; livestock cattle density; livestock cattle presence; roads distance	disturbance/habitat change	food/agriculture; transportation	no	5	5	NA	no	NA
5805	2017	GEOGRAPHICAL DISTRIBUTIONS OF AFRICAN MALARIA VECTOR SIBLING SPECIES AND EVIDENCE FOR INSECTICIDE RESISTANCE	Wiebe, Antoinette;Longbottom, Joshua;Gleave, Katherine;Shearer, Freya M.;Sinka, Marianne E.;Massey, N. Claire;Cameron, Ewan;Bhatt, Samir;Gething, Peter W.;Hemingway, Janet;Smith, David L.;Coleman, Michael;Moyes, Catherine L.	MALARIA JOURNAL	yes	human health/safety	multinational	Angola; Benin; Burkina Faso; Burundi; Cameroon; Congo - Brazzaville; Congo - Kinshasa; Gambia; Ghana; Guinea; Guinea-Bissau; Kenya; Malawi; Mozambique; Uganda; Zambia; Nigeria; CÃ´te dâ€™Ivoire; Mali; Tanzania; Equatorial Guinea; Ethiopia; South Africa; South Sudan; Chad; Somalia; Sierra Leone; Senegal; Namibia; Botswana; Liberia; Rwanda; Niger; Eritrea; Djibouti; Sudan	present-only	present-only	2009	2016	NA	NA	invertebrates	6	terrestrial	BRT	NA	cropland and natural mosaic percent; human population density; urban and built-up areas percent	human health/safety	food/agriculture; socio-economic; infrastructure	no	19	3	NA	no	NA
5829	2017	HABITAT MODELS TO PREDICT WETLAND BIRD OCCUPANCY INFLUENCED BY SCALE, ANTHROPOGENIC DISTURBANCE, AND IMPERFECT DETECTION	Glisson, Wesley J.;Conway, Courtney J.;Nadeau, Christopher P.;Borgmann, Kathi L.	ECOSPHERE	yes	conservation	regional	United States	present-only	present-only	2000	2012	NA	NA	birds	1	freshwater	Occupancy model	NA	agricultural areas; developed areas high intensity; developed areas open low; developed areas open low medium; wetlands diked impounded; wetlands excavated	conservation	food/agriculture; infrastructure	no	9	6	NA	no	better
5833	2017	HABITAT SELECTION BY EURASIAN LYNX (LYNX LYNX) IS PRIMARILY DRIVEN BY AVOIDANCE OF HUMAN ACTIVITY DURING DAY AND PREY AVAILABILITY DURING NIGHT	Filla, Marc;Premier, Joseph;Magg, Nora;Dupke, Claudia;Khorozyan, Igor;Waltert, Matthias;Bufka, Ludek;Heurich, Marco	ECOLOGY AND EVOLUTION	yes	conflict/collisions	multinational	Germany; Czechia	present-only	present-only	2005	2013	NA	NA	mammals	1	terrestrial	Hierarchical model	NA	hiking and biking trails distance; land use/land cover; roads distance; settlements and large artificial surfaces distance	conflict/collisions	recreation/tourism; ambiguous; transportation; infrastructure	yes	0	4	1	no	NA
5835	2017	HABITAT SUITABILITY AND IMPACTS OF CLIMATE CHANGE ON THE DISTRIBUTION OF WINTERING POPULATION OF ASIAN HOUBARA BUSTARD CHLAMYDOTIS MACQUEENII IN IRAN	Yousefi, Masoud;Ahmadi, Mohsen;Nourani, Elham;Rezaei, Ali;Kafash, Anooshe;Khani, Ali;Sehhatisabet, Mohammad Ebrahim;Adibi, Mohamad Ali;Goudarzi, Fahimeh;Kaboli, Mohammad	BIRD CONSERVATION INTERNATIONAL	yes	disturbance/habitat change	national	Iran	present-future	present-only	2010	2080	2080	2080	birds	1	terrestrial	Maxent	NA	cropland distance; rangeland distance; roads distance; settlements distance	disturbance/habitat change	food/agriculture; transportation; infrastructure	no	8	4	NA	yes	NA
5836	2017	HABITAT SUITABILITY AND MOVEMENT CORRIDORS OF GREY WOLF (CANIS LUPUS) IN NORTHERN PAKISTAN	Kabir, Muhammad;Hameed, Shoaib;Ali, Hussain;Bosso, Luciano;Din, Jaffar Ud;Bischof, Richard;Redpath, Steve;Nawaz, Muhammad Ali	PLOS ONE	yes	conservation	regional	Pakistan	present-only	present-only	2009	2017	NA	NA	mammals	1	terrestrial	Maxent	NA	land use/land cover; roads distance	conservation	ambiguous; transportation	yes	6	2	1	yes	NA
5846	2017	HABITAT SUITABILITY MODELS INDICATE THE WHITE-BREASTED THRASHER RAMPHOCINCLUS BRACHYURUS OCCUPIES ALL SUITABLE HABITAT IN SAINT LUCIA	Sass, Emma M.;Mortensen, Jennifer L.;Reed, J. Michael	BIRD CONSERVATION INTERNATIONAL	yes	conservation	regional	St. Lucia	present-only	present-only	2003	2009	NA	NA	birds	1	terrestrial	Maxent	NA	human population density; land use/land cover	conservation	socio-economic; ambiguous	yes	16	2	1	yes	NA
5848	2017	HABITAT SUITABILITY OF PERSIAN LEOPARD (PANTHERA PARDUS SAXICOLOR) IN IRAN IN FUTURE	Ebrahimi, Amir;Farashi, Azita;Rashki, Alireza	ENVIRONMENTAL EARTH SCIENCES	yes	conservation	national	Iran	present-future	present-only	2000	2070	2070	2070	mammals	1	terrestrial	Maxent	NA	farmlands dry distance; irrigated farmlands distance; mines distance; non-hunting areas distance; roads distance; settlements rural distance; settlements urban distance	conservation	food/agriculture; energy/raw materials; management/interventions; transportation; infrastructure	no	23	7	NA	yes	NA
5857	2017	HIGH-RESOLUTION SEA DUCK DISTRIBUTION MODELING: RELATING AERIAL AND SHIP SURVEY DATA TO FOOD RESOURCES, ANTHROPOGENIC PRESSURES, AND TOPOGRAPHIC VARIABLES	Heinanen, Stefan;Zydelis, Ramunas;Dorsch, Monika;Nehls, Georg;Skov, Henrik	CONDOR	yes	exploratory	multinational	Denmark; Germany	present-only	present-only	2008	2010	NA	NA	birds	3	marine	GAM	NA	shipping intensity; wind farm distance	exploratory	transportation; energy/raw materials	no	5	2	NA	no	NA
5858	2017	HIGH-RESOLUTION SPECIES-DISTRIBUTION MODEL BASED ON SYSTEMATIC SAMPLING AND INDIRECT OBSERVATIONS	Nezer, Oded;Bar-David, Shirli;Gueta, Tomer;Carmel, Yohay	BIODIVERSITY AND CONSERVATION	yes	exploratory	regional	Israel	present-only	present-only	2009	2009	NA	NA	mammals	1	terrestrial	Maxent	NA	military base and settlements distance; military training areas; nature reserves	exploratory	infrastructure; management/interventions	no	6	3	NA	no	NA
5863	2017	HISTORICAL CHANGES IN THE IMPORTANCE OF CLIMATE AND LAND USE AS DETERMINANTS OF DUTCH POLLINATOR DISTRIBUTIONS	Aguirre-Gutierrez, Jesus;Kissling, W. Daniel;Biesmeijer, Jacobus C.;WallisDeVries, Michiel F.;Reemer, Menno;Carvalheiro, Luisa G.	JOURNAL OF BIOGEOGRAPHY	yes	disturbance/habitat change	national	Netherlands	past-present	past-present	1951	2014	NA	NA	invertebrates	398	terrestrial	Maxent	NA	agricultural areas percent; habitat fragmentation suitable patch size; land use/land cover count; urban areas percent	disturbance/habitat change	food/agriculture; disturbance; ambiguous; infrastructure	yes	14	4	1	no	depends
5877	2017	IDENTIFICATION AND RANKING OF ENVIRONMENTAL THREATS WITH ECOSYSTEM VULNERABILITY DISTRIBUTIONS	Zijp, Michiel C.;Huijbregts, Mark A. J.;Schipper, Aafke M.;Mulder, Christian;Posthuma, Leo	SCIENTIFIC REPORTS	yes	disturbance/habitat change	local	United States	present-only	present-only	2000	2007	NA	NA	fish	84	freshwater	Logistic regression	NA	toxic pressure msPAF	disturbance/habitat change	disturbance	no	6	1	NA	no	NA
5885	2017	IDENTIFYING RELIABLE OPPORTUNISTIC DATA FOR SPECIES DISTRIBUTION MODELING: A BENCHMARK DATA OPTIMIZATION APPROACH	Lin, Yu-Pin;Lin, Wei-Chih;Lien, Wan-Yu;Anthony, Johnathen;Petway, Joy R.	ENVIRONMENTS	yes	exploratory	national	Taiwan	present-only	present-only	UNK	UNK	NA	NA	invertebrates	9	terrestrial	multiple	GAM; SVM; Maxent; GLM	roads distance; urban areas distance	exploratory	transportation; infrastructure	no	12	2	NA	no	NA
5896	2017	IMPROVED SURVEILLANCE FOR EARLY DETECTION OF A POTENTIAL INVASIVE SPECIES: THE ALIEN ROSE-RINGED PARAKEET PSITTACULA KRAMERI IN AUSTRALIA	Vall-llosera, Miquel;Woolnough, Andrew P.;Anderson, Dean;Cassey, Phillip	BIOLOGICAL INVASIONS	yes	invasions	national	Australia	present-only	present-only	1999	2013	NA	NA	birds	1	terrestrial	GLM	NA	human influence index; human population density; human population over 65yrs percent; human population under 14yrs percent; land use/land cover; personal income mean	invasions	human presence; socio-economic; ambiguous	yes	6	6	1	yes	NA
5903	2017	INCORPORATING ANTHROPOGENIC VARIABLES INTO ECOLOGICAL NICHE MODELING TO PREDICT AREAS OF INVASION OF POPILLIA JAPONICA	Zhu, Gengping;Li, Huiqi;Zhao, Li	JOURNAL OF PEST SCIENCE	yes	invasions	global	global	present-only	present-only	UNK	UNK	NA	NA	herbaceous plants	1	terrestrial	Maxent	NA	human footprint index; human population density	invasions	human presence; socio-economic	no	6	2	NA	yes	better
5935	2017	INVASIVE POTENTIAL OF THE PIED CROW (CORVUS ALBUS) IN EASTERN BRAZIL: BEST TO ERADICATE BEFORE IT SPREADS	Pires Adelino, Jose Ricardo;dos Anjos, Luiz;Lima, Marcos Robalinho	PERSPECTIVES IN ECOLOGY AND CONSERVATION	yes	invasions	continental	South America	present-only	present-only	2004	2008	NA	NA	birds	1	terrestrial	ensemble	SRE; DOMAIN; Mahalanobis distance; Maxent; SVM	human footprint index; night light intensity	invasions	human presence; pollution	no	7	2	NA	yes	NA
5936	2017	INVASIVE SYZYGIUM JAMBOS TREES IN PUERTO RICO: NO REFUGE FROM GUAVA RUST	Burman, Erin;Ackerman, James D.;Tremblay, Raymond L.	JOURNAL OF TROPICAL ECOLOGY	yes	invasions	national	Puerto Rico	present-only	present-only	2016	2016	NA	NA	microorganisms; trees/shrubs	1; 1	terrestrial	Maxent	NA	land use/land cover	invasions	ambiguous	yes	9	1	1	no	NA
5948	2017	LANDSCAPE FACTORS AFFECTING TERRITORY OCCUPANCY AND BREEDING SUCCESS OF EGYPTIAN VULTURES ON THE BALKAN PENINSULA	Oppel, Steffen;Dobrev, Vladimir;Arkumarev, Volen;Saravia, Victoria;Bounas, Anastasios;Manolopoulos, Aris;Kret, Elzbieta;Velevski, Metodija;Popgeorgiev, Georgi S.;Nikolov, Stoyan C.	JOURNAL OF ORNITHOLOGY	yes	conservation	multinational	Bulgaria; Greece	present-only	present-only	2003	2015	NA	NA	birds	1	terrestrial	RF	NA	agricultural areas percent; food source type human-related; human population density; inhabitants nearest village count; land use/land cover; livestock density; livestock owners count; poisoning incidents count 10yrs 5km radius; poultry density; roads length paved; roads unpaved length; urban areas percent; villages density 5km radius; wind turbines density 20km radius	conservation	food/agriculture; socio-economic; ambiguous; pollution; transportation; infrastructure; energy/raw materials	yes	34	14	1	no	NA
5968	2017	LOW-LEVEL ADELGES TSUGAE INFESTATION DETECTION IN NEW ENGLAND THROUGH PARTITION MODELING OF LANDSAT DATA	Williams, Justin P.;Hanavan, Ryan P.;Rock, Barrett N.;Minocha, Subhash C.;Linder, Ernst	REMOTE SENSING OF ENVIRONMENT	yes	invasions	regional	United States	present-only	present-only	2013	2013	NA	NA	trees/shrubs	1	terrestrial	Maxent	NA	land use/land cover	invasions	ambiguous	yes	12	1	1	no	NA
5976	2017	MAPPING PRIORITIES FOR CONSERVATION IN SOUTHEAST ASIA	Hughes, A. C.	BIOLOGICAL CONSERVATION	yes	conservation	multinational	Brunei; Myanmar (Burma); Cambodia; Timor-Leste; Indonesia; Laos; Malaysia; Singapore; Thailand; Vietnam; China	present-only	present-only	UNK	UNK	NA	NA	amphibians; birds; herbaceous plants; mammals; reptiles; trees/shrubs	308; 1820; 1197; 1; 83; 304	terrestrial	Maxent	NA	human population density	conservation	socio-economic	no	20	1	NA	yes	NA
5977	2017	MAPPING THE SPATIAL DISTRIBUTION OF THE JAPANESE ENCEPHALITIS VECTOR, CULEX TRITAENIORHYNCHUS GILES, 1901 (DIPTERA: CULICIDAE) WITHIN AREAS OF JAPANESE ENCEPHALITIS RISK	Longbottom, Joshua;Browne, Annie J.;Pigott, David M.;Sinka, Marianne E.;Golding, Nick;Hay, Simon I.;Moyes, Catherine L.;Shearer, Freya M.	PARASITES \& VECTORS	yes	human health/safety	multinational	Japan; Thailand; Vietnam; Bangladesh; Myanmar (Burma); Bhutan; North Korea; Laos; Macao SAR China; Nepal; Singapore; Indonesia; India; Cambodia; Brunei; China; Malaysia; South Korea; Papua New Guinea; Taiwan; Sri Lanka; Philippines	present-only	present-only	1928	2014	NA	NA	invertebrates	1	terrestrial	BRT	NA	cropland mosaic percent; cropland percent; sparsely populated areas; urban areas percent	human health/safety	food/agriculture; infrastructure	no	13	4	NA	no	NA
5992	2017	MISSING IN ACTION: SPECIES COMPETITION IS A NEGLECTED PREDICTOR VARIABLE IN SPECIES DISTRIBUTION MODELLING	Mpakairi, Kudzai Shaun;Ndaimani, Henry;Tagwireyi, Paradzayi;Gara, Tawanda Winmore;Zvidzai, Mark;Madhlamoto, Daphine	PLOS ONE	yes	exploratory	local	Zimbabwe	present-only	present-only	2013	2013	NA	NA	mammals	5	terrestrial	ensemble	GLM; GBM; GAM; CTA; ANN; SRE; FDA; MARS; RF; Maxent	roads distance; settlements distance	exploratory	transportation; infrastructure	no	4	2	NA	no	NA
5999	2017	MODELING IMPACTS OF HUMAN FOOTPRINT AND SOIL VARIABILITY ON THE POTENTIAL DISTRIBUTION OF INVASIVE PLANT SPECIES IN DIFFERENT BIOMES	Wan, Ji-Zhong;Wang, Chun-Jing;Yu, Fei-Hai	ACTA OECOLOGICA-INTERNATIONAL JOURNAL OF ECOLOGY	yes	invasions	national	China	present-only	present-only	UNK	UNK	NA	NA	herbaceous plants	29	terrestrial	Maxent	NA	human footprint index	invasions	human presence	no	7	1	NA	yes	better
6002	2017	MODELING NONBREEDING DISTRIBUTIONS OF SHOREBIRDS AND WATERFOWL IN RESPONSE TO CLIMATE CHANGE	Reese, Gordon C.;Skagen, Susan K.	ECOLOGY AND EVOLUTION	yes	conservation	regional	United States	present-future	present-only	1981	2070	2041	2070	birds	16	terrestrial	RF	NA	cropland percent	conservation	food/agriculture	no	11	1	NA	no	NA
6037	2017	MOUNTAIN ROADS SHIFT NATIVE AND NON-NATIVE PLANT SPECIES' RANGES	Lembrechts, Jonas J.;Alexander, Jake M.;Cavieres, Lohengrin A.;Haider, Sylvia;Lenoir, Jonathan;Kueffer, Christoph;McDougall, Keith;Naylor, Bridgett J.;Nunez, Martin A.;Pauchard, Anibal;Rew, Lisa J.;Nijs, Ivan;Milbau, Ann	ECOGRAPHY	yes	exploratory	multinational	Argentina; Australia; Chile; United States; Norway; Switzerland	present-only	present-only	2012	2014	NA	NA	herbaceous plants	184	terrestrial	Hierarchical model	NA	roads distance	exploratory	transportation	no	1	1	NA	no	NA
6051	2017	NICHE-BASED SPECIES DISTRIBUTION MODELS AND CONSERVATION PLANNING FOR ENDANGERED FRESHWATER CRAYFISH IN SOUTH-WESTERN GERMANY	Chucholl, Christoph	AQUATIC CONSERVATION-MARINE AND FRESHWATER ECOSYSTEMS	yes	conservation	local	Germany	present-only	present-only	2013	2015	NA	NA	invertebrates	2	freshwater	Maxent	NA	human influence index; land use/land cover	conservation	human presence; ambiguous	yes	6	2	1	yes	NA
6067	2017	ON THE BRINK OF EXTINCTION-HABITAT SELECTION OF ADDAX AND DORCAS GAZELLE ACROSS THE TIN TOUMMA DESERT, NIGER	Stabach, Jared A.;Rabeil, Thomas;Turmine, Vincent;Wacher, Tim;Mueller, Thomas;Leimgruber, Peter	DIVERSITY AND DISTRIBUTIONS	yes	conservation	regional	Niger	present-only	present-only	2008	2014	NA	NA	mammals	2	terrestrial	GLM	NA	human disturbance	conservation	infrastructure	no	8	1	NA	no	NA
6079	2017	PATTERNS OF DISTRIBUTION AND LANDSCAPE CONNECTIVITY OF THE STAG BEETLE IN A HUMAN-DOMINATED LANDSCAPE	Della Rocca, Francesca;Bogliani, Giuseppe;Milanesi, Pietro	NATURE CONSERVATION-BULGARIA	yes	conservation	local	Italy	present-only	present-only	2012	2015	NA	NA	invertebrates	1	terrestrial	ensemble	ANN; GAM; GLM; Maxent; BRT; RF; MARS	cropland percent; roads distance; settlements dense percent; settlements distance; settlements sparse percent	conservation	food/agriculture; transportation; infrastructure	no	13	5	NA	no	NA
6083	2017	PERSISTENCE OF GREATER SAGE-GROUSE IN AGRICULTURAL LANDSCAPES	Shirk, Andrew J.;Schroeder, Michael A.;Robb, Leslie A.;Cushman, Samuel A.	JOURNAL OF WILDLIFE MANAGEMENT	yes	disturbance/habitat change	local	United States	past-present	past-present	1992	2014	NA	NA	birds	1	terrestrial	Maxent	NA	conservation program percent; energy transmission lines density; energy transmission lines distance; human population density; land use/land cover; roads distance; traffic annual daily	disturbance/habitat change	management/interventions; energy/raw materials; socio-economic; ambiguous; transportation	yes	14	7	1	no	NA
6102	2017	PLANNING CONNECTIVITY AT MULTIPLE SCALES FOR LARGE MAMMALS IN A HUMAN-DOMINATED BIODIVERSITY HOTSPOT	Gangadharan, Aditya;Vaidyanathan, Srinivas;St Clair, Colleen Cassady	JOURNAL FOR NATURE CONSERVATION	yes	conservation	local	India	present-only	present-only	2008	2010	NA	NA	mammals	2	terrestrial	RSF	NA	house density; human-dominated areas distance; human presence; land use simplified; land use/land cover; protected areas	conservation	infrastructure; human presence; ambiguous; management/interventions	yes	4	6	2	no	NA
6126	2017	POTENTIAL DISTRIBUTION OF THE ENDEMIC IMBRICATE ALLIGATOR LIZARD (BARISIA IMBRICATA IMBRICATA) IN HIGHLANDS OF CENTRAL MEXICO	Sunny, Armando;Gonzalez-Fernandez, Andrea;D'Addario, Maristella	AMPHIBIA-REPTILIA	yes	exploratory	regional	Mexico	present-only	present-only	1990	2014	NA	NA	reptiles	1	terrestrial	ensemble	SRE; GARP; Maxent; DOMAIN; ENFA	agricultural areas percent	exploratory	food/agriculture	no	12	1	NA	yes	NA
6142	2017	PREDICTING CURRENT AND FUTURE DISEASE OUTBREAKS OF DIPLODIA SAPINEA SHOOT BLIGHT IN ITALY: SPECIES DISTRIBUTION MODELS AS A TOOL FOR FOREST MANAGEMENT PLANNING	Bosso, Luciano;Luchi, Nicola;Maresi, Giorgio;Cristinzio, Gennaro;Smeraldo, Sonia;Russo, Danilo	FOREST ECOLOGY AND MANAGEMENT	yes	food/economics	national	Italy	present-future	present-only	UNK	2080	2050	2080	microorganisms	1	terrestrial	Maxent	NA	land use/land cover	food/economics	ambiguous	yes	10	1	1	yes	NA
6147	2017	PREDICTING INVASION RISK OF RACCOON PROCYON LOTOR IN IRAN USING ENVIRONMENTAL NICHE MODELS	Farashi, Azita;Naderi, Morteza	LANDSCAPE AND ECOLOGICAL ENGINEERING	yes	invasions	national	Iran	present-only	present-only	1991	2013	NA	NA	mammals	1	terrestrial	multiple	Maxent; GARP; ENFA	farmlands dry distance; human population density rural; human population density urban; irrigated farmlands distance; protected areas distance; rangeland distance; settlements rural distance; settlements urban distance	invasions	food/agriculture; socio-economic; infrastructure; management/interventions	no	15	8	NA	no	NA
6152	2017	PREDICTING RISK OF INVASION IN A MEDITERRANEAN ISLAND USING NICHE MODELLING AND VALUABLE BIOTA	Lazzaro, L.;Viciani, D.;Dell'Olmo, L.;Foggi, B.	PLANT BIOSYSTEMS	yes	invasions	local	Italy	present-only	present-only	2012	2013	NA	NA	trees/shrubs	6	terrestrial	ensemble	SRE; CTA; RF; GBM; FDA; MARS; GAM; GLM; ANN; Maxent	agricultural and anthropic areas; buildings surface area; roads length	invasions	food/agriculture; infrastructure; transportation	no	11	3	NA	no	NA
6156	2017	PREDICTING SUITABLE HABITAT OF THE CHINESE MONAL (LOPHOPHORUS LHUYSII) USING ECOLOGICAL NICHE MODELING IN THE QIONGLAI MOUNTAINS, CHINA	Wang, Bin;Xu, Yu;Ran, Jianghong	PEERJ	yes	conservation	local	China	present-only	present-only	2005	2015	NA	NA	birds	1	terrestrial	Maxent	NA	roads distance; settlements distance	conservation	transportation; infrastructure	no	5	2	NA	yes	NA
6167	2017	PREDICTION OF BIODIVERSITY HOTSPOTS IN THE ANTHROPOCENE: THE CASE OF VETERAN OAKS	Skarpaas, Olav;Blumentrath, Stefan;Evju, Marianne;Sverdrup-Thygeson, Anne	ECOLOGY AND EVOLUTION	yes	conservation	regional	Norway	present-only	present-only	UNK	UNK	NA	NA	trees/shrubs	2	terrestrial	GLM	NA	roads distance	conservation	transportation	no	12	1	NA	no	NA
6183	2017	PRIORITY AREAS FOR THE CONSERVATION OF PERENNIAL PLANTS IN CHINA	Zhang, Ming-Gang;Slik, J. W. Ferry;Ma, Ke-Ping	BIOLOGICAL CONSERVATION	yes	conservation	national	China	present-only	present-only	UNK	UNK	NA	NA	herbaceous plants	7427	terrestrial	Maxent	NA	cropland	conservation	food/agriculture	no	34	1	NA	yes	NA
6191	2017	PROTECTED AREAS OFFER REFUGE FROM INVASIVE SPECIES SPREADING UNDER CLIMATE CHANGE	Gallardo, Belinda;Aldridge, David C.;Gonzalez-Moreno, Pablo;Pergl, Jan;Pizarro, Manuel;Pysek, Petr;Thuiller, Wilfried;Yesson, Christopher;Vila, Montserrat	GLOBAL CHANGE BIOLOGY	yes	invasions	continental	Europe	present-future	present-only	1950	2196	2041	2196	fish; herbaceous plants; invertebrates; microorganisms; amphibians; birds; mammals; reptiles; trees/shrubs	4; 1; 9; 12; 1; 4; 3; 11	freshwater; marine; terrestrial	multiple	GLM; GBM; RF; GAM	human accessibility	invasions	barriers/access	no	10	1	NA	yes	NA
6191	2017	PROTECTED AREAS OFFER REFUGE FROM INVASIVE SPECIES SPREADING UNDER CLIMATE CHANGE	Gallardo, Belinda;Aldridge, David C.;Gonzalez-Moreno, Pablo;Pergl, Jan;Pizarro, Manuel;Pysek, Petr;Thuiller, Wilfried;Yesson, Christopher;Vila, Montserrat	GLOBAL CHANGE BIOLOGY	yes	invasions	continental	Europe	present-future	present-only	1950	2196	2041	2196	fish; herbaceous plants; invertebrates; microorganisms; amphibians; birds; mammals; reptiles; trees/shrubs	7; 15; 3; 3	freshwater; marine; terrestrial	multiple	GLM; GBM; RF; GAM	human accessibility	invasions	barriers/access	no	10	1	NA	yes	NA
6191	2017	PROTECTED AREAS OFFER REFUGE FROM INVASIVE SPECIES SPREADING UNDER CLIMATE CHANGE	Gallardo, Belinda;Aldridge, David C.;Gonzalez-Moreno, Pablo;Pergl, Jan;Pizarro, Manuel;Pysek, Petr;Thuiller, Wilfried;Yesson, Christopher;Vila, Montserrat	GLOBAL CHANGE BIOLOGY	yes	invasions	continental	Europe	present-future	present-only	1950	2196	2041	2196	fish; herbaceous plants; invertebrates; microorganisms; amphibians; birds; mammals; reptiles; trees/shrubs	8; 2; 3	freshwater; marine; terrestrial	multiple	GLM; GBM; RF; GAM	human accessibility	invasions	barriers/access	no	10	1	NA	yes	NA
6211	2017	RE-ESTABLISHING THE PECKING ORDER: NICHE MODELS RELIABLY PREDICT SUITABLE HABITATS FOR THE REINTRODUCTION OF RED-BILLED OXPECKERS	Kalle, Riddhika;Combrink, Leigh;Ramesh, Tharmalingam;Downs, Colleen T.	ECOLOGY AND EVOLUTION	yes	reintroduction/restoration	national	South Africa	present-only	present-only	2007	2014	NA	NA	birds	1	terrestrial	ensemble	BRT; GAM; GLM	land use/land cover; protected areas distance	reintroduction/restoration	ambiguous; management/interventions	yes	10	2	1	yes	not_stated
6220	2017	REINTRODUCED EURASIAN BEAVERS (CASTOR FIBER): COLONIZATION AND RANGE EXPANSION ACROSS HUMAN-DOMINATED LANDSCAPES	Swinnen, Kristijn R. R.;Strubbe, Diederik;Matthysen, Erik;Leirs, Herwig	BIODIVERSITY AND CONSERVATION	yes	reintroduction/restoration	regional	Belgium	present-only	present-only	2011	2014	NA	NA	mammals	1	terrestrial	Maxent	NA	semi-natural areas	reintroduction/restoration	disturbance	no	7	1	NA	no	NA
6224	2017	REPRODUCTIVE PARAMETERS AND POTENTIAL GEOGRAPHICAL DISTRIBUTION OF NESTING AREAS OF GRUS CANADENSIS NESIOTES (AVES, GRUIDAE) IN CUBA: CONSERVATION IMPLICATIONS	Ferrer-Sanchez, Y.;Ruiz Companioni, I.;Abasolo-Pacheco, F.;Plasencia-Vazquez, A. H.;Denis Avila, D.;Rodriguez Pina, E.	ANIMAL BIODIVERSITY AND CONSERVATION	yes	conservation	local	Cuba	present-only	present-only	2008	2010	NA	NA	birds	1	terrestrial	Maxent	NA	cultivated areas distance; cultivated areas percent; land use/land cover; pastures distance; pastures percent; urban areas distance	conservation	food/agriculture; ambiguous; infrastructure	yes	4	6	1	no	NA
6239	2017	SEARCHING THE RIGHT TIE-EXPERT-BASED VS. STATISTICAL NICHE MODELING FOR HABITAT MANAGEMENT AT THE ALPINE TREELINE ECOTONE	Sachser, Frederik;Nopp-Mayr, Ursula;Zohmann, Margit;Schweiger, Anna-Katharina;Grunschachner-Berger, Veronika;Immitzer, Markus	ECOLOGICAL ENGINEERING	yes	exploratory	regional	Austria	present-only	present-only	UNK	UNK	NA	NA	birds	1	terrestrial	Logistic regression	NA	grazing intensity class; hiking trails presence	exploratory	food/agriculture; recreation/tourism	no	24	2	NA	no	NA
6276	2017	SPATIO-TEMPORAL DISTRIBUTION OF VECTOR-HOST CONTACT (VHC) RATIOS AND ECOLOGICAL NICHE MODELING OF THE WEST NILE VIRUS MOSQUITO VECTOR, CULEX QUINQUEFASCIATUS, IN THE CITY OF NEW ORLEANS, LA, USA	Sallam, Mohamed F.;Michaels, Sarah R.;Riegel, Claudia;Pereira, Roberto M.;Zipperer, Wayne;Lockaby, B. Graeme;Koehler, Philip G.	INTERNATIONAL JOURNAL OF ENVIRONMENTAL RESEARCH AND PUBLIC HEALTH	yes	human health/safety	local	United States	present-only	present-only	2015	2015	NA	NA	invertebrates	1	terrestrial	Maxent	NA	built-up areas; households number per block; industrial and commercial areas; residential and urban areas	human health/safety	infrastructure; socio-economic	no	29	4	NA	no	NA
6279	2017	SPATIOTEMPORAL DISTRIBUTION OF AN INVASIVE INSECT IN AN URBAN LANDSCAPE: INTRODUCTION, ESTABLISHMENT AND IMPACT	Thomas, Shyam M.;Simmons, Gregory S.;Daugherty, Matthew P.	LANDSCAPE ECOLOGY	yes	invasions	local	United States	present-only	present-only	2008	2013	NA	NA	invertebrates	1	terrestrial	GAM	NA	impervious surfaces percent	invasions	infrastructure	no	4	1	NA	no	NA
6282	2017	SPECIES' HABITAT USE INFERRED FROM ENVIRONMENTAL VARIABLES AT MULTIPLE SCALES: HOW MUCH WE GAIN FROM HIGH-RESOLUTION VEGETATION DATA?	Gaston, Aitor;Ciudad, Carlos;Mateo-Sanchez, Maria C.;Garcia-Vinas, Juan I.;Lopez-Leiva, Cesar;Fernandez-Landa, Alfredo;Marchamalo, Miguel;Cuevas, Jorge;de la Fuente, Begona;Fortin, Marie-Josee;Saura, Santiago	INTERNATIONAL JOURNAL OF APPLIED EARTH OBSERVATION AND GEOINFORMATION	yes	exploratory	regional	Spain	present-only	present-only	2000	2010	NA	NA	mammals	1	terrestrial	Logistic regression	NA	buildings density; highways density; land use/land cover; roads density	exploratory	infrastructure; transportation; ambiguous	yes	5	4	1	no	NA
6295	2017	SPECIES DISTRIBUTION MODELS AS A TOOL TO PREDICT RANGE EXPANSION AFTER REINTRODUCTION: A CASE STUDY ON EURASIAN BEAVERS (CASTOR FIBER)	Smeraldo, Sonia;Di Febbraro, Mirko;Cirovic, Dusko;Bosso, Luciano;Trbojevic, Igor;Russo, Danilo	JOURNAL FOR NATURE CONSERVATION	yes	reintroduction/restoration	multinational	Serbia; Bosnia & Herzegovina	present-only	present-only	2004	2014	NA	NA	mammals	1	terrestrial	ensemble	GLM; GAM; GBM; RF; MARS; Maxent; SRE	farmlands distance	reintroduction/restoration	food/agriculture	no	5	1	NA	no	NA
6296	2017	SPECIES DISTRIBUTION MODELS DERIVED FROM CITIZEN SCIENCE DATA PREDICT THE FINE SCALE MOVEMENTS OF OWLS IN AN URBANIZING LANDSCAPE	Bradsworth, Nick;White, John G.;Isaac, Bronwyn;Cooke, Raylene	BIOLOGICAL CONSERVATION	yes	disturbance/habitat change	local	Austria	present-only	present-only	1997	UNK	NA	NA	birds	1	terrestrial	Maxent	NA	land use/land cover	disturbance/habitat change	ambiguous	yes	7	1	1	no	NA
6300	2017	SPECIES DISTRIBUTION MODELS OF TWO CRITICALLY ENDANGERED DEEP-SEA OCTOCORALS REVEAL FISHING IMPACTS ON VULNERABLE MARINE ECOSYSTEMS IN CENTRAL MEDITERRANEAN SEA	Lauria, V.;Garofalo, G.;Fiorentino, F.;Massi, D.;Milisenda, G.;Piraino, S.;Russo, T.;Gristina, M.	SCIENTIFIC REPORTS	yes	conservation	regional	Italy	present-only	present-only	2008	2013	NA	NA	invertebrates	2	marine	GAM	NA	fishing pressure	conservation	disturbance	no	7	1	NA	no	not_stated
6343	2017	THE EFFECT OF REPRODUCTIVE OCCURRENCES AND HUMAN DESCRIPTORS ON INVASIVE PET DISTRIBUTION MODELLING: TRACHEMYS SCRIPTA ELEGANS IN THE IBERIAN PENINSULA	Banha, Filipe;Gama, Mafalda;Anastacio, Pedro Manuel	ECOLOGICAL MODELLING	yes	invasions	multinational	Spain; Portugal	present-only	present-only	1960	1990	NA	NA	reptiles	1	terrestrial	ensemble	SRE; CTA; RF; MARS; FDA; GLM; GBM; ANN	human population density; pet shop density; urban areas distance	invasions	socio-economic; recreation/tourism; infrastructure	no	7	3	NA	yes	no_difference
6344	2017	THE EFFECT OF URBAN GROWTH ON LANDSCAPE-SCALE RESTORATION FOR A FIRE-DEPENDENT SONGBIRD	Pickens, Bradley A.;Marcus, Jeffrey F.;Carpenter, John P.;Anderson, Scott;Taillie, Paul J.;Collazo, Jaime A.	JOURNAL OF ENVIRONMENTAL MANAGEMENT	yes	reintroduction/restoration	local	United States	present-only	present-only	2006	2090	2050	2090	birds	1	terrestrial	RSF	NA	agricultural areas percent 3km radius; urban-affected fires presence; urban areas index	reintroduction/restoration	food/agriculture; infrastructure	no	7	3	NA	no	NA
[truncated: 4,422 more rows]

## Sheet: Supplementary_Table_6
Supplementary Table 6	Human predictor list.	Data table of the 2,307 unique human predictors used in the 1,429 full articles identified in the systematic review and synthesis. The predictors are sorted by category, data type, and predictor name.
category	data_type	predictor	timeframes	taxa	study_focus	uid	sdg	count_sdgs	count_papers	first_year	last_year
ambiguous	density/count	abandoned areas percent	past; present; future	birds	disturbance/habitat change	11080		0	1	2010	2010
[truncated: 2,306 more rows]

## Sheet: Supplementary_Table_7
Supplementary Table 7	Description of column names for the systematic review dataset and predictor list.	Column names corresponding with the systematic review dataset (Supplementary Table 5) and predictor list (Supplementary Table 6).
[truncated: 31 more rows]
