# Supplementary material for: Gaps and opportunities in modelling human influence on species distributions in the Anthropocene
Source: Nat Ecol Evol. 2024 Jun 12;8(7):1365–77. doi: 10.1038/s41559-024-02435-3 (PMC11239511; doi:10.1038/s41559-024-02435-3)
Supplement: Supplementary file 5 — Statistical source data. [file 41559_2024_2435_MOESM5_ESM.xlsx]

## Sheet: Fig1
year	article_type	count
2000	acknowledge human influence	16
2000	have been published	29
2000	use human predictors in SDMs	6
2001	acknowledge human influence	15
2001	have been published	42
2001	use human predictors in SDMs	2
2002	acknowledge human influence	22
2002	have been published	56
2002	use human predictors in SDMs	4
2003	acknowledge human influence	34
2003	have been published	68
2003	use human predictors in SDMs	6
2004	acknowledge human influence	32
2004	have been published	78
2004	use human predictors in SDMs	8
2005	acknowledge human influence	40
2005	have been published	92
2005	use human predictors in SDMs	7
2006	acknowledge human influence	73
2006	have been published	162
2006	use human predictors in SDMs	23
2007	acknowledge human influence	78
2007	have been published	185
2007	use human predictors in SDMs	21
2008	acknowledge human influence	78
2008	have been published	232
2008	use human predictors in SDMs	12
2009	acknowledge human influence	98
2009	have been published	273
2009	use human predictors in SDMs	38
2010	acknowledge human influence	135
2010	have been published	347
2010	use human predictors in SDMs	36
2011	acknowledge human influence	175
2011	have been published	447
2011	use human predictors in SDMs	40
2012	acknowledge human influence	212
2012	have been published	608
2012	use human predictors in SDMs	50
2013	acknowledge human influence	281
2013	have been published	694
2013	use human predictors in SDMs	90
2014	acknowledge human influence	345
2014	have been published	832
2014	use human predictors in SDMs	109
2015	acknowledge human influence	363
2015	have been published	913
2015	use human predictors in SDMs	108
2016	acknowledge human influence	378
2016	have been published	973
2016	use human predictors in SDMs	101
2017	acknowledge human influence	408
2017	have been published	1071
2017	use human predictors in SDMs	120
2018	acknowledge human influence	481
2018	have been published	1133
2018	use human predictors in SDMs	122
2019	acknowledge human influence	501
2019	have been published	1202
2019	use human predictors in SDMs	142
2020	acknowledge human influence	610
2020	have been published	1422
2020	use human predictors in SDMs	181
2021	acknowledge human influence	728
2021	have been published	1641
2021	use human predictors in SDMs	203

## Sheet: Fig1_inset
year	level	percent
2000	pc_SDM_all	0.551724
2001	pc_SDM_all	0.357143
2002	pc_SDM_all	0.392857
2003	pc_SDM_all	0.5
2004	pc_SDM_all	0.410256
2005	pc_SDM_all	0.434783
2006	pc_SDM_all	0.450617
2007	pc_SDM_all	0.421622
2008	pc_SDM_all	0.336207
2009	pc_SDM_all	0.358974
2010	pc_SDM_all	0.389049
2011	pc_SDM_all	0.391499
2012	pc_SDM_all	0.348684
2013	pc_SDM_all	0.404899
2014	pc_SDM_all	0.414663
2015	pc_SDM_all	0.39759
2016	pc_SDM_all	0.388489
2017	pc_SDM_all	0.380952
2018	pc_SDM_all	0.424537
2019	pc_SDM_all	0.416805
2020	pc_SDM_all	0.428973
2021	pc_SDM_all	0.443632
2000	pc_SDM_hum	0.206897
2001	pc_SDM_hum	0.047619
2002	pc_SDM_hum	0.0714286
2003	pc_SDM_hum	0.0882353
2004	pc_SDM_hum	0.102564
2005	pc_SDM_hum	0.076087
2006	pc_SDM_hum	0.141975
2007	pc_SDM_hum	0.113514
2008	pc_SDM_hum	0.0517241
2009	pc_SDM_hum	0.139194
2010	pc_SDM_hum	0.103746
2011	pc_SDM_hum	0.0894855
2012	pc_SDM_hum	0.0822368
2013	pc_SDM_hum	0.129683
2014	pc_SDM_hum	0.13101
2015	pc_SDM_hum	0.118291
2016	pc_SDM_hum	0.103803
2017	pc_SDM_hum	0.112045
2018	pc_SDM_hum	0.107679
2019	pc_SDM_hum	0.118136
2020	pc_SDM_hum	0.127286
2021	pc_SDM_hum	0.123705
