# Supplementary material for: Gaps and opportunities in modelling human influence on species distributions in the Anthropocene
Source: Nat Ecol Evol. 2024 Jun 12;8(7):1365–77. doi: 10.1038/s41559-024-02435-3 (PMC11239511; doi:10.1038/s41559-024-02435-3)
Supplement: Supplementary file 6 — Statistical source data. [file 41559_2024_2435_MOESM6_ESM.xlsx]

## Sheet: Fig2A
study_area_scale	count_studies	count_papers	percent_papers	pos	.group
local	556	553	38.6984	0	1
regional	363	362	25.3324	276.5	2
national	238	238	16.655	457.5	3
multinational	193	193	13.5059	576.5	4
continental	49	46	3.21903	673	5
global	42	37	2.58922	696	6

## Sheet: Fig2B
iso_a3	sovereignt	continent	n_papers	perc_papers
AFG	Afghanistan	Asia	8	0.00559832
AGO	Angola	Africa	7	0.00489853
ALB	Albania	Europe	6	0.00419874
ARE	United Arab Emirates	Asia	6	0.00419874
ARG	Argentina	South America	25	0.0174948
ARM	Armenia	Asia	14	0.00979706
ATA	Antarctica	Antarctica	NA	NA
ATF	France	Seven seas (open ocean)	NA	NA
AUS	Australia	Oceania	48	0.0335899
AUT	Austria	Europe	26	0.0181945
AZE	Azerbaijan	Asia	14	0.00979706
BDI	Burundi	Africa	5	0.00349895
BEL	Belgium	Europe	21	0.0146956
BEN	Benin	Africa	7	0.00489853
BFA	Burkina Faso	Africa	6	0.00419874
BGD	Bangladesh	Asia	17	0.0118964
BGR	Bulgaria	Europe	9	0.00629811
BHS	The Bahamas	North America	2	0.00139958
BIH	Bosnia and Herzegovina	Europe	7	0.00489853
BLR	Belarus	Europe	4	0.00279916
BLZ	Belize	North America	7	0.00489853
BOL	Bolivia	South America	12	0.00839748
BRA	Brazil	South America	33	0.0230931
BRN	Brunei	Asia	13	0.00909727
BTN	Bhutan	Asia	19	0.013296
BWA	Botswana	Africa	4	0.00279916
CAF	Central African Republic	Africa	5	0.00349895
CAN	Canada	North America	50	0.0349895
CHE	Switzerland	Europe	40	0.0279916
CHL	Chile	South America	12	0.00839748
CHN	China	Asia	100	0.069979
CIV	Ivory Coast	Africa	5	0.00349895
CMR	Cameroon	Africa	9	0.00629811
COD	Democratic Republic of the Congo	Africa	8	0.00559832
COG	Republic of Congo	Africa	6	0.00419874
COL	Colombia	South America	8	0.00559832
CRI	Costa Rica	North America	5	0.00349895
CUB	Cuba	North America	6	0.00419874
XTX	Northern Cyprus	Asia	NA	NA
CYP	Cyprus	Asia	3	0.00209937
CZE	Czech Republic	Europe	22	0.0153954
DEU	Germany	Europe	70	0.0489853
DJI	Djibouti	Africa	4	0.00279916
DNK	Denmark	Europe	8	0.00559832
DOM	Dominican Republic	North America	2	0.00139958
DZA	Algeria	Africa	5	0.00349895
ECU	Ecuador	South America	11	0.00769769
EGY	Egypt	Africa	9	0.00629811
ERI	Eritrea	Africa	4	0.00279916
ESP	Spain	Europe	100	0.069979
EST	Estonia	Europe	4	0.00279916
ETH	Ethiopia	Africa	14	0.00979706
FIN	Finland	Europe	22	0.0153954
FJI	Fiji	Oceania	NA	NA
FLK	United Kingdom	South America	1	0.00069979
FRA	France	Europe	44	0.0307908
GAB	Gabon	Africa	7	0.00489853
GBR	United Kingdom	Europe	37	0.0258922
GEO	Georgia	Asia	14	0.00979706
GHA	Ghana	Africa	4	0.00279916
GIN	Guinea	Africa	5	0.00349895
GMB	Gambia	Africa	4	0.00279916
GNB	Guinea Bissau	Africa	4	0.00279916
GNQ	Equatorial Guinea	Africa	5	0.00349895
GRC	Greece	Europe	8	0.00559832
GRL	Denmark	North America	NA	NA
GTM	Guatemala	North America	7	0.00489853
GUY	Guyana	South America	4	0.00279916
HND	Honduras	North America	5	0.00349895
HRV	Croatia	Europe	10	0.0069979
HTI	Haiti	North America	3	0.00209937
HUN	Hungary	Europe	13	0.00909727
IDN	Indonesia	Asia	24	0.016795
IND	India	Asia	52	0.0363891
IRL	Ireland	Europe	13	0.00909727
IRN	Iran	Asia	65	0.0454864
IRQ	Iraq	Asia	10	0.0069979
ISL	Iceland	Europe	2	0.00139958
ISR	Israel	Asia	15	0.0104969
ITA	Italy	Europe	81	0.056683
JAM	Jamaica	North America	2	0.00139958
JOR	Jordan	Asia	9	0.00629811
JPN	Japan	Asia	33	0.0230931
KAZ	Kazakhstan	Asia	6	0.00419874
KEN	Kenya	Africa	12	0.00839748
KGZ	Kyrgyzstan	Asia	5	0.00349895
KHM	Cambodia	Asia	16	0.0111966
KOR	South Korea	Asia	29	0.0202939
UNK	Kosovo	Europe	NA	NA
KWT	Kuwait	Asia	6	0.00419874
LAO	Laos	Asia	16	0.0111966
LBN	Lebanon	Asia	9	0.00629811
LBR	Liberia	Africa	5	0.00349895
LBY	Libya	Africa	5	0.00349895
LKA	Sri Lanka	Asia	7	0.00489853
LSO	Lesotho	Africa	2	0.00139958
LTU	Lithuania	Europe	5	0.00349895
LUX	Luxembourg	Europe	9	0.00629811
LVA	Latvia	Europe	5	0.00349895
MAR	Morocco	Africa	9	0.00629811
MDA	Moldova	Europe	5	0.00349895
MDG	Madagascar	Africa	5	0.00349895
MEX	Mexico	North America	30	0.0209937
MKD	Macedonia	Europe	5	0.00349895
MLI	Mali	Africa	6	0.00419874
MMR	Myanmar	Asia	20	0.0139958
MNE	Montenegro	Europe	2	0.00139958
MNG	Mongolia	Asia	6	0.00419874
MOZ	Mozambique	Africa	7	0.00489853
MRT	Mauritania	Africa	5	0.00349895
MWI	Malawi	Africa	4	0.00279916
MYS	Malaysia	Asia	24	0.016795
NAM	Namibia	Africa	5	0.00349895
NCL	France	Oceania	NA	NA
NER	Niger	Africa	6	0.00419874
NGA	Nigeria	Africa	6	0.00419874
NIC	Nicaragua	North America	5	0.00349895
NLD	Netherlands	Europe	16	0.0111966
NOR	Norway	Europe	13	0.00909727
NPL	Nepal	Asia	23	0.0160952
NZL	New Zealand	Oceania	10	0.0069979
OMN	Oman	Asia	7	0.00489853
PAK	Pakistan	Asia	16	0.0111966
PAN	Panama	North America	7	0.00489853
PER	Peru	South America	11	0.00769769
PHL	Philippines	Asia	11	0.00769769
PNG	Papua New Guinea	Oceania	4	0.00279916
POL	Poland	Europe	19	0.013296
PRI	United States of America	North America	3	0.00209937
PRK	North Korea	Asia	7	0.00489853
PRT	Portugal	Europe	47	0.0328901
PRY	Paraguay	South America	9	0.00629811
PSE	Israel	Asia	3	0.00209937
QAT	Qatar	Asia	5	0.00349895
ROU	Romania	Europe	13	0.00909727
RUS	Russia	Europe	26	0.0181945
RWA	Rwanda	Africa	6	0.00419874
ESH	Western Sahara	Africa	NA	NA
SAU	Saudi Arabia	Asia	9	0.00629811
SDN	Sudan	Africa	7	0.00489853
SSD	South Sudan	Africa	5	0.00349895
SEN	Senegal	Africa	6	0.00419874
SLB	Solomon Islands	Oceania	NA	NA
SLE	Sierra Leone	Africa	6	0.00419874
SLV	El Salvador	North America	5	0.00349895
SOL	Somaliland	Africa	NA	NA
SOM	Somalia	Africa	5	0.00349895
SRB	Republic of Serbia	Europe	11	0.00769769
SUR	Suriname	South America	4	0.00279916
SVK	Slovakia	Europe	15	0.0104969
SVN	Slovenia	Europe	12	0.00839748
SWE	Sweden	Europe	12	0.00839748
SWZ	Swaziland	Africa	4	0.00279916
SYR	Syria	Asia	12	0.00839748
TCD	Chad	Africa	5	0.00349895
TGO	Togo	Africa	4	0.00279916
THA	Thailand	Asia	28	0.0195941
TJK	Tajikistan	Asia	5	0.00349895
TKM	Turkmenistan	Asia	5	0.00349895
TLS	East Timor	Asia	6	0.00419874
TTO	Trinidad and Tobago	North America	2	0.00139958
TUN	Tunisia	Africa	6	0.00419874
TUR	Turkey	Asia	20	0.0139958
TWN	Taiwan	Asia	16	0.0111966
TZA	United Republic of Tanzania	Africa	13	0.00909727
UGA	Uganda	Africa	7	0.00489853
UKR	Ukraine	Europe	10	0.0069979
URY	Uruguay	South America	7	0.00489853
USA	United States of America	North America	274	0.191742
UZB	Uzbekistan	Asia	4	0.00279916
VEN	Venezuela	South America	6	0.00419874
VNM	Vietnam	Asia	19	0.013296
VUT	Vanuatu	Oceania	NA	NA
YEM	Yemen	Asia	8	0.00559832
ZAF	South Africa	Africa	22	0.0153954
ZMB	Zambia	Africa	6	0.00419874
ZWE	Zimbabwe	Africa	6	0.00419874

## Sheet: Fig2C
iso_a3	sovereignt	continent	first_yr_local	first_yr_regional	first_yr_national	first_yr_multinational	first_yr_continental
AFG	Afghanistan	Asia	NA	NA	NA	2008	2018
AGO	Angola	Africa	NA	NA	NA	2014	2007
ALB	Albania	Europe	NA	NA	NA	2013	2010
ARE	United Arab Emirates	Asia	NA	NA	NA	2010	2018
ARG	Argentina	South America	2010	2011	NA	2013	2017
ARM	Armenia	Asia	NA	NA	NA	2008	2018
ATA	Antarctica	Antarctica	NA	NA	NA	NA	NA
ATF	France	Seven seas (open ocean)	NA	NA	NA	NA	NA
AUS	Australia	Oceania	2002	2008	2017	2012	2018
AUT	Austria	Europe	2012	2017	2009	2010	2010
AZE	Azerbaijan	Asia	NA	2020	NA	2008	2018
BDI	Burundi	Africa	NA	NA	NA	2014	2007
BEL	Belgium	Europe	2007	2009	2009	2008	2010
BEN	Benin	Africa	2014	NA	NA	2011	2007
BFA	Burkina Faso	Africa	NA	NA	2013	2011	2007
BGD	Bangladesh	Asia	NA	NA	2014	2011	2018
BGR	Bulgaria	Europe	2018	2018	2021	2013	2010
BHS	The Bahamas	North America	NA	NA	NA	2014	2014
BIH	Bosnia and Herzegovina	Europe	NA	NA	NA	2013	2010
BLR	Belarus	Europe	NA	NA	NA	2013	2010
BLZ	Belize	North America	NA	NA	NA	2010	2014
BOL	Bolivia	South America	NA	2013	NA	2013	2017
BRA	Brazil	South America	2007	2013	2012	2013	2017
BRN	Brunei	Asia	NA	NA	NA	2011	2018
BTN	Bhutan	Asia	NA	2021	2020	2011	2018
BWA	Botswana	Africa	NA	NA	NA	2016	2007
CAF	Central African Republic	Africa	NA	NA	NA	2014	2007
CAN	Canada	North America	2002	2014	2009	2001	2014
CHE	Switzerland	Europe	2001	2009	2004	2007	2010
CHL	Chile	South America	2016	2018	2018	2014	2017
CHN	China	Asia	2006	2009	2012	2010	2018
CIV	Ivory Coast	Africa	NA	NA	NA	2011	2007
CMR	Cameroon	Africa	2020	NA	2009	2014	2007
COD	Democratic Republic of the Congo	Africa	2016	NA	NA	2014	2007
COG	Republic of Congo	Africa	NA	NA	NA	2014	2007
COL	Colombia	South America	NA	NA	NA	2013	2017
CRI	Costa Rica	North America	NA	NA	NA	2013	2014
CUB	Cuba	North America	2016	2015	NA	2017	2014
XTX	Northern Cyprus	Asia	NA	NA	NA	NA	2018
CYP	Cyprus	Asia	NA	NA	NA	2010	2018
CZE	Czech Republic	Europe	2016	NA	2013	2010	2010
DEU	Germany	Europe	2002	2006	2010	2008	2010
DJI	Djibouti	Africa	NA	NA	NA	2016	2007
DNK	Denmark	Europe	NA	NA	NA	2008	2010
DOM	Dominican Republic	North America	NA	NA	NA	2017	2014
DZA	Algeria	Africa	NA	NA	NA	2014	2007
ECU	Ecuador	South America	NA	2009	2019	2013	2017
EGY	Egypt	Africa	NA	NA	NA	2010	2007
ERI	Eritrea	Africa	NA	NA	NA	2016	2007
ESP	Spain	Europe	2003	2003	2006	2003	2010
EST	Estonia	Europe	NA	NA	NA	2013	2010
ETH	Ethiopia	Africa	2014	NA	2020	2016	2007
FIN	Finland	Europe	2006	2014	2007	2013	2010
FJI	Fiji	Oceania	NA	NA	NA	NA	2018
FLK	United Kingdom	South America	NA	NA	NA	2014	2017
FRA	France	Europe	2006	2013	2016	2012	2010
GAB	Gabon	Africa	2015	NA	2020	2014	2007
GBR	United Kingdom	Europe	2000	NA	2011	2010	2010
GEO	Georgia	Asia	NA	NA	2014	2008	2018
GHA	Ghana	Africa	NA	NA	NA	2011	2007
GIN	Guinea	Africa	NA	NA	NA	2011	2007
GMB	Gambia	Africa	NA	NA	NA	2011	2007
GNB	Guinea Bissau	Africa	NA	NA	NA	2011	2007
GNQ	Equatorial Guinea	Africa	NA	NA	NA	2014	2007
GRC	Greece	Europe	2013	2017	2010	2014	2010
GRL	Denmark	North America	NA	NA	NA	NA	2014
GTM	Guatemala	North America	NA	NA	NA	2010	2014
GUY	Guyana	South America	NA	NA	NA	2014	2017
HND	Honduras	North America	NA	NA	NA	2013	2014
HRV	Croatia	Europe	2012	NA	2017	2013	2010
HTI	Haiti	North America	NA	NA	NA	2014	2014
HUN	Hungary	Europe	NA	NA	2020	2010	2010
IDN	Indonesia	Asia	2010	2006	2014	2011	2018
IND	India	Asia	2009	2014	2014	2010	2018
IRL	Ireland	Europe	NA	2021	2014	2012	2010
IRN	Iran	Asia	2006	2013	2017	2008	2018
IRQ	Iraq	Asia	NA	2021	NA	2010	2018
ISL	Iceland	Europe	NA	2014	NA	NA	2010
ISR	Israel	Asia	2012	2017	2019	2008	2018
ITA	Italy	Europe	2009	2003	2013	2013	2010
JAM	Jamaica	North America	NA	NA	NA	2014	2014
JOR	Jordan	Asia	NA	NA	NA	2008	2018
JPN	Japan	Asia	2005	2017	2007	2010	2018
KAZ	Kazakhstan	Asia	NA	2009	NA	2008	2018
KEN	Kenya	Africa	2014	2020	NA	2016	2007
KGZ	Kyrgyzstan	Asia	NA	2019	NA	2010	2018
KHM	Cambodia	Asia	2010	2009	NA	2011	2018
KOR	South Korea	Asia	2012	2016	2010	2010	2018
UNK	Kosovo	Europe	NA	NA	NA	NA	2010
KWT	Kuwait	Asia	NA	NA	NA	2008	2018
LAO	Laos	Asia	NA	2014	NA	2011	2018
LBN	Lebanon	Asia	NA	NA	NA	2008	2018
LBR	Liberia	Africa	NA	NA	2021	2011	2007
LBY	Libya	Africa	NA	NA	NA	2015	2007
LKA	Sri Lanka	Asia	NA	NA	2021	2012	2018
LSO	Lesotho	Africa	NA	NA	NA	2016	2007
LTU	Lithuania	Europe	NA	NA	NA	2013	2010
LUX	Luxembourg	Europe	NA	2016	NA	2012	2010
LVA	Latvia	Europe	NA	NA	NA	2013	2010
MAR	Morocco	Africa	NA	2018	NA	2014	2007
MDA	Moldova	Europe	NA	NA	NA	2013	2010
MDG	Madagascar	Africa	2020	2008	2003	NA	2007
MEX	Mexico	North America	2000	2015	2009	2010	2014
MKD	Macedonia	Europe	NA	NA	NA	2013	2010
MLI	Mali	Africa	NA	NA	NA	2011	2007
MMR	Myanmar	Asia	NA	2020	NA	2011	2018
MNE	Montenegro	Europe	NA	NA	NA	2017	2010
MNG	Mongolia	Asia	2020	2016	NA	2019	2018
MOZ	Mozambique	Africa	NA	2020	NA	2016	2007
MRT	Mauritania	Africa	NA	NA	NA	2011	2007
MWI	Malawi	Africa	NA	NA	NA	2016	2007
MYS	Malaysia	Asia	2012	2006	2012	2011	2018
NAM	Namibia	Africa	NA	NA	NA	2015	2007
NCL	France	Oceania	NA	NA	NA	NA	2018
NER	Niger	Africa	2018	2017	NA	2011	2007
NGA	Nigeria	Africa	2020	NA	NA	2011	2007
NIC	Nicaragua	North America	NA	NA	NA	2013	2014
NLD	Netherlands	Europe	2014	NA	2009	2008	2010
NOR	Norway	Europe	2011	2008	2016	2013	2010
NPL	Nepal	Asia	2021	2019	2018	2012	2018
NZL	New Zealand	Oceania	2015	2006	2012	2019	2018
OMN	Oman	Asia	NA	NA	NA	2010	2018
PAK	Pakistan	Asia	2021	2016	NA	2008	2018
PAN	Panama	North America	2020	NA	2019	2013	2014
PER	Peru	South America	NA	2018	NA	2013	2017
PHL	Philippines	Asia	NA	NA	NA	2010	2018
PNG	Papua New Guinea	Oceania	NA	NA	NA	2012	2018
POL	Poland	Europe	NA	2015	2010	2010	2010
PRI	United States of America	North America	2005	NA	2017	2017	2014
PRK	North Korea	Asia	NA	NA	NA	2012	2018
PRT	Portugal	Europe	2004	2013	2013	2003	2010
PRY	Paraguay	South America	NA	NA	NA	2013	2017
PSE	Israel	Asia	NA	NA	NA	2018	2018
QAT	Qatar	Asia	NA	NA	NA	2010	2018
ROU	Romania	Europe	NA	2014	2013	2010	2010
RUS	Russia	Europe	2011	2014	NA	2008	2010
RWA	Rwanda	Africa	NA	NA	NA	2014	2007
ESH	Western Sahara	Africa	NA	NA	NA	NA	2007
SAU	Saudi Arabia	Asia	NA	2015	NA	2008	2018
SDN	Sudan	Africa	NA	NA	NA	2016	2007
SSD	South Sudan	Africa	NA	NA	NA	2016	2007
SEN	Senegal	Africa	NA	NA	2019	2011	2007
SLB	Solomon Islands	Oceania	NA	NA	NA	NA	2018
SLE	Sierra Leone	Africa	NA	NA	2015	2011	2007
SLV	El Salvador	North America	NA	NA	NA	2013	2014
SOL	Somaliland	Africa	NA	NA	NA	NA	2007
SOM	Somalia	Africa	NA	NA	NA	2016	2007
SRB	Republic of Serbia	Europe	2011	NA	2017	2012	2010
SUR	Suriname	South America	NA	NA	NA	2014	2017
SVK	Slovakia	Europe	NA	NA	2011	2010	2010
SVN	Slovenia	Europe	NA	NA	NA	2013	2010
SWE	Sweden	Europe	2007	2007	2014	2013	2010
SWZ	Swaziland	Africa	NA	NA	NA	2016	2007
SYR	Syria	Asia	NA	2019	NA	2008	2018
TCD	Chad	Africa	NA	NA	NA	2015	2007
TGO	Togo	Africa	NA	NA	NA	2011	2007
THA	Thailand	Asia	2013	2012	2019	2010	2018
TJK	Tajikistan	Asia	NA	NA	NA	2008	2018
TKM	Turkmenistan	Asia	NA	NA	NA	2008	2018
TLS	East Timor	Asia	NA	NA	NA	2012	2018
TTO	Trinidad and Tobago	North America	NA	NA	NA	2014	2014
TUN	Tunisia	Africa	NA	NA	2014	2015	2007
TUR	Turkey	Asia	2019	NA	NA	2008	2018
TWN	Taiwan	Asia	2021	2013	2017	2010	2018
TZA	United Republic of Tanzania	Africa	2020	2010	2015	2016	2007
UGA	Uganda	Africa	2016	NA	NA	2016	2007
UKR	Ukraine	Europe	NA	2013	NA	2010	2010
URY	Uruguay	South America	NA	2016	2021	2014	2017
USA	United States of America	North America	2000	2008	2008	2001	2014
UZB	Uzbekistan	Asia	NA	NA	NA	2010	2018
VEN	Venezuela	South America	NA	2014	NA	2014	2017
VNM	Vietnam	Asia	2020	2016	NA	2010	2018
VUT	Vanuatu	Oceania	NA	NA	NA	NA	2018
YEM	Yemen	Asia	2012	NA	NA	2010	2018
ZAF	South Africa	Africa	2006	2013	2008	2016	2007
ZMB	Zambia	Africa	NA	NA	2019	2016	2007
ZWE	Zimbabwe	Africa	2017	2018	NA	2016	2007
