# Supplementary material for: Gaps and opportunities in modelling human influence on species distributions in the Anthropocene
Source: Nat Ecol Evol. 2024 Jun 12;8(7):1365–77. doi: 10.1038/s41559-024-02435-3 (PMC11239511; doi:10.1038/s41559-024-02435-3)
Supplement: Supplementary file 7 — Statistical source data. [file 41559_2024_2435_MOESM7_ESM.xlsx]

## Sheet: Fig3A
num_hum_preds	num_env_preds	num_articles
1	0	3
1	1	8
1	2	17
1	3	25
1	4	31
1	5	43
1	6	42
1	7	42
1	8	37
1	9	20
1	10	25
1	11	26
1	12	19
1	13	11
1	14	12
1	15	8
1	16	7
1	17	1
1	18	6
1	19	7
1	20	20
1	21	3
1	22	6
1	23	6
1	24	2
1	25	3
1	26	1
1	29	3
1	34	1
1	37	1
1	68	1
1	76	1
2	0	2
2	1	6
2	2	15
2	3	13
2	4	32
2	5	24
2	6	39
2	7	29
2	8	14
2	9	15
2	10	19
2	11	10
2	12	15
2	13	7
2	14	11
2	15	9
2	16	7
2	17	4
2	18	3
2	19	6
2	20	3
2	21	3
2	22	2
2	23	5
2	24	2
2	25	2
2	26	2
2	28	2
2	29	2
2	32	2
2	34	1
2	40	1
2	49	1
2	78	1
3	0	2
3	1	2
3	2	5
3	3	12
3	4	16
3	5	19
3	6	14
3	7	19
3	8	16
3	9	17
3	10	13
3	11	16
3	12	7
3	13	4
3	14	5
3	15	4
3	16	5
3	17	3
3	18	3
3	19	4
3	20	3
3	21	3
3	22	4
3	23	2
3	24	1
3	25	2
3	26	2
3	27	2
3	28	1
3	29	1
3	33	2
3	34	1
3	35	1
3	36	1
3	37	1
3	38	1
3	44	1
3	55	1
3	57	1
3	58	1
4	0	3
4	1	1
4	2	3
4	3	9
4	4	13
4	5	6
4	6	11
4	7	16
4	8	15
4	9	13
4	10	8
4	11	12
4	12	6
4	13	6
4	14	4
4	16	4
4	18	2
4	20	2
4	22	2
4	23	1
4	24	2
4	26	1
4	27	2
4	28	2
4	29	3
4	31	1
4	34	2
4	37	3
4	42	1
4	47	1
4	65	1
4	88	1
5	1	1
5	2	4
5	4	6
5	5	6
5	6	5
5	7	9
5	8	9
5	9	4
5	10	7
5	11	6
5	12	4
5	13	4
5	14	4
5	15	1
5	17	3
5	18	1
5	20	1
5	23	1
5	24	1
5	26	1
5	29	1
5	31	1
5	36	1
5	46	1
6	2	1
6	3	1
6	4	4
6	5	7
6	6	3
6	7	3
6	8	2
6	9	7
6	10	2
6	11	5
6	12	1
6	13	1
6	14	4
6	15	1
6	16	1
6	17	2
6	19	2
6	20	3
6	23	1
6	24	2
6	26	1
6	27	2
6	34	1
6	44	1
7	2	1
7	3	1
7	4	5
7	5	6
7	6	2
7	7	4
7	8	4
7	9	3
7	10	1
7	11	5
7	12	2
7	14	3
7	15	2
7	16	2
7	17	1
7	18	2
7	23	4
7	26	1
7	28	1
7	30	1
7	36	1
8	0	2
8	1	1
8	3	1
8	4	1
8	5	6
8	6	1
8	8	2
8	9	4
8	10	3
8	12	2
8	13	1
8	15	1
8	16	2
8	19	3
8	21	1
8	22	2
8	23	1
8	24	1
8	26	1
8	27	2
8	28	2
8	106	1
9	0	2
9	2	2
9	7	1
9	8	2
9	10	1
9	11	2
9	12	1
9	13	1
9	14	2
9	15	1
9	16	1
9	20	1
9	22	1
10	1	1
10	2	2
10	6	1
10	7	1
10	8	1
10	10	1
10	11	2
10	13	2
10	20	1
10	41	1
11	6	2
11	8	1
11	13	1
11	14	1
11	16	2
11	17	1
11	39	1
12	1	1
12	5	1
12	8	2
12	17	1
12	26	1
12	27	1
12	32	1
12	44	1
13	3	1
13	9	1
13	22	1
13	42	1
14	8	1
14	31	1
14	34	1
15	1	1
15	14	1
15	36	1
16	12	1
16	14	2
16	24	1
16	32	1
16	46	1
16	69	1
17	11	1
17	32	1
17	59	1
18	5	1
18	22	1
18	32	1
19	23	1
19	184	1
21	18	1
21	24	2
25	31	1
26	16	1
28	24	1
29	20	1
29	57	1
30	38	1
31	44	1
32	64	1
61	14	1

## Sheet: Fig3B_upper_chart
study_focus	category	uid	predictor	count_studies
conflict/collisions	ambiguous	11686	land use/land cover	1
conflict/collisions	ambiguous	12166	land use/land cover	1
conflict/collisions	ambiguous	1465	land use/land cover	1
conflict/collisions	ambiguous	2026	land use/land cover	1
conflict/collisions	ambiguous	2141	land use/land cover	1
conflict/collisions	ambiguous	2684	forests natural and commercial distance	1
conflict/collisions	ambiguous	2760	land use/land cover	1
conflict/collisions	ambiguous	3142	land use/land cover	1
conflict/collisions	ambiguous	3793	land use/land cover	1
conflict/collisions	ambiguous	4259	land use/land cover diversity	1
conflict/collisions	ambiguous	4601	land use/land cover	1
conflict/collisions	ambiguous	5098	land use/land cover	1
conflict/collisions	ambiguous	5098	land use/land cover diversity	1
conflict/collisions	ambiguous	541	land use/land cover diversity	4
conflict/collisions	ambiguous	541	land use/land cover evenness	4
conflict/collisions	ambiguous	5833	land use/land cover	1
conflict/collisions	ambiguous	7450	land use/land cover	1
conflict/collisions	ambiguous	7450	land use/land cover dominant 4.5km radius	1
conflict/collisions	ambiguous	7612	land use/land cover	1
conflict/collisions	ambiguous	7612	land use/land cover richness	1
conflict/collisions	ambiguous	7841	forest non-forest	1
conflict/collisions	ambiguous	8384	land use/land cover	1
conflict/collisions	ambiguous	9710	land use/land cover	1
conflict/collisions	ambiguous	9864	land use/land cover	1
conflict/collisions	barriers/access	2670	hedgerows density	1
conflict/collisions	disturbance	5488	artificial surfaces	1
conflict/collisions	disturbance	7226	hunting pressure percent	1
conflict/collisions	disturbance	7950	deforestation distance	1
conflict/collisions	disturbance	9496	poaching index	1
conflict/collisions	energy/raw materials	10640	oil camp distance	1
conflict/collisions	energy/raw materials	3428	oil camp distance	1
conflict/collisions	energy/raw materials	556	artificial reservoir distance	1
conflict/collisions	energy/raw materials	556	mining activities percent	1
conflict/collisions	food/agriculture	10640	livestock sheep density	1
conflict/collisions	food/agriculture	10827	agricultural areas percent	1
conflict/collisions	food/agriculture	10827	livestock cattle density	1
conflict/collisions	food/agriculture	10827	livestock goat density	1
conflict/collisions	food/agriculture	10827	livestock sheep density	1
conflict/collisions	food/agriculture	10951	agricultural areas	1
conflict/collisions	food/agriculture	1711	crop maize percent	1
conflict/collisions	food/agriculture	1964	livestock sheep goat density	1
conflict/collisions	food/agriculture	2259	livestock free-grazing	1
conflict/collisions	food/agriculture	2259	pastures distance	1
conflict/collisions	food/agriculture	2670	arable land distance	1
conflict/collisions	food/agriculture	2670	arable land percent	1
conflict/collisions	food/agriculture	2684	agricultural areas distance	1
conflict/collisions	food/agriculture	2684	pastures distance	1
conflict/collisions	food/agriculture	3102	agricultural areas percent 100m radius	1
conflict/collisions	food/agriculture	3102	agricultural areas percent 500m radius	1
conflict/collisions	food/agriculture	3542	cropland percent	1
conflict/collisions	food/agriculture	3638	agricultural areas	1
conflict/collisions	food/agriculture	3638	rice paddy	1
conflict/collisions	food/agriculture	3950	cropland type	1
conflict/collisions	food/agriculture	5098	livestock density annual	1
conflict/collisions	food/agriculture	5488	agricultural areas	1
conflict/collisions	food/agriculture	5488	agricultural areas heterogeneous	1
conflict/collisions	food/agriculture	5488	livestock depredation event cost distance	1
conflict/collisions	food/agriculture	5488	livestock sheep density	1
conflict/collisions	food/agriculture	5488	livestock sheep farm distance	1
conflict/collisions	food/agriculture	556	aquaculture distance	1
conflict/collisions	food/agriculture	556	crop dry percent	1
conflict/collisions	food/agriculture	556	harvested forest percent	1
conflict/collisions	food/agriculture	556	orchards fruit tree percent	1
conflict/collisions	food/agriculture	556	pastures percent	1
conflict/collisions	food/agriculture	556	rice paddy percent	1
conflict/collisions	food/agriculture	684	cropland percent	1
conflict/collisions	food/agriculture	684	livestock cattle density	1
conflict/collisions	food/agriculture	684	livestock pig density	1
conflict/collisions	food/agriculture	684	poultry density	1
conflict/collisions	food/agriculture	684	small ruminants density	1
conflict/collisions	food/agriculture	7226	agricultural areas	1
conflict/collisions	food/agriculture	7450	livestock cattle density	1
conflict/collisions	food/agriculture	7450	pastures area size	1
conflict/collisions	food/agriculture	7612	cropland edge length	1
conflict/collisions	food/agriculture	7612	cropland percent	1
conflict/collisions	food/agriculture	7612	cropland size	1
conflict/collisions	food/agriculture	7612	grazing areas edge	1
conflict/collisions	food/agriculture	7612	grazing areas percent	1
conflict/collisions	food/agriculture	7612	grazing areas size	1
conflict/collisions	food/agriculture	7950	livestock cattle density	1
conflict/collisions	food/agriculture	8300	farmlands percent	1
conflict/collisions	food/agriculture	9496	livestock large use probability	1
conflict/collisions	food/agriculture	9496	small livestock use probability	1
conflict/collisions	food/agriculture	9529	crop maize presence	1
conflict/collisions	food/agriculture	9743	grazing percent	1
conflict/collisions	food/agriculture	9743	livestock density	1
conflict/collisions	human presence	1210	human footprint index	1
conflict/collisions	human presence	1964	anthropogenic areas distance	1
conflict/collisions	human presence	1964	anthropogenic areas percent	1
conflict/collisions	infrastructure	10640	urban areas distance	1
conflict/collisions	infrastructure	10827	settlements density	1
conflict/collisions	infrastructure	10827	urban areas size	1
conflict/collisions	infrastructure	10951	human development	1
conflict/collisions	infrastructure	11686	urban and forest percent 750m radius	1
conflict/collisions	infrastructure	1465	settlements distance	1
conflict/collisions	infrastructure	1660	human disturbance index	1
conflict/collisions	infrastructure	1660	towns distance	1
conflict/collisions	infrastructure	1711	urban areas percent	1
conflict/collisions	infrastructure	2259	urban areas distance	1
conflict/collisions	infrastructure	2670	suburban areas distance	1
conflict/collisions	infrastructure	2670	urban areas distance	1
conflict/collisions	infrastructure	2670	urban areas percent	1
conflict/collisions	infrastructure	2684	anthropogenic structures distance	1
conflict/collisions	infrastructure	2684	settlements green and open space distance	1
conflict/collisions	infrastructure	3102	urban areas percent 100m radius	1
conflict/collisions	infrastructure	3102	urban areas percent 500m radius	1
conflict/collisions	infrastructure	3142	settlements distance	1
conflict/collisions	infrastructure	3428	urban areas distance	1
conflict/collisions	infrastructure	3542	towns cost distance	1
conflict/collisions	infrastructure	3638	high-density urban areas	1
conflict/collisions	infrastructure	3638	urban areas low-density	1
conflict/collisions	infrastructure	3950	settlements distance	1
conflict/collisions	infrastructure	5098	developed areas density	1
conflict/collisions	infrastructure	5098	developed areas distance	1
conflict/collisions	infrastructure	5488	roads gravel density	1
conflict/collisions	infrastructure	556	artificial ditch distance	1
conflict/collisions	infrastructure	556	buildings percent	1
conflict/collisions	infrastructure	5592	towns distance	1
conflict/collisions	infrastructure	5833	settlements and large artificial surfaces distance	1
conflict/collisions	infrastructure	7612	urban areas distance	1
conflict/collisions	infrastructure	7950	settlements distance	1
conflict/collisions	infrastructure	8300	buildings density	1
conflict/collisions	infrastructure	8300	impervious surfaces percent	1
conflict/collisions	infrastructure	9496	settlements permanent distance	1
conflict/collisions	infrastructure	9496	settlements temporary distance	1
conflict/collisions	infrastructure	9743	human disturbance	1
conflict/collisions	management/interventions	1964	game reserve percent	1
conflict/collisions	management/interventions	2760	protected areas distance	1
conflict/collisions	management/interventions	2863	protected areas distance	1
conflict/collisions	management/interventions	556	managed bamboo forest percent	1
conflict/collisions	management/interventions	556	managed broadleaf forest percent	1
conflict/collisions	management/interventions	556	managed conifer forest percent	1
conflict/collisions	management/interventions	556	managed mixed forest percent	1
conflict/collisions	management/interventions	8300	managed clearing areas percent	1
conflict/collisions	management/interventions	8300	urban forest canopy percent	1
conflict/collisions	pollution	1711	inorganic fertilization	1
conflict/collisions	pollution	2863	artificial illumination distance	1
conflict/collisions	pollution	6492	night light intensity	1
conflict/collisions	pollution	9710	light condition type	1
conflict/collisions	recreation/tourism	1711	hunting area percent	1
conflict/collisions	recreation/tourism	1964	ski-lift and cableway distance	1
conflict/collisions	recreation/tourism	2684	plantations and gardens distance	1
conflict/collisions	recreation/tourism	556	recreational parks percent	1
conflict/collisions	recreation/tourism	5833	hiking and biking trails distance	1
conflict/collisions	socio-economic	10827	human population density	1
conflict/collisions	socio-economic	10951	human population density	1
conflict/collisions	socio-economic	2259	human population density	1
conflict/collisions	socio-economic	2670	human population density	1
conflict/collisions	socio-economic	2863	human population density	1
conflict/collisions	socio-economic	3023	human population density	1
conflict/collisions	socio-economic	684	human population density	1
conflict/collisions	socio-economic	7226	human population density	1
conflict/collisions	socio-economic	7841	drug-related killings	1
conflict/collisions	socio-economic	7841	human population density	1
conflict/collisions	socio-economic	7841	marijuana eradication area size	1
conflict/collisions	socio-economic	7841	opium eradication area size	1
conflict/collisions	socio-economic	7841	police presence	1
conflict/collisions	socio-economic	8300	education bachelors and above percent	1
conflict/collisions	socio-economic	8300	household income	1
conflict/collisions	socio-economic	8300	residents working in ag forestry fishing hunting mining percent	1
conflict/collisions	socio-economic	8486	human population density	1
conflict/collisions	socio-economic	9496	land tenure	1
conflict/collisions	transportation	10585	roads distance	1
conflict/collisions	transportation	10827	roads density	1
conflict/collisions	transportation	10951	roads large volume length	1
conflict/collisions	transportation	10951	roads medium volume length	1
conflict/collisions	transportation	10951	roads small volume length	1
conflict/collisions	transportation	11742	roads percent	1
conflict/collisions	transportation	1465	roads density	1
conflict/collisions	transportation	1465	roads distance	1
conflict/collisions	transportation	1964	roads and railways distance	1
conflict/collisions	transportation	1964	roads distance	1
conflict/collisions	transportation	2271	road to scrub distance	1
conflict/collisions	transportation	2271	roads density	1
conflict/collisions	transportation	2670	highways density	1
conflict/collisions	transportation	2670	highways distance	1
conflict/collisions	transportation	2670	roads major density	1
conflict/collisions	transportation	2670	roads major distance	1
conflict/collisions	transportation	2670	roads major traffic volume	1
conflict/collisions	transportation	2670	roads minor density	1
conflict/collisions	transportation	2670	roads minor distance	1
conflict/collisions	transportation	2670	roads minor traffic volume	1
conflict/collisions	transportation	2670	traffic volume	1
conflict/collisions	transportation	2684	still watercourses distance	1
conflict/collisions	transportation	2863	roads main distance	1
conflict/collisions	transportation	3142	roads distance	1
conflict/collisions	transportation	3542	roads secondary density	1
conflict/collisions	transportation	3542	roads secondary distance	1
conflict/collisions	transportation	3638	roads density	1
conflict/collisions	transportation	4259	highways density	1
conflict/collisions	transportation	4259	regional roads density	1
conflict/collisions	transportation	4259	roads local density	1
conflict/collisions	transportation	4259	state roads density	1
conflict/collisions	transportation	5098	roads density	1
conflict/collisions	transportation	5098	roads distance	1
conflict/collisions	transportation	5488	roads paved density	1
conflict/collisions	transportation	5488	roads primary density	1
conflict/collisions	transportation	5488	roads secondary density	1
conflict/collisions	transportation	556	roads type	1
conflict/collisions	transportation	556	roads width category	1
conflict/collisions	transportation	5592	roads distance	1
conflict/collisions	transportation	5833	roads distance	1
conflict/collisions	transportation	684	roads distance	1
conflict/collisions	transportation	7612	roads distance	1
conflict/collisions	transportation	7841	highways density	1
conflict/collisions	transportation	7950	roads distance	1
conflict/collisions	transportation	9710	roads distance	1
conflict/collisions	transportation	9710	roads type	1
conservation	ambiguous	10065	land use/land cover	1
conservation	ambiguous	10402	land use/land cover	1
conservation	ambiguous	10493	land use/land cover	1
conservation	ambiguous	106	land use/land cover	1
conservation	ambiguous	10813	land use/land cover	1
conservation	ambiguous	10813	land use/land cover diversity	1
conservation	ambiguous	10883	time since land abandonment in years	2
conservation	ambiguous	10898	land use/land cover	1
conservation	ambiguous	10920	land use/land cover	1
conservation	ambiguous	10921	land use/land cover aggregation index	1
conservation	ambiguous	10921	land use/land cover diversity	1
conservation	ambiguous	11057	land use/land cover	1
conservation	ambiguous	11087	land use previous year	1
conservation	ambiguous	11092	land use intensity	1
conservation	ambiguous	11244	land use/land cover	1
conservation	ambiguous	11271	land use/land cover	1
conservation	ambiguous	11271	land use/land cover change class	1
conservation	ambiguous	11398	land use/land cover	1
conservation	ambiguous	12093	land use/land cover	1
conservation	ambiguous	12165	land use/land cover	1
conservation	ambiguous	1222	land use/land cover	1
conservation	ambiguous	12228	land use/land cover patch count	1
conservation	ambiguous	12228	land use/land cover patch mean size	1
conservation	ambiguous	12331	land use/land cover diversity	1
conservation	ambiguous	1245	land use/land cover density	1
conservation	ambiguous	1245	land use/land cover edge density	1
conservation	ambiguous	1245	land use/land cover mean	1
conservation	ambiguous	12472	land use/land cover	1
conservation	ambiguous	12477	land use/land cover	1
conservation	ambiguous	1444	land use low percent	1
conservation	ambiguous	1583	land use/land cover	1
conservation	ambiguous	1626	wildness index	1
conservation	ambiguous	1654	land use size	1
conservation	ambiguous	1654	land use/land cover	1
conservation	ambiguous	1669	land use/land cover	1
conservation	ambiguous	1752	land use/land cover	1
conservation	ambiguous	1777	land use/land cover	1
conservation	ambiguous	191	land use/land cover	1
conservation	ambiguous	2129	land use/land cover	2
conservation	ambiguous	2186	land use/land cover	1
conservation	ambiguous	2233	land use/land cover	1
conservation	ambiguous	2305	intactness percent	1
conservation	ambiguous	2338	land use/land cover	1
conservation	ambiguous	2400	land use/land cover	1
conservation	ambiguous	2472	land use/land cover	1
conservation	ambiguous	254	land use/land cover	1
conservation	ambiguous	2658	land use/land cover	1
conservation	ambiguous	2736	land use/land cover	1
conservation	ambiguous	2758	land use/land cover	1
conservation	ambiguous	2758	remnant or nonremnant vegetation	1
conservation	ambiguous	2879	land use/land cover	1
conservation	ambiguous	2929	land use/land cover	1
conservation	ambiguous	3073	land use change percent	1
conservation	ambiguous	3073	land use/land cover	1
conservation	ambiguous	3112	land use/land cover	1
conservation	ambiguous	326	land use/land cover	1
conservation	ambiguous	3354	land use/land cover	1
conservation	ambiguous	3366	land use/land cover	2
conservation	ambiguous	3424	land use/land cover	1
conservation	ambiguous	3424	land use/land cover patch richness	1
conservation	ambiguous	3601	land use/land cover	1
conservation	ambiguous	3612	land use/land cover	1
conservation	ambiguous	3612	land use/land cover diversity	1
conservation	ambiguous	3734	land use/land cover	1
conservation	ambiguous	3827	land use/land cover dominant 2000m radius	1
conservation	ambiguous	3992	openness percent downstream	1
conservation	ambiguous	3992	openness percent upstream	1
conservation	ambiguous	4050	land use/land cover class	1
conservation	ambiguous	4190	land use/land cover	1
conservation	ambiguous	4474	land use/land cover	1
conservation	ambiguous	4537	land use/land cover	1
conservation	ambiguous	4656	land use/land cover	1
conservation	ambiguous	4731	rangeland and forested areas percent	1
conservation	ambiguous	4758	forest non-forest	1
conservation	ambiguous	4798	land use/land cover	1
conservation	ambiguous	4806	land use other subbasin	1
conservation	ambiguous	4806	land use other upstream	1
conservation	ambiguous	4806	land use permanent crop subbasin	1
conservation	ambiguous	4913	land use/land cover	1
conservation	ambiguous	4944	land use/land cover	1
conservation	ambiguous	5284	land use/land cover	1
conservation	ambiguous	5308	land use/land cover	1
conservation	ambiguous	5442	land use/land cover	1
conservation	ambiguous	5589	land use/land cover	1
conservation	ambiguous	5643	land use/land cover	1
conservation	ambiguous	5671	land use/land cover	1
conservation	ambiguous	5836	land use/land cover	1
conservation	ambiguous	5846	land use/land cover	1
conservation	ambiguous	5948	land use/land cover	1
conservation	ambiguous	6051	land use/land cover	1
conservation	ambiguous	6102	land use simplified	1
conservation	ambiguous	6102	land use/land cover	1
conservation	ambiguous	6224	land use/land cover	1
conservation	ambiguous	6359	land use/land cover	1
conservation	ambiguous	6444	land use change percent	1
conservation	ambiguous	6478	land use diversity	1
conservation	ambiguous	651	land use/land cover	1
conservation	ambiguous	6542	landscape condition index	1
conservation	ambiguous	6544	land use/land cover	4
conservation	ambiguous	655	land use/land cover	1
conservation	ambiguous	6597	land use/land cover	1
conservation	ambiguous	6869	land use/land cover	1
conservation	ambiguous	6877	land use/land cover	1
conservation	ambiguous	6879	land use/land cover	1
conservation	ambiguous	6929	land use/land cover diversity	1
conservation	ambiguous	6929	land use/land cover edge diversity	1
conservation	ambiguous	6929	land use/land cover interspersion	1
conservation	ambiguous	7082	land use/land cover	1
conservation	ambiguous	7216	land use/land cover	1
conservation	ambiguous	7240	land use/land cover	1
conservation	ambiguous	7273	land use/land cover	1
conservation	ambiguous	7564	land use/land cover	4
conservation	ambiguous	7912	land use/land cover	1
conservation	ambiguous	7959	land use/land cover	1
conservation	ambiguous	7963	land use/land cover	1
conservation	ambiguous	8079	land use/land cover	1
conservation	ambiguous	8103	land use/land cover	1
conservation	ambiguous	8149	land use/land cover	1
conservation	ambiguous	8193	artificial or natural water body distance	3
conservation	ambiguous	8193	land use/land cover	3
conservation	ambiguous	8464	land use/land cover	1
conservation	ambiguous	8504	land use/land cover	1
conservation	ambiguous	8509	land use/land cover	1
conservation	ambiguous	8544	land use/land cover	1
conservation	ambiguous	8670	land use/land cover	1
conservation	ambiguous	869	land use/land cover	1
conservation	ambiguous	8712	land use/land cover	1
conservation	ambiguous	8822	land use/land cover	1
conservation	ambiguous	8864	land use/land cover	1
conservation	ambiguous	901	land use/land cover open	1
conservation	ambiguous	9174	land use/land cover	1
conservation	ambiguous	9199	land use/land cover	1
conservation	ambiguous	922	land use/land cover	1
conservation	ambiguous	9278	land use/land cover	1
conservation	ambiguous	932	land use low-intensity percent	1
conservation	ambiguous	932	land use medium or high-intensity percent	1
conservation	ambiguous	932	land use medium or high-intensity percent 100m radius	1
conservation	ambiguous	940	land use/land cover	1
conservation	ambiguous	9412	land use/land cover	1
conservation	ambiguous	9416	land use/land cover	1
conservation	ambiguous	9458	land use/land cover	1
conservation	ambiguous	9545	land use/land cover	1
conservation	ambiguous	9546	land use/land cover	1
conservation	ambiguous	9576	land use/land cover	1
conservation	ambiguous	9641	land use/land cover	1
conservation	ambiguous	9660	land use/land cover	1
conservation	ambiguous	9733	land use/land cover	1
conservation	ambiguous	9808	land use/land cover	1
conservation	ambiguous	9973	land use/land cover	1
conservation	barriers/access	3808	wall length	1
conservation	barriers/access	4806	impassable stream barrier	1
conservation	barriers/access	4806	passable stream barrier	1
conservation	barriers/access	8695	park fence distance	1
conservation	barriers/access	8695	unfenced park boundary distance	1
conservation	barriers/access	9973	fence presence	1
conservation	disturbance	10977	bare ground percent	1
conservation	disturbance	11057	forest fragmentation	1
conservation	disturbance	11855	semi-natural areas area	1
conservation	disturbance	11855	semi-natural areas weighted area	1
conservation	disturbance	11993	logging roads distance mean	1
conservation	disturbance	12021	riverbank alteration class	1
conservation	disturbance	12060	fire frequency index	1
conservation	disturbance	1695	landscape fragmentation	1
conservation	disturbance	2305	habitat threat index local watershed	1
conservation	disturbance	2305	habitat threat index upstream watershed	1
conservation	disturbance	2305	road-stream crossings density local watershed	1
conservation	disturbance	2305	road-stream density crossings upstream watershed	1
conservation	disturbance	2400	human modification index	1
conservation	disturbance	2447	human population pressure	1
conservation	disturbance	2447	marine human impact index	1
conservation	disturbance	3589	industrial chronic noise source distance	1
conservation	disturbance	3601	logging roads distance	1
conservation	disturbance	3695	artificial surfaces percent	1
conservation	disturbance	4630	destroyed and abandoned areas	1
conservation	disturbance	5725	fragmentation percent	1
conservation	disturbance	6300	fishing pressure	1
conservation	disturbance	6478	artificial areas distance	1
conservation	disturbance	66	artificial surfaces percent	1
conservation	disturbance	6879	modified habitat area size	1
conservation	disturbance	710	human-induced extirpation risk	1
conservation	disturbance	7912	forest fragmentation	1
conservation	disturbance	8087	stream crossings count local watershed	1
conservation	disturbance	8087	stream crossings count upstream watershed	1
conservation	disturbance	8642	forest burns recent percent	1
conservation	disturbance	8642	forest cut burn <10yrs percent	1
conservation	disturbance	8642	forest cut burn 10-20yrs percent	1
conservation	disturbance	8642	forest cut recent percent	1
conservation	disturbance	9190	semi-natural areas percent	1
conservation	disturbance	932	roads and stream crossings and slope catchment density	1
conservation	disturbance	932	roads and stream crossings and slope river density	1
conservation	disturbance	932	roads and stream crossings catchment density	1
conservation	disturbance	9326	human perturbation index	1
conservation	disturbance	9991	human impact index	1
conservation	energy/raw materials	11637	natural gas well count 0.04km radius	1
conservation	energy/raw materials	11637	natural gas well count 0.65km radius	1
conservation	energy/raw materials	11637	natural gas well count 4km radius	1
conservation	energy/raw materials	11637	natural gas well distance	1
conservation	energy/raw materials	11944	dams presence	1
conservation	energy/raw materials	11944	years since damming	1
conservation	energy/raw materials	12480	powerlines	1
conservation	energy/raw materials	2267	wind power watts	1
conservation	energy/raw materials	2305	dams density local watershed	1
conservation	energy/raw materials	2305	dams density upstream watershed	1
conservation	energy/raw materials	27	mines density	1
conservation	energy/raw materials	27	mines distance	1
conservation	energy/raw materials	2750	dams distance	1
conservation	energy/raw materials	3992	dams density downstream	1
conservation	energy/raw materials	3992	dams density upstream	1
conservation	energy/raw materials	4034	dams density	1
conservation	energy/raw materials	4034	dams downstream mainstem density	1
conservation	energy/raw materials	4034	dams downstream mainstem distance	1
conservation	energy/raw materials	4034	dams mainstem density	1
conservation	energy/raw materials	4034	dams mainstem upstream downstream distance	1
conservation	energy/raw materials	4034	dams total segment network length	1
conservation	energy/raw materials	4034	dams upstream mainstem density	1
conservation	energy/raw materials	4034	dams upstream mainstem distance	1
conservation	energy/raw materials	4034	dams upstream network density	1
conservation	energy/raw materials	4034	mines density	1
conservation	energy/raw materials	4034	reservoir storage upstream volume in catchment	1
conservation	energy/raw materials	4034	reservoir storage upstream volume in stream network	1
conservation	energy/raw materials	4034	reservoir upstream annual discharge percent	1
conservation	energy/raw materials	4656	hydropower stations	1
conservation	energy/raw materials	4656	mines	1
conservation	energy/raw materials	4656	powerlines	1
conservation	energy/raw materials	4820	dams freeflowing fragment length	1
conservation	energy/raw materials	4932	extraction sites distance	1
conservation	energy/raw materials	5094	dams density downstream	2
conservation	energy/raw materials	5094	dams density open downstream	2
conservation	energy/raw materials	5094	dams density open upstream	2
conservation	energy/raw materials	5094	dams density upstream	2
conservation	energy/raw materials	5848	mines distance	1
conservation	energy/raw materials	5948	wind turbines density 20km radius	1
conservation	energy/raw materials	6542	transmission lines distance	1
conservation	energy/raw materials	6542	well density	1
conservation	energy/raw materials	6573	mines distance	1
conservation	energy/raw materials	6901	oil gas well density	1
conservation	energy/raw materials	7489	mines percent	2
conservation	energy/raw materials	7489	reservoirs percent	2
conservation	energy/raw materials	7489	salt mines percent	2
conservation	energy/raw materials	8451	dredging and disposal areas	1
conservation	energy/raw materials	8451	pipeline submarine cables extent	1
conservation	energy/raw materials	8451	renewable energy lease sites	1
conservation	energy/raw materials	8844	clear cut areas	1
conservation	energy/raw materials	9163	dams distance	1
conservation	energy/raw materials	932	mines density	1
conservation	energy/raw materials	9557	oil gas pipeline density	1
conservation	energy/raw materials	9557	powerlines density	1
conservation	energy/raw materials	9765	mines density	1
conservation	energy/raw materials	9973	well distance	1
conservation	food/agriculture	10049	pastures percent	1
conservation	food/agriculture	10062	crop oilseed rape	1
conservation	food/agriculture	10062	crop summer cereals	1
conservation	food/agriculture	10062	crop winter cereals	1
conservation	food/agriculture	10062	orchards	1
conservation	food/agriculture	1027	irrigation canal distance	1
conservation	food/agriculture	10493	arable land distance	1
conservation	food/agriculture	10529	plantations coniferous percent	1
conservation	food/agriculture	10635	cropland rainfed	1
conservation	food/agriculture	10635	irrigated agricultural areas	1
conservation	food/agriculture	10897	agricultural areas distance	1
conservation	food/agriculture	10897	agricultural areas extensive distance	1
conservation	food/agriculture	10899	agricultural areas mean size	2
conservation	food/agriculture	10899	agricultural areas patch count 100ha radius	2
conservation	food/agriculture	10899	agricultural areas percent	2
conservation	food/agriculture	10899	pastures patch count 100ha radius	2
conservation	food/agriculture	10899	pastures patch mean size	2
conservation	food/agriculture	10899	pastures percent	2
conservation	food/agriculture	10921	plantations percent	1
conservation	food/agriculture	10977	cropland percent	1
conservation	food/agriculture	10977	pastures percent	1
conservation	food/agriculture	11089	agricultural areas distance	1
conservation	food/agriculture	11089	rice paddy distance	1
conservation	food/agriculture	11309	agricultural areas heterogeneous	1
conservation	food/agriculture	11309	agricultural areas intensive	1
conservation	food/agriculture	11422	crop alfalfa percent	1
conservation	food/agriculture	11422	crop cereal percent	1
conservation	food/agriculture	11422	cultivated areas percent	1
conservation	food/agriculture	11422	livestock fodder percent	1
conservation	food/agriculture	11422	pastures percent	1
conservation	food/agriculture	11422	untilled areas percent	1
conservation	food/agriculture	11515	agricultural areas extensive	1
conservation	food/agriculture	11515	agricultural areas intensive	1
conservation	food/agriculture	11515	agricultural areas woody	1
conservation	food/agriculture	11515	pastures natural	1
conservation	food/agriculture	11843	vineyards frequency	1
conservation	food/agriculture	11855	pastures intensive area	1
conservation	food/agriculture	11876	agricultural areas	1
conservation	food/agriculture	12035	crop cereal dry percent	1
conservation	food/agriculture	12051	pastures and shrub edge density	1
conservation	food/agriculture	12051	pastures mean cover class	1
conservation	food/agriculture	1213	cropland extent	1
conservation	food/agriculture	12228	cropland	1
conservation	food/agriculture	12228	cultivated areas heterogeneous and patchy	1
conservation	food/agriculture	12228	vineyards and olive tree orchards	1
conservation	food/agriculture	12256	cultivated areas percent	1
conservation	food/agriculture	12256	pastures percent	1
conservation	food/agriculture	12331	pastures shrub edge density	1
conservation	food/agriculture	12331	pastures size mean	1
conservation	food/agriculture	12331	plantation and vegetation matrix	1
conservation	food/agriculture	12366	irrigated cultures percent	1
conservation	food/agriculture	12366	non-irrigated cultures percent	1
conservation	food/agriculture	12366	pastures percent	1
conservation	food/agriculture	12366	tree plantations percent	1
conservation	food/agriculture	1245	agricultural areas area-weighted mean	1
conservation	food/agriculture	1245	agricultural areas density	1
conservation	food/agriculture	1245	agricultural areas percent	1
conservation	food/agriculture	12472	grazing intensity	1
conservation	food/agriculture	12472	grazing intensity index	1
conservation	food/agriculture	12480	arable land	1
conservation	food/agriculture	1295	agricultural areas distance	1
conservation	food/agriculture	1295	rangeland distance	1
conservation	food/agriculture	1444	cropland percent	1
conservation	food/agriculture	1444	grazing percent	1
conservation	food/agriculture	1444	pastures or hay percent	1
conservation	food/agriculture	1587	arable land and cropland percent	1
conservation	food/agriculture	1587	pastures percent	1
conservation	food/agriculture	1664	agricultural areas percent	1
conservation	food/agriculture	1664	irrigation system presence	1
conservation	food/agriculture	1664	orchards olives percent	1
conservation	food/agriculture	1664	orchards tree DBH	1
conservation	food/agriculture	1664	orchards tree density	1
conservation	food/agriculture	1664	orchards tree height	1
conservation	food/agriculture	1664	orchards years since planting	1
conservation	food/agriculture	180	agricultural areas percent 1215m radius	1
conservation	food/agriculture	180	agricultural areas percent 165m radius	1
conservation	food/agriculture	180	agricultural areas percent 315m radius	1
conservation	food/agriculture	180	agricultural areas percent 615m radius	1
conservation	food/agriculture	2046	cultivated areas size	1
conservation	food/agriculture	2046	pastures and meadows area size	1
conservation	food/agriculture	2095	agricultural areas percent	1
conservation	food/agriculture	2095	pastures percent	1
conservation	food/agriculture	2152	cultivated areas frequency	1
conservation	food/agriculture	2152	orchards olives frequency	1
conservation	food/agriculture	2152	pastures frequency	1
conservation	food/agriculture	2152	plantations eucalyptus frequency	1
conservation	food/agriculture	2305	agricultural areas percent local watershed	1
conservation	food/agriculture	2305	agricultural areas percent upstream watershed	1
conservation	food/agriculture	2335	agricultural areas percent	1
conservation	food/agriculture	2338	agricultural areas percent	1
conservation	food/agriculture	2395	agricultural areas percent	1
conservation	food/agriculture	2395	tea plantation percent	1
conservation	food/agriculture	2447	arable land area size	1
conservation	food/agriculture	2447	fertilizer input index	1
conservation	food/agriculture	2509	farmlands	1
conservation	food/agriculture	2538	agricultural areas	1
conservation	food/agriculture	2644	agricultural areas and natural vegetation mosaic	1
conservation	food/agriculture	2644	complex cultivation patterns	1
conservation	food/agriculture	2644	non-irrigated arable land	1
conservation	food/agriculture	2644	orchards fruit tree	1
conservation	food/agriculture	2644	vineyards	1
conservation	food/agriculture	297	livestock density	1
conservation	food/agriculture	2980	arable land area size 1500m radius	1
conservation	food/agriculture	2980	crops autumn-sown percent 1500m radius	1
conservation	food/agriculture	2980	farm density 1500m radius	1
conservation	food/agriculture	2980	farmers percent 1500m radius	1
conservation	food/agriculture	2980	pastures size 1500m radius	1
conservation	food/agriculture	3057	cropland	1
conservation	food/agriculture	3073	farm pond density	1
conservation	food/agriculture	3073	farm pond distance	1
conservation	food/agriculture	3112	livestock density	1
conservation	food/agriculture	3121	rangeland	1
conservation	food/agriculture	3257	agricultural areas heterogeneous	1
conservation	food/agriculture	3257	pastures	1
conservation	food/agriculture	3438	rice paddy distance	1
conservation	food/agriculture	3493	aquaculture salmon distance	1
conservation	food/agriculture	3493	shellfish farm distance	1
conservation	food/agriculture	3609	agricultural areas percent	1
conservation	food/agriculture	3642	agricultural areas	3
conservation	food/agriculture	3642	rangeland	3
conservation	food/agriculture	3695	cultivated areas percent	1
conservation	food/agriculture	3695	pastures percent	1
conservation	food/agriculture	375	cropland distance	1
conservation	food/agriculture	375	rangeland good distance	1
conservation	food/agriculture	375	rangeland poor distance	1
conservation	food/agriculture	3765	crop alfalfa percent	1
conservation	food/agriculture	3765	cultivated crop percent	1
conservation	food/agriculture	3786	cultivated areas percent	1
conservation	food/agriculture	3786	pastures alpine percent	1
conservation	food/agriculture	3843	livestock density	1
conservation	food/agriculture	3960	cropland mosaic density	1
conservation	food/agriculture	3960	rainfed cropland density	1
conservation	food/agriculture	3991	agricultural areas and forest edges area size	1
conservation	food/agriculture	3992	pastures and hay percent catchment	1
conservation	food/agriculture	4034	cropland percent	1
conservation	food/agriculture	4034	pastures percent	1
conservation	food/agriculture	4050	farmlands distance	1
conservation	food/agriculture	4050	livestock density	1
conservation	food/agriculture	4315	crops rainfed percent	1
conservation	food/agriculture	4315	irrigated crops percent	1
conservation	food/agriculture	4530	cropland seeded	1
conservation	food/agriculture	4530	pastures and forage grasslands	1
conservation	food/agriculture	4581	corn field percent	1
conservation	food/agriculture	4581	crop soybean field percent	1
conservation	food/agriculture	4581	fallow land percent	1
conservation	food/agriculture	4581	rice paddy percent	1
conservation	food/agriculture	4581	waste seeds rice density	1
conservation	food/agriculture	4581	waste seeds soybean density	1
conservation	food/agriculture	4630	agricultural areas	1
conservation	food/agriculture	4731	agroforestry areas percent	1
conservation	food/agriculture	4731	arable land	1
conservation	food/agriculture	4731	rangeland	1
conservation	food/agriculture	4731	rangeland and agricultural areas percent	1
conservation	food/agriculture	4798	farmlands distance	1
conservation	food/agriculture	4806	permanent crop land use upstream	1
conservation	food/agriculture	4903	agricultural areas percent	1
conservation	food/agriculture	4932	cropland distance	1
conservation	food/agriculture	4932	orchards distance	1
conservation	food/agriculture	4932	pastures distance	1
conservation	food/agriculture	4975	agricultural areas distance	1
conservation	food/agriculture	5094	pastures percent	2
conservation	food/agriculture	5094	row crop agricultural areas percent	2
conservation	food/agriculture	5197	fishing effort boat	1
conservation	food/agriculture	5197	fishing effort shore	1
conservation	food/agriculture	5198	cultivated areas distance	1
conservation	food/agriculture	5334	cropland percent	1
conservation	food/agriculture	5382	orchards distance	1
conservation	food/agriculture	5411	cropland	1
conservation	food/agriculture	5411	pastures improved	1
conservation	food/agriculture	5411	pastures unimproved	1
conservation	food/agriculture	5422	cropland percent	1
conservation	food/agriculture	5431	allotments percent	1
conservation	food/agriculture	5564	farmlands area size km	1
conservation	food/agriculture	5564	roads farmlands distance	1
conservation	food/agriculture	5644	cropland percent	1
conservation	food/agriculture	5644	hayfields percent	1
conservation	food/agriculture	5671	FAO ruminant production systems	1
conservation	food/agriculture	5671	livestock cattle density	1
conservation	food/agriculture	5760	crop height April	1
conservation	food/agriculture	5760	crop height May	1
conservation	food/agriculture	5760	crop type	1
conservation	food/agriculture	5829	agricultural areas	1
conservation	food/agriculture	5848	farmlands dry distance	1
conservation	food/agriculture	5848	irrigated farmlands distance	1
conservation	food/agriculture	5948	agricultural areas percent	1
conservation	food/agriculture	5948	food source type human-related	1
conservation	food/agriculture	5948	livestock density	1
conservation	food/agriculture	5948	poultry density	1
conservation	food/agriculture	6002	cropland percent	1
conservation	food/agriculture	6079	cropland percent	1
conservation	food/agriculture	6183	cropland	1
conservation	food/agriculture	6224	cultivated areas distance	1
conservation	food/agriculture	6224	cultivated areas percent	1
conservation	food/agriculture	6224	pastures distance	1
conservation	food/agriculture	6224	pastures percent	1
conservation	food/agriculture	6362	irrigated agricultural areas percent	1
conservation	food/agriculture	643	agricultural areas density	1
conservation	food/agriculture	643	agricultural areas distance	1
conservation	food/agriculture	643	rice paddy distance	1
conservation	food/agriculture	6439	agricultural areas	1
conservation	food/agriculture	6439	agricultural areas mixed	1
conservation	food/agriculture	6439	arable land	1
conservation	food/agriculture	6439	permanent crops and pastures	1
conservation	food/agriculture	6444	agricultural areas count	1
conservation	food/agriculture	6444	mercury fish advisory	1
conservation	food/agriculture	6478	arable land percent	1
conservation	food/agriculture	6478	cropland percent	1
conservation	food/agriculture	6478	pastures percent	1
conservation	food/agriculture	6538	agricultural areas bare soil edges length	1
conservation	food/agriculture	6538	agricultural areas distance	1
conservation	food/agriculture	6538	agricultural areas grass edges length	1
conservation	food/agriculture	6538	agricultural areas percent	1
conservation	food/agriculture	6538	agricultural areas riparian edges length	1
conservation	food/agriculture	6538	agricultural areas shrub edges length	1
conservation	food/agriculture	6538	agricultural areas tree edges length	1
conservation	food/agriculture	654	agricultural areas patch count 500m radius	1
conservation	food/agriculture	655	farmlands area size	1
conservation	food/agriculture	655	farmlands distance	1
conservation	food/agriculture	66	agricultural areas percent	1
conservation	food/agriculture	6856	agricultural areas natural	1
conservation	food/agriculture	6856	pastures	1
conservation	food/agriculture	6865	agricultural areas percent 1000m radius	1
conservation	food/agriculture	6877	pastures distance	1
conservation	food/agriculture	6877	pastures percent	1
conservation	food/agriculture	6879	farmlands distance	1
conservation	food/agriculture	6879	livestock cattle pastures distance	1
conservation	food/agriculture	6890	aquaculture salmon distance	1
conservation	food/agriculture	6901	agricultural areas percent	1
conservation	food/agriculture	6929	agricultural areas	1
conservation	food/agriculture	6929	agricultural areas percent	1
conservation	food/agriculture	7026	fishing activity distance	1
conservation	food/agriculture	71	crcropland vegetation mosaic distance	1
conservation	food/agriculture	71	cropland distance	1
conservation	food/agriculture	718	orchards	1
conservation	food/agriculture	7193	farmlands percent	1
conservation	food/agriculture	7216	agricultural areas distance	1
conservation	food/agriculture	7265	agroforestry areas area-weighted mean	1
conservation	food/agriculture	7265	agroforestry areas density	1
conservation	food/agriculture	7265	agroforestry areas gyrate	1
conservation	food/agriculture	7265	agroforestry areas percent	1
conservation	food/agriculture	7265	cropland area-weighted mean	1
conservation	food/agriculture	7265	cropland density	1
conservation	food/agriculture	7265	cropland percent	1
conservation	food/agriculture	7265	pastures area-weighted mean	1
conservation	food/agriculture	7265	pastures density	1
conservation	food/agriculture	7265	pastures gyrate	1
conservation	food/agriculture	7265	pastures percent	1
conservation	food/agriculture	7273	farmlands distance	1
conservation	food/agriculture	7489	artificial pastures percent	2
conservation	food/agriculture	7489	banana plantation percent	2
conservation	food/agriculture	7489	crop sugar cane percent	2
conservation	food/agriculture	7489	nana plantation percent	2
conservation	food/agriculture	7489	open plantations coffee percent	2
conservation	food/agriculture	7489	orchards percent	2
conservation	food/agriculture	7489	plantations coconut percent	2
conservation	food/agriculture	7489	plantations coffee percent	2
conservation	food/agriculture	7489	tree nursery percent	2
conservation	food/agriculture	753	crop and native mosaic distance	1
conservation	food/agriculture	753	cropland distance	1
conservation	food/agriculture	773	agricultural areas percent 1500m radius	1
conservation	food/agriculture	773	agricultural areas percent 300m radius	1
conservation	food/agriculture	7796	arable land	1
conservation	food/agriculture	7802	farming dry frequency	1
conservation	food/agriculture	7802	irrigated farmlands distance	1
conservation	food/agriculture	7882	tea plantations distance	1
conservation	food/agriculture	7889	cropland and grassland percent	1
conservation	food/agriculture	7889	cropland percent	1
conservation	food/agriculture	7953	agricultural areas percent local	1
conservation	food/agriculture	7953	agricultural areas percent whole	1
conservation	food/agriculture	7993	agricultural areas percent	1
conservation	food/agriculture	8016	cultivated areas	1
conservation	food/agriculture	8084	agricultural areas percent	1
conservation	food/agriculture	813	cropland	1
conservation	food/agriculture	8451	aquaculture sites	1
conservation	food/agriculture	8451	sea fisheries areas	1
conservation	food/agriculture	8642	cropland grassland percent	1
conservation	food/agriculture	8712	cropland count	1
conservation	food/agriculture	8712	cropland edges length sum	1
conservation	food/agriculture	8712	grazing areas sum	1
conservation	food/agriculture	8712	grazing edges length sum	1
conservation	food/agriculture	8722	agricultural areas percent	1
conservation	food/agriculture	8736	agricultural areas	1
conservation	food/agriculture	8858	orchards olives percent	1
conservation	food/agriculture	8858	pastures percent	1
conservation	food/agriculture	8858	vineyards percent	1
conservation	food/agriculture	8886	fishing vessel distribution cold store	1
conservation	food/agriculture	8886	fishing vessel distribution freezer	1
conservation	food/agriculture	901	livestock use	1
conservation	food/agriculture	9014	pastures percent	1
conservation	food/agriculture	9163	farmlands distance	1
conservation	food/agriculture	9182	pastoral areas residual	1
conservation	food/agriculture	9319	crop cereal	1
conservation	food/agriculture	9319	cultivated areas mixed	1
conservation	food/agriculture	9319	fallow land	1
conservation	food/agriculture	9319	plantations pine	1
conservation	food/agriculture	9319	vineyards	1
conservation	food/agriculture	932	fertilizer nitrogen application rate mean	1
conservation	food/agriculture	9322	pastures	1
conservation	food/agriculture	9412	grazing capacity	1
conservation	food/agriculture	9412	livestock cattle density	1
conservation	food/agriculture	9412	small ruminants density	1
conservation	food/agriculture	9415	agricultural areas percent	1
conservation	food/agriculture	9415	livestock encounter rate	1
conservation	food/agriculture	9557	agricultural areas percent	1
conservation	food/agriculture	9590	agricultural areas percent	2
conservation	food/agriculture	9842	agricultural areas intensive percent 10km radius	1
conservation	food/agriculture	9842	agricultural areas intensive percent 1km radius	1
conservation	food/agriculture	9842	agricultural areas intensive percent 4km radius	1
conservation	food/agriculture	9842	agricultural areas intensive percent 7km radius	1
conservation	food/agriculture	9842	pastures percent 10km radius	1
conservation	food/agriculture	9842	pastures percent 1km radius	1
conservation	food/agriculture	9842	pastures percent 4km radius	1
conservation	food/agriculture	9842	pastures percent 7km radius	1
conservation	food/agriculture	9842	pine plantation percent 10km radius	1
conservation	food/agriculture	9842	pine plantation percent 1km radius	1
conservation	food/agriculture	9842	pine plantation percent 4km radius	1
conservation	food/agriculture	9842	pine plantation percent 7km radius	1
conservation	food/agriculture	9842	small farms percent 10km radius	1
conservation	food/agriculture	9842	small farms percent 1km radius	1
conservation	food/agriculture	9842	small farms percent 4km radius	1
conservation	food/agriculture	9842	small farms percent 7km radius	1
conservation	food/agriculture	9938	agricultural areas percent	1
conservation	human presence	10179	human-dominated landscape	1
conservation	human presence	11244	human influence index	1
conservation	human presence	1626	human footprint index	1
conservation	human presence	1669	human footprint index	1
conservation	human presence	2129	anthropogenic land historic	2
conservation	human presence	2205	human land use distance	1
conservation	human presence	2267	human footprint index	1
conservation	human presence	2456	human footprint index	1
conservation	human presence	254	human footprint index	1
conservation	human presence	2935	human footprint index	1
conservation	human presence	297	human footprint index	1
conservation	human presence	3235	anthropogenic land	1
conservation	human presence	326	human footprint index	1
conservation	human presence	3613	human activity distance	1
conservation	human presence	3682	human footprint index	1
conservation	human presence	3843	human footprint index	1
conservation	human presence	4143	human footprint index	1
conservation	human presence	4315	human influence index	1
conservation	human presence	4731	human footprint index	1
conservation	human presence	5352	human influence index	1
conservation	human presence	5562	human footprint index	1
conservation	human presence	6051	human influence index	1
conservation	human presence	6102	human-dominated areas distance	1
conservation	human presence	6102	human presence	1
conservation	human presence	6439	human footprint index	1
conservation	human presence	6444	anthropogenic land	1
conservation	human presence	651	human footprint index	1
conservation	human presence	6856	human areas	1
conservation	human presence	6856	human areas distance	1
conservation	human presence	71	human footprint index	1
conservation	human presence	718	human footprint index	1
conservation	human presence	753	human footprint index	1
conservation	human presence	7889	human footprint index	1
conservation	human presence	8149	human influence areas distance	1
conservation	human presence	8222	human footprint index	1
conservation	human presence	824	anthropogenic habitat percent	1
conservation	human presence	9278	human footprint index	1
conservation	human presence	9733	anthropogenic land percent	1
conservation	infrastructure	10049	buildings distance	1
conservation	infrastructure	10062	street	1
conservation	infrastructure	1017	settlements distance	1
conservation	infrastructure	10179	cities density	1
conservation	infrastructure	10179	cities distance	1
conservation	infrastructure	10179	villages density	1
conservation	infrastructure	10179	villages distance	1
conservation	infrastructure	1027	settlements distance	1
conservation	infrastructure	10349	cities distance	1
conservation	infrastructure	10468	urban areas distance	1
conservation	infrastructure	10478	villages distance	1
conservation	infrastructure	10529	urban areas percent	1
conservation	infrastructure	106	settlements distance	1
conservation	infrastructure	10635	industrial areas	1
conservation	infrastructure	10635	urban areas	1
conservation	infrastructure	10813	settlements distance	1
conservation	infrastructure	10883	developed areas age mean	2
conservation	infrastructure	10883	disturbance type	2
conservation	infrastructure	10883	historic urban brownfields age in yr2003	2
conservation	infrastructure	10883	urban brownfields >25yrs old percent 100m radius	2
conservation	infrastructure	10883	urban brownfields >25yrs old percent 200m radius	2
conservation	infrastructure	10883	urban brownfields >25yrs old percent 25m radius	2
conservation	infrastructure	10883	urban brownfields >25yrs old percent 50m radius	2
conservation	infrastructure	10883	urban brownfields 0-11yrs old percent 100m radius	2
conservation	infrastructure	10883	urban brownfields 0-11yrs old percent 200m radius	2
conservation	infrastructure	10883	urban brownfields 0-11yrs old percent 25m radius	2
conservation	infrastructure	10883	urban brownfields 0-11yrs old percent 50m radius	2
conservation	infrastructure	10883	urban brownfields 0-4yrs old percent 100m radius	2
conservation	infrastructure	10883	urban brownfields 0-4yrs old percent 200m radius	2
conservation	infrastructure	10883	urban brownfields 0-4yrs old percent 25m radius	2
conservation	infrastructure	10883	urban brownfields 0-4yrs old percent 50m radius	2
conservation	infrastructure	10883	urban brownfields 0-6yrs old percent 100m radius	2
conservation	infrastructure	10883	urban brownfields 0-6yrs old percent 200m radius	2
conservation	infrastructure	10883	urban brownfields 0-6yrs old percent 25m radius	2
conservation	infrastructure	10883	urban brownfields 0-6yrs old percent 50m radius	2
conservation	infrastructure	10883	urban brownfields 0-8yrs old percent 100m radius	2
conservation	infrastructure	10883	urban brownfields 0-8yrs old percent 200m radius	2
conservation	infrastructure	10883	urban brownfields 0-8yrs old percent 25m radius	2
conservation	infrastructure	10883	urban brownfields 0-8yrs old percent 50m radius	2
conservation	infrastructure	10883	urban brownfields 10-20yrs old percent 100m radius	2
conservation	infrastructure	10883	urban brownfields 10-20yrs old percent 200m radius	2
conservation	infrastructure	10883	urban brownfields 10-20yrs old percent 25m radius	2
conservation	infrastructure	10883	urban brownfields 10-20yrs old percent 50m radius	2
conservation	infrastructure	10883	urban brownfields 15-25yrs old percent 100m radius	2
conservation	infrastructure	10883	urban brownfields 15-25yrs old percent 200m radius	2
conservation	infrastructure	10883	urban brownfields 15-25yrs old percent 25m radius	2
conservation	infrastructure	10883	urban brownfields 15-25yrs old percent 50m radius	2
conservation	infrastructure	10883	urban brownfields 25-30yrs old percent 100m radius	2
conservation	infrastructure	10883	urban brownfields 25-30yrs old percent 200m radius	2
conservation	infrastructure	10883	urban brownfields 25-30yrs old percent 25m radius	2
conservation	infrastructure	10883	urban brownfields 25-30yrs old percent 50m radius	2
conservation	infrastructure	10883	urban brownfields 6-11yrs old percent 100m radius	2
conservation	infrastructure	10883	urban brownfields 6-11yrs old percent 200m radius	2
conservation	infrastructure	10883	urban brownfields 6-11yrs old percent 25m radius	2
conservation	infrastructure	10883	urban brownfields 6-11yrs old percent 50m radius	2
conservation	infrastructure	10883	urban brownfields densely-vegetated percent 100m radius	2
conservation	infrastructure	10883	urban brownfields densely-vegetated percent 200m radius	2
conservation	infrastructure	10883	urban brownfields densely-vegetated percent 25m radius	2
conservation	infrastructure	10883	urban brownfields densely-vegetated percent 50m radius	2
conservation	infrastructure	10883	urban brownfields high vegetation percent 100m radius	2
conservation	infrastructure	10883	urban brownfields high vegetation percent 200m radius	2
conservation	infrastructure	10883	urban brownfields high vegetation percent 25m radius	2
conservation	infrastructure	10883	urban brownfields high vegetation percent 50m radius	2
conservation	infrastructure	10883	urban brownfields low vegetation percent 100m radius	2
conservation	infrastructure	10883	urban brownfields low vegetation percent 200m radius	2
conservation	infrastructure	10883	urban brownfields low vegetation percent 25m radius	2
conservation	infrastructure	10883	urban brownfields low vegetation percent 50m radius	2
conservation	infrastructure	10883	urban brownfields percent 100m radius	2
conservation	infrastructure	10883	urban brownfields percent 200m radius	2
conservation	infrastructure	10883	urban brownfields percent 25m radius	2
conservation	infrastructure	10883	urban brownfields percent 50m radius	2
conservation	infrastructure	10883	urban brownfields sparsely-vegetated percent 100m radius	2
conservation	infrastructure	10883	urban brownfields sparsely-vegetated percent 200m radius	2
conservation	infrastructure	10883	urban brownfields sparsely-vegetated percent 25m radius	2
conservation	infrastructure	10883	urban brownfields sparsely-vegetated percent 50m radius	2
conservation	infrastructure	10897	buildings distance	1
conservation	infrastructure	10899	developed areas exposed percent	2
conservation	infrastructure	10921	fragmented forest or urban areas percent	1
conservation	infrastructure	11057	settlements distance	1
conservation	infrastructure	11089	impervious surfaces percent	1
conservation	infrastructure	11092	roads and urban areas distance	1
conservation	infrastructure	11309	roads urban distance	1
conservation	infrastructure	11422	urban areas percent	1
conservation	infrastructure	11474	settlements distance	1
conservation	infrastructure	11625	settlements distance	1
conservation	infrastructure	11843	buildings distance	1
conservation	infrastructure	11843	towns distance	1
conservation	infrastructure	11843	towns frequency	1
conservation	infrastructure	11843	villages distance	1
conservation	infrastructure	11843	villages frequency	1
conservation	infrastructure	11855	urban areas distance	1
conservation	infrastructure	11871	urban areas percent	2
conservation	infrastructure	11993	settlements roads distance mean	1
conservation	infrastructure	12073	villages distance class	1
conservation	infrastructure	1213	settlements distance	1
conservation	infrastructure	12175	forest and urban edge density	1
conservation	infrastructure	12175	open area and urban edge density	1
conservation	infrastructure	12175	urban areas percent	1
conservation	infrastructure	12175	water and urban edge density	1
conservation	infrastructure	1222	urban areas distance	1
conservation	infrastructure	12228	settlements	1
conservation	infrastructure	12256	urban areas percent	1
conservation	infrastructure	12331	villages distance	1
conservation	infrastructure	1245	built-up areas area-weighted mean	1
conservation	infrastructure	1245	built-up areas density	1
conservation	infrastructure	1245	built-up areas percent	1
conservation	infrastructure	1245	settlements density	1
conservation	infrastructure	1295	settlements distance	1
conservation	infrastructure	1367	villages density	1
conservation	infrastructure	1367	villages distance	1
conservation	infrastructure	1444	commercial and services percent	1
conservation	infrastructure	1444	developed areas percent	1
conservation	infrastructure	1444	industrial and military areas percent	1
conservation	infrastructure	1444	low-medium urban areas percent	1
conservation	infrastructure	1444	residential areas low-medium density percent	1
conservation	infrastructure	1551	urban coastal areas distance	1
conservation	infrastructure	1587	built-up areas percent	1
conservation	infrastructure	1695	human settlements distance	1
conservation	infrastructure	1725	settlements distance	1
conservation	infrastructure	1763	villages distance	1
conservation	infrastructure	180	developed areas medium-intensity percent 1215m radius	1
conservation	infrastructure	180	developed areas medium-intensity percent 165m radius	1
conservation	infrastructure	180	developed areas medium-intensity percent 315m radius	1
conservation	infrastructure	180	developed areas medium-intensity percent 615m radius	1
conservation	infrastructure	180	developed light intensity percent 1215m radius	1
conservation	infrastructure	180	developed light intensity percent 165m radius	1
conservation	infrastructure	180	developed light intensity percent 315m radius	1
conservation	infrastructure	180	developed light intensity percent 615m radius	1
conservation	infrastructure	180	developed open space percent 1215m radius	1
conservation	infrastructure	180	developed open space percent 165m radius	1
conservation	infrastructure	180	developed open space percent 315m radius	1
conservation	infrastructure	180	developed open space percent 615m radius	1
conservation	infrastructure	2046	urban areas distance	1
conservation	infrastructure	2152	urban areas frequency	1
conservation	infrastructure	2267	built-up areas distance	1
conservation	infrastructure	2275	cities and urban villages distance	1
conservation	infrastructure	2275	rural villages distance	1
conservation	infrastructure	2294	residential area distance	1
conservation	infrastructure	2305	urban areas percent local watershed	1
conservation	infrastructure	2305	urban areas percent upstream watershed	1
conservation	infrastructure	2395	settlements density	1
conservation	infrastructure	2400	imperviousness	1
conservation	infrastructure	2447	urban areas	1
conservation	infrastructure	2447	urban areas size	1
conservation	infrastructure	2509	settlements	1
conservation	infrastructure	2538	urban areas	1
conservation	infrastructure	254	anthropogenic disturbance distance	1
conservation	infrastructure	2658	villages distance	1
conservation	infrastructure	2736	villages distance	1
conservation	infrastructure	2750	impervious surfaces frequency	1
conservation	infrastructure	297	settlements distance	1
conservation	infrastructure	2980	church architecture material type	1
conservation	infrastructure	2980	church year built	1
conservation	infrastructure	3028	impervious surface distance	1
conservation	infrastructure	3057	urban areas	1
conservation	infrastructure	3112	settlements distance	1
conservation	infrastructure	320	buildings percent	1
conservation	infrastructure	320	impervious surfaces percent	1
conservation	infrastructure	3424	settlements distance	1
conservation	infrastructure	3609	developed areas percent	1
conservation	infrastructure	3642	cities distance	3
conservation	infrastructure	3642	rural areas density	3
conservation	infrastructure	375	urban areas distance	1
conservation	infrastructure	3758	built-up areas percent	1
conservation	infrastructure	3782	residential areas distance	1
conservation	infrastructure	3786	buildings distance	1
conservation	infrastructure	3786	infrastructure and settlements percent	1
conservation	infrastructure	3808	impervious surfaces percent	1
conservation	infrastructure	3808	lawn short cut	1
conservation	infrastructure	3859	villages distance	1
conservation	infrastructure	3960	settlements distance	1
conservation	infrastructure	3992	urban areas percent catchment	1
conservation	infrastructure	4034	human disturbance index	1
conservation	infrastructure	4034	human disturbance index catchment	1
conservation	infrastructure	4034	human disturbance index upstream	1
conservation	infrastructure	4034	urban areas high-intensity percent	1
conservation	infrastructure	4034	urban areas low-intensity percent	1
conservation	infrastructure	4034	urban areas medium-intensity percent	1
conservation	infrastructure	4143	urban center distance	1
conservation	infrastructure	4172	settlements distance	1
conservation	infrastructure	4524	impervious surfaces percent	1
conservation	infrastructure	4630	villages	1
conservation	infrastructure	4758	urban areas	1
conservation	infrastructure	4782	towns >100k inhabitants distance	1
conservation	infrastructure	4782	towns >500k inhabitants distance	1
conservation	infrastructure	4784	human population density urban	1
conservation	infrastructure	4784	settlements rural distance	1
conservation	infrastructure	4784	settlements urban distance	1
conservation	infrastructure	4798	settlements distance	1
conservation	infrastructure	4806	built-up subbasin	1
conservation	infrastructure	4806	built-up upstream	1
conservation	infrastructure	4903	urban areas percent	1
conservation	infrastructure	4913	residential areas distance	1
conservation	infrastructure	4913	roads and ditches distances	1
conservation	infrastructure	4932	urban areas distance	1
conservation	infrastructure	5094	imperviousness	2
conservation	infrastructure	5094	urban areas high-intensity percent	2
conservation	infrastructure	5094	urban areas low-intensity percent	2
conservation	infrastructure	5094	urban areas medium-intensity percent	2
conservation	infrastructure	5198	villages distance	1
conservation	infrastructure	5308	urban areas distance	1
conservation	infrastructure	5334	urban center distance	1
conservation	infrastructure	5352	street length	1
conservation	infrastructure	5382	settlements distance	1
conservation	infrastructure	5411	urban areas	1
conservation	infrastructure	5427	developed areas distance	1
conservation	infrastructure	5562	villages density	1
conservation	infrastructure	5564	residential areas distance	1
conservation	infrastructure	5599	settlements density	1
conservation	infrastructure	5644	urban areas percent	1
conservation	infrastructure	5762	towns >100k inhabitants distance	1
conservation	infrastructure	5762	towns >500k inhabitants distance	1
conservation	infrastructure	5829	developed areas high intensity	1
conservation	infrastructure	5829	developed areas open low	1
conservation	infrastructure	5829	developed areas open low medium	1
conservation	infrastructure	5829	wetlands diked impounded	1
conservation	infrastructure	5829	wetlands excavated	1
conservation	infrastructure	5848	settlements rural distance	1
conservation	infrastructure	5848	settlements urban distance	1
conservation	infrastructure	5948	urban areas percent	1
conservation	infrastructure	5948	villages density 5km radius	1
conservation	infrastructure	6067	human disturbance	1
conservation	infrastructure	6079	settlements dense percent	1
conservation	infrastructure	6079	settlements distance	1
conservation	infrastructure	6079	settlements sparse percent	1
conservation	infrastructure	6102	house density	1
conservation	infrastructure	6156	settlements distance	1
conservation	infrastructure	6224	urban areas distance	1
conservation	infrastructure	6362	easements distance	1
conservation	infrastructure	6362	residential areas density	1
conservation	infrastructure	6362	residential areas distance	1
conservation	infrastructure	643	factory distance	1
conservation	infrastructure	6439	urban and industrial areas	1
conservation	infrastructure	644	settlements and roads distance	1
conservation	infrastructure	6444	impervious surfaces percent	1
conservation	infrastructure	6478	artificial land percent	1
conservation	infrastructure	654	urban areas 500m radius	1
conservation	infrastructure	655	residential area distance	1
conservation	infrastructure	6573	villages distance	1
conservation	infrastructure	6792	settlements distance	1
conservation	infrastructure	6834	urban center distance	1
conservation	infrastructure	6865	developed areas percent 1000m radius	1
conservation	infrastructure	6879	urban areas distance	1
conservation	infrastructure	6879	urban areas size	1
conservation	infrastructure	6901	human disturbance index	1
conservation	infrastructure	6947	settlements distance	1
conservation	infrastructure	6979	residential area distance	1
conservation	infrastructure	7026	industrial area distance	1
conservation	infrastructure	7026	navy exercise areas distance	1
conservation	infrastructure	709	urban areas distance	1
conservation	infrastructure	71	urban and built-up areas distance	1
conservation	infrastructure	7265	urban areas area-weighted mean	1
conservation	infrastructure	7265	urban areas density	1
conservation	infrastructure	7265	urban areas gyrate	1
conservation	infrastructure	7265	urban areas percent	1
conservation	infrastructure	7273	settlements distance	1
conservation	infrastructure	7489	cities percent	2
conservation	infrastructure	7489	houses in towns count	2
conservation	infrastructure	7489	isolated houses count	2
conservation	infrastructure	7489	settling lagoons percent	2
conservation	infrastructure	7489	towns percent	2
conservation	infrastructure	7489	villages percent	2
conservation	infrastructure	753	urban areas distance	1
conservation	infrastructure	754	urban and built-up areas percent	1
conservation	infrastructure	7689	villages distance	1
conservation	infrastructure	773	forest disturbance distance	1
conservation	infrastructure	773	forest disturbance percent 1500m radius	1
conservation	infrastructure	773	forest disturbance percent 150m radius	1
conservation	infrastructure	773	forest disturbance percent 3000m radius	1
conservation	infrastructure	773	forest disturbance percent 300m radius	1
conservation	infrastructure	773	forest disturbance within 0-10yrs distance	1
conservation	infrastructure	773	forest disturbance within 0-10yrs percent 1500m radius	1
conservation	infrastructure	773	forest disturbance within 0-10yrs percent 300m radius	1
conservation	infrastructure	773	forest disturbance within 10-20yrs distance	1
conservation	infrastructure	773	forest disturbance within 10-20yrs percent 1500m radius	1
conservation	infrastructure	773	forest disturbance within 10-20yrs percent 300m radius	1
conservation	infrastructure	773	forest disturbance within 20-30yrs distance	1
conservation	infrastructure	773	forest disturbance within 20-30yrs percent 1500m radius	1
conservation	infrastructure	773	forest disturbance within 20-30yrs percent 300m radius	1
conservation	infrastructure	7787	buildings count	1
conservation	infrastructure	7796	urban areas	1
conservation	infrastructure	7801	towns distance	1
conservation	infrastructure	7801	villages distance	1
conservation	infrastructure	7802	cities distance	1
conservation	infrastructure	7802	villages distance	1
conservation	infrastructure	7882	buildings percent	1
conservation	infrastructure	7912	settlements distance	1
conservation	infrastructure	7944	settlements distance	1
conservation	infrastructure	7953	urban areas percent local	1
conservation	infrastructure	7953	urban areas percent whole	1
conservation	infrastructure	7964	cities main distance	1
conservation	infrastructure	7964	cities small distance	1
conservation	infrastructure	7993	residences count	1
conservation	infrastructure	7993	township distance	1
conservation	infrastructure	8016	linear infrastructure distance	1
conservation	infrastructure	8016	settlements distance	1
conservation	infrastructure	8016	settlements percent	1
conservation	infrastructure	8084	developed areas percent	1
conservation	infrastructure	8087	urban areas percent	1
conservation	infrastructure	813	towns density	1
conservation	infrastructure	813	urban areas distance	1
conservation	infrastructure	8451	military restricted areas	1
conservation	infrastructure	8504	villages distance	1
conservation	infrastructure	8509	urban areas	1
conservation	infrastructure	869	settlements distance	1
conservation	infrastructure	8712	urban areas distance	1
conservation	infrastructure	8722	developed areas percent	1
conservation	infrastructure	8844	villages distance	1
conservation	infrastructure	8858	urban areas percent	1
conservation	infrastructure	8864	cities distance	1
conservation	infrastructure	8955	settlements distance	1
conservation	infrastructure	9153	housing distance	1
conservation	infrastructure	9163	villages distance	1
conservation	infrastructure	9182	settlements distance	1
conservation	infrastructure	9182	towns distance	1
conservation	infrastructure	9185	settlements distance	1
conservation	infrastructure	9186	settlements distance	1
conservation	infrastructure	922	villages distance	1
conservation	infrastructure	9322	developed areas roads and deciduous woodland	1
conservation	infrastructure	9412	villages distance	1
conservation	infrastructure	9458	settlements distance	1
conservation	infrastructure	9546	public roads and villages distance	1
conservation	infrastructure	9557	communication towers density	1
conservation	infrastructure	9557	developed areas percent	1
conservation	infrastructure	9584	villages distance	1
conservation	infrastructure	9590	developed areas percent	2
conservation	infrastructure	9731	developed areas percent	1
conservation	infrastructure	9842	towns or cities distance	1
conservation	infrastructure	9842	towns or cities percent 10km radius	1
conservation	infrastructure	9842	towns or cities percent 1km radius	1
conservation	infrastructure	9842	towns or cities percent 4km radius	1
conservation	infrastructure	9842	towns or cities percent 7km radius	1
conservation	infrastructure	9939	urban areas density	1
conservation	infrastructure	9991	urban areas percent	1
conservation	management/interventions	11515	tree plantations and managed woods	1
conservation	management/interventions	11993	protection status	1
conservation	management/interventions	12165	annual management date	1
conservation	management/interventions	12165	land management type	1
conservation	management/interventions	12331	protection class	1
conservation	management/interventions	12331	reforestation percent	1
conservation	management/interventions	1245	protected areas mean size	1
conservation	management/interventions	1669	habitat protection class	1
conservation	management/interventions	2186	protected areas	1
conservation	management/interventions	2736	protected areas distance	1
conservation	management/interventions	2807	cultivated and managed vegetation	1
conservation	management/interventions	3121	managed pasture	1
conservation	management/interventions	320	managed trees percent	1
conservation	management/interventions	3684	protected areas distance	1
conservation	management/interventions	370	marine park zone type	1
conservation	management/interventions	3758	cultivated and managed vegetation percent	1
conservation	management/interventions	3843	protected areas distance	1
conservation	management/interventions	4034	management pollution discharge elimination system density	1
conservation	management/interventions	4034	management Superfund site density	1
conservation	management/interventions	4034	management toxic release inventory site density	1
conservation	management/interventions	4581	managed land percent	1
conservation	management/interventions	4581	managed wetland percent	1
conservation	management/interventions	4784	protected areas distance	1
conservation	management/interventions	4798	forest management areas distance	1
conservation	management/interventions	5760	management plot to crop contrast	1
conservation	management/interventions	5760	management plot type	1
conservation	management/interventions	5848	non-hunting areas distance	1
conservation	management/interventions	6102	protected areas	1
conservation	management/interventions	6444	Native American land	1
conservation	management/interventions	6444	rescinded fish advisories	1
conservation	management/interventions	7273	management area distance	1
conservation	management/interventions	754	cultivated and managed vegetation percent	1
conservation	management/interventions	7993	nature reserve distance	1
conservation	management/interventions	8451	oil gas regulated areas	1
conservation	management/interventions	8451	protected areas	1
conservation	management/interventions	8695	park security gates and outposts distance	1
conservation	management/interventions	8695	snare hotspots distance	1
conservation	management/interventions	9182	regulated areas	1
conservation	management/interventions	9733	gross domestic product percent invested in conservation	1
conservation	management/interventions	9842	protection level	1
conservation	pollution	10062	dump or fallow land	1
conservation	pollution	10813	night light intensity	1
conservation	pollution	10883	soil with brick rubble presence	2
conservation	pollution	10920	night light intensity	1
conservation	pollution	12021	pollution class	1
conservation	pollution	1776	night light intensity	1
conservation	pollution	2447	ocean acidification	1
conservation	pollution	2447	pollutants inorganic concentration	1
conservation	pollution	2447	pollutants ocean-based concentration	1
conservation	pollution	2447	pollutants organic concentration	1
conservation	pollution	27	night light intensity	1
conservation	pollution	2980	night light intensity	1
conservation	pollution	326	night light intensity	1
conservation	pollution	3734	night light intensity	1
conservation	pollution	4262	night light intensity	1
conservation	pollution	5644	night light intensity	1
conservation	pollution	5644	pesticide application rate kg km2	1
conservation	pollution	5948	poisoning incidents count 10yrs 5km radius	1
conservation	pollution	6444	avian lead poisoning	1
conservation	pollution	6444	avian pesticide death	1
conservation	pollution	6452	mean annual runoff	1
conservation	pollution	8451	hydrocarbon fields saline aquifers	1
conservation	pollution	932	pesticide use kg historic yr1990	1
conservation	pollution	932	pollutant discharge elimination sites density	1
conservation	pollution	932	superfund sites density	1
conservation	pollution	932	toxic release sites density 100m radius	1
conservation	recreation/tourism	12060	domestic dog density	1
conservation	recreation/tourism	12480	trails	1
conservation	recreation/tourism	1695	garden distance	1
conservation	recreation/tourism	2447	artisanal fishing presence	1
conservation	recreation/tourism	2447	tourist arrival yr2014 count	1
conservation	recreation/tourism	3112	trails distance	1
conservation	recreation/tourism	3438	trails distance	1
conservation	recreation/tourism	4656	scenic locations	1
conservation	recreation/tourism	5198	garden distance	1
conservation	recreation/tourism	5431	garden percent	1
conservation	recreation/tourism	5431	trails distance	1
conservation	recreation/tourism	643	trails distance	1
conservation	recreation/tourism	6538	campground distance	1
conservation	recreation/tourism	8404	trails distance	1
conservation	recreation/tourism	869	trails distance	1
conservation	recreation/tourism	8713	hunting zone distance	1
conservation	recreation/tourism	9182	ski-resort distance	1
conservation	socio-economic	10478	human population density	1
conservation	socio-economic	10813	human population density	1
conservation	socio-economic	10920	human population density	1
conservation	socio-economic	11309	human population density	1
conservation	socio-economic	11515	human population density	1
conservation	socio-economic	11871	human population large distance	2
conservation	socio-economic	11871	human population small distance	2
conservation	socio-economic	12060	human population density	1
conservation	socio-economic	1336	human population density	1
conservation	socio-economic	1776	human population density	1
conservation	socio-economic	188	human population density	1
conservation	socio-economic	2509	human population density	1
conservation	socio-economic	2722	large communities distance	1
conservation	socio-economic	2736	human population density	1
conservation	socio-economic	297	human population density	1
conservation	socio-economic	298	human population density	1
conservation	socio-economic	2980	citizens >75yrs percent 1500m radius	1
conservation	socio-economic	2980	citizens with higher education percent 1500m radius	1
conservation	socio-economic	2980	commune income per citizen 1500m radius	1
conservation	socio-economic	2980	unemployment percent 1500m radius	1
conservation	socio-economic	3028	human population density	1
conservation	socio-economic	3112	human population density	1
conservation	socio-economic	3257	human population density	1
conservation	socio-economic	3684	human population density	1
conservation	socio-economic	3808	human population density	1
conservation	socio-economic	4034	human population density	1
conservation	socio-economic	4050	human population density	1
conservation	socio-economic	4143	gross domestic product	1
conservation	socio-economic	4143	human population density	1
conservation	socio-economic	4537	human population density	1
conservation	socio-economic	4782	human population density	1
conservation	socio-economic	4784	human population density rural	1
conservation	socio-economic	5644	human population density	1
conservation	socio-economic	5846	human population density	1
conservation	socio-economic	5948	human population density	1
conservation	socio-economic	5948	inhabitants nearest village count	1
conservation	socio-economic	5948	livestock owners count	1
conservation	socio-economic	5976	human population density	6
conservation	socio-economic	643	human population density	1
conservation	socio-economic	6444	human population density	1
conservation	socio-economic	6542	state name	1
conservation	socio-economic	6869	human population density	1
conservation	socio-economic	7944	human population density	1
conservation	socio-economic	8016	human population density	1
conservation	socio-economic	8464	human population density	1
conservation	socio-economic	8524	human population density	1
conservation	socio-economic	8654	human population density	1
conservation	socio-economic	8858	human population density	1
conservation	socio-economic	8858	human population growth	1
conservation	socio-economic	9190	human population density	1
conservation	socio-economic	9199	human population density	1
conservation	socio-economic	932	human population density catchment 100m radius	1
conservation	socio-economic	932	human population density river 100m radius	1
conservation	socio-economic	9412	human population density	1
conservation	socio-economic	9733	gross domestic product	1
conservation	socio-economic	9733	gross domestic product percent invested in environmental programs	1
conservation	socio-economic	9733	human population density	1
conservation	socio-economic	9842	human population density rural	1
conservation	socio-economic	9842	human population density rural historic	1
conservation	socio-economic	9938	human population density	1
conservation	socio-economic	9939	human population density	1
conservation	transportation	10049	roads paved distance	1
conservation	transportation	10049	roads unpaved distance	1
conservation	transportation	10049	roads unpaved length	1
conservation	transportation	10062	field path	1
conservation	transportation	1017	roads distance	1
conservation	transportation	10179	roads low-use density	1
conservation	transportation	10179	roads primary	1
conservation	transportation	10179	roads secondary	1
conservation	transportation	10349	roads distance	1
conservation	transportation	10390	roads density	1
conservation	transportation	10478	roads distance	1
conservation	transportation	10493	roads distance	1
conservation	transportation	106	roads distance	1
conservation	transportation	10813	roads density	1
conservation	transportation	10897	roads distance	1
conservation	transportation	10921	roads density	1
conservation	transportation	10921	roads major density	1
conservation	transportation	11057	roads and railways distance	1
conservation	transportation	11089	canal density	1
conservation	transportation	11270	roads density 1km radius	1
conservation	transportation	11270	roads distance	1
conservation	transportation	11309	roads primary distance	1
conservation	transportation	11309	roads secondary distance	1
conservation	transportation	11515	roads primary distance	1
conservation	transportation	11515	roads secondary distance	1
conservation	transportation	11871	highways distance	2
conservation	transportation	11871	roads distance	2
conservation	transportation	11871	roads national distance	2
conservation	transportation	11871	roads unpaved distance	2
conservation	transportation	11993	public roads distance mean	1
conservation	transportation	12060	roads density	1
conservation	transportation	12060	traffic density	1
conservation	transportation	12067	roads density	1
conservation	transportation	1213	roads distance	1
conservation	transportation	12228	roads sealed length	1
conservation	transportation	12228	roads unsealed length	1
conservation	transportation	12331	roads paved distance	1
conservation	transportation	1245	roads density	1
conservation	transportation	12480	roads distance	1
conservation	transportation	12480	roads main or highway distance	1
conservation	transportation	1367	roads paved density	1
conservation	transportation	1367	roads paved distance	1
conservation	transportation	1444	major transportation percent	1
conservation	transportation	1583	roads density	1
conservation	transportation	1695	roads main distance	1
conservation	transportation	1725	roads distance	1
conservation	transportation	1752	roads distance	1
conservation	transportation	2152	roads distance	1
conservation	transportation	2186	roads distance	1
conservation	transportation	2205	roads primary distance	1
conservation	transportation	2267	highways distance	1
conservation	transportation	2294	roads distance	1
conservation	transportation	2447	shipping intensity	1
conservation	transportation	2509	roads density 1km radius	1
conservation	transportation	2509	roads density 4km radius	1
conservation	transportation	2658	roads main distance	1
conservation	transportation	2658	roads secondary distance	1
conservation	transportation	2736	permanent waterway distance	1
conservation	transportation	2736	roads distance	1
conservation	transportation	2750	roads crossings frequency	1
conservation	transportation	2758	roads density	1
conservation	transportation	297	roads distance	1
conservation	transportation	298	roads distance	1
conservation	transportation	2980	roads length	1
conservation	transportation	3028	roads secondary distance	1
conservation	transportation	3073	roads crossing density	1
conservation	transportation	3073	roads crossing proximity	1
conservation	transportation	3112	roads distance	1
conservation	transportation	3257	roads paved distance	1
conservation	transportation	3257	roads unpaved distance	1
conservation	transportation	3424	roads distance	1
conservation	transportation	3438	roads distance	1
conservation	transportation	3589	roads distance	1
conservation	transportation	3612	roads density	1
conservation	transportation	3613	roads density	1
conservation	transportation	3613	roads distance	1
conservation	transportation	3642	roads density	3
conservation	transportation	3684	roads density	1
conservation	transportation	3695	communal roads density	1
conservation	transportation	3695	roads county density	1
conservation	transportation	3695	roads national density	1
conservation	transportation	370	boat launch distance	1
conservation	transportation	3782	roads distance	1
conservation	transportation	3786	roads distance	1
conservation	transportation	3808	traffic volume	1
conservation	transportation	3859	roads distance	1
conservation	transportation	3992	roads crossing density	1
conservation	transportation	4034	roads density	1
conservation	transportation	4034	roads length	1
conservation	transportation	4143	roads density	1
conservation	transportation	4630	roads	1
conservation	transportation	4656	roads	1
conservation	transportation	4782	highways distance	1
conservation	transportation	4784	roads distance	1
conservation	transportation	4798	roads distance	1
conservation	transportation	4903	roads percent	1
conservation	transportation	4932	railways distance	1
conservation	transportation	4932	roads primary distance	1
conservation	transportation	4932	roads secondary distance	1
conservation	transportation	5094	roads stream crossing density	2
conservation	transportation	5284	roads main distance	1
conservation	transportation	5284	roads secondary distance	1
conservation	transportation	5334	roads distance	1
conservation	transportation	5382	roads distance	1
conservation	transportation	5431	roads distance	1
conservation	transportation	5564	highways distance	1
conservation	transportation	5564	roads national distance	1
conservation	transportation	5564	roads provincial distance	1
conservation	transportation	5599	roads density	1
conservation	transportation	56	roads	1
conservation	transportation	5836	roads distance	1
conservation	transportation	5848	roads distance	1
conservation	transportation	5948	roads length paved	1
conservation	transportation	5948	roads unpaved length	1
conservation	transportation	6079	roads distance	1
conservation	transportation	6156	roads distance	1
conservation	transportation	6167	roads distance	1
conservation	transportation	6362	highways distance	1
conservation	transportation	6362	roads density	1
conservation	transportation	643	roads density	1
conservation	transportation	643	roads distance	1
conservation	transportation	6538	dirt roads major bare soil edges length	1
conservation	transportation	6538	dirt roads major distance	1
conservation	transportation	6538	dirt roads major grass edges length	1
conservation	transportation	6538	dirt roads major percent	1
conservation	transportation	6538	dirt roads major riparian edges length	1
conservation	transportation	6538	dirt roads major shrub edges length	1
conservation	transportation	6538	dirt roads major tree edges length	1
conservation	transportation	6538	dirt roads minor bare soil edges length	1
conservation	transportation	6538	dirt roads minor distance	1
conservation	transportation	6538	dirt roads minor grass edges length	1
conservation	transportation	6538	dirt roads minor percent	1
conservation	transportation	6538	dirt roads minor riparian edges length	1
conservation	transportation	6538	dirt roads minor shrub edges length	1
conservation	transportation	6538	dirt roads minor tree edges length	1
conservation	transportation	6538	roads paved bare soil edges length	1
conservation	transportation	6538	roads paved distance	1
conservation	transportation	6538	roads paved grass edges length	1
conservation	transportation	6538	roads paved percent	1
conservation	transportation	6538	roads paved riparian edges length	1
conservation	transportation	6538	roads paved shrub edges length	1
conservation	transportation	6538	roads paved tree edges length	1
conservation	transportation	654	roads major distance	1
conservation	transportation	6542	aviation structure distance	1
conservation	transportation	6542	highways distance	1
conservation	transportation	6542	roads distance	1
conservation	transportation	655	county highways distance	1
conservation	transportation	655	highway distance	1
conservation	transportation	655	provincial highways distance	1
conservation	transportation	6573	roads distance	1
conservation	transportation	6597	railways distance	1
conservation	transportation	6597	roads distance	1
conservation	transportation	6792	roads primary distance	1
conservation	transportation	6865	roads density	1
conservation	transportation	6869	roads primary density	1
conservation	transportation	6869	roads secondary density	1
conservation	transportation	6929	linear features distance	1
conservation	transportation	6979	roads distance	1
conservation	transportation	7026	merchant shipping routes distance	1
conservation	transportation	7216	roads distance	1
conservation	transportation	7265	highways density	1
conservation	transportation	7265	roads autonomic density	1
conservation	transportation	7265	roads national density	1
conservation	transportation	7273	roads distance	1
conservation	transportation	7461	roads density	1
conservation	transportation	7468	roads secondary	1
conservation	transportation	7489	airstrips percent	2
conservation	transportation	7489	canals percent	2
conservation	transportation	7489	canals percent'	2
conservation	transportation	7489	dirt roads	2
conservation	transportation	7489	paved roads	2
conservation	transportation	753	railways distance	1
conservation	transportation	753	roads distance	1
conservation	transportation	773	roads distance	1
conservation	transportation	7802	roads distance	1
conservation	transportation	7912	roads distance	1
conservation	transportation	7944	roads distance	1
conservation	transportation	7964	roads distance	1
conservation	transportation	7993	roads distance	1
conservation	transportation	8087	roads density mean	1
conservation	transportation	813	roads paved distance	1
conservation	transportation	8149	roads distance	1
conservation	transportation	824	linear features	1
conservation	transportation	8404	roads density	1
conservation	transportation	8404	roads distance	1
conservation	transportation	8451	ports harbors shipping areas	1
conservation	transportation	8451	shipwrecks	1
conservation	transportation	8548	roads distance	1
conservation	transportation	8548	roads paved density	1
conservation	transportation	8548	roads unpaved density	1
conservation	transportation	8712	roads distance	1
conservation	transportation	8713	roads distance	1
conservation	transportation	8722	roads percent	1
conservation	transportation	8736	roads density	1
conservation	transportation	8858	railways length	1
conservation	transportation	8858	roads length	1
conservation	transportation	8864	roads distance	1
conservation	transportation	9013	roads paved distance	1
conservation	transportation	9163	roads distance	1
conservation	transportation	9182	roads distance	1
conservation	transportation	9185	roads distance	1
conservation	transportation	9186	roads distance	1
conservation	transportation	9190	roads density	1
conservation	transportation	9190	roads distance	1
conservation	transportation	922	roads distance	1
conservation	transportation	9278	trade frog legs sum imports export	1
conservation	transportation	9278	trade sum imports export	1
conservation	transportation	932	roads density	1
conservation	transportation	9412	roads distance	1
conservation	transportation	9557	highways density	1
conservation	transportation	9557	highways interstate density	1
conservation	transportation	9557	roads secondary density	1
conservation	transportation	9584	railways distance	1
conservation	transportation	9584	roads distance	1
conservation	transportation	9765	road-stream intersections count	1
conservation	transportation	9842	roads distance	1
conservation	transportation	9842	roads percent 10km radius	1
conservation	transportation	9842	roads percent 1km radius	1
conservation	transportation	9842	roads percent 4km radius	1
conservation	transportation	9842	roads percent 7km radius	1
conservation	transportation	9938	roads length	1
conservation	transportation	9973	roads distance	1
disturbance/habitat change	ambiguous	10185	land use/land cover	1
disturbance/habitat change	ambiguous	1099	land use/land cover	1
disturbance/habitat change	ambiguous	11080	abandoned areas percent	1
disturbance/habitat change	ambiguous	1130	land use/land cover	1
disturbance/habitat change	ambiguous	11348	land use/land cover	1
disturbance/habitat change	ambiguous	11370	land use/land cover	1
disturbance/habitat change	ambiguous	11401	land use/land cover	1
disturbance/habitat change	ambiguous	1173	non-forest secondary land percent	1
disturbance/habitat change	ambiguous	11831	land use/land cover	1
disturbance/habitat change	ambiguous	1244	land use historic	3
disturbance/habitat change	ambiguous	1293	forest non-forest	1
disturbance/habitat change	ambiguous	1297	land use/land cover	1
disturbance/habitat change	ambiguous	1462	land use/land cover	1
disturbance/habitat change	ambiguous	1573	land use/land cover	1
disturbance/habitat change	ambiguous	1616	land use/land cover	1
disturbance/habitat change	ambiguous	1620	land use/land cover	1
disturbance/habitat change	ambiguous	1686	land use/land cover	1
disturbance/habitat change	ambiguous	1842	land use/land cover	1
disturbance/habitat change	ambiguous	1893	land use/land cover change rate	1
disturbance/habitat change	ambiguous	1993	land use/land cover	1
disturbance/habitat change	ambiguous	204	land use/land cover	1
disturbance/habitat change	ambiguous	2109	land use/land cover	1
disturbance/habitat change	ambiguous	2163	land use/land cover	1
disturbance/habitat change	ambiguous	2366	land use/land cover	1
disturbance/habitat change	ambiguous	2367	land use/land cover	1
disturbance/habitat change	ambiguous	2468	land use/land cover	1
disturbance/habitat change	ambiguous	2610	land use/land cover	1
disturbance/habitat change	ambiguous	2998	land use/land cover	1
disturbance/habitat change	ambiguous	3104	land use/land cover	1
disturbance/habitat change	ambiguous	3208	land use/land cover	1
disturbance/habitat change	ambiguous	3352	land use/land cover	1
disturbance/habitat change	ambiguous	3405	land use/land cover	1
disturbance/habitat change	ambiguous	3781	land use/land cover	1
disturbance/habitat change	ambiguous	4032	land use/land cover count	1
disturbance/habitat change	ambiguous	4123	land use/land cover	1
disturbance/habitat change	ambiguous	4133	land use/land cover	1
disturbance/habitat change	ambiguous	4224	land use/land cover	1
disturbance/habitat change	ambiguous	4226	land use/land cover	1
disturbance/habitat change	ambiguous	4243	land use/land cover	1
disturbance/habitat change	ambiguous	4396	land use/land cover	1
disturbance/habitat change	ambiguous	4528	land use/land cover	1
disturbance/habitat change	ambiguous	4620	land use/land cover adjacent area area size	1
disturbance/habitat change	ambiguous	4620	land use/land cover adjacent percent	1
disturbance/habitat change	ambiguous	4671	land use/land cover	1
disturbance/habitat change	ambiguous	4846	land use/land cover	2
disturbance/habitat change	ambiguous	4886	land use/land cover	1
disturbance/habitat change	ambiguous	4893	land use/land cover	1
disturbance/habitat change	ambiguous	5389	land use/land cover	1
disturbance/habitat change	ambiguous	5393	land use/land cover	1
disturbance/habitat change	ambiguous	5783	land use/land cover	1
disturbance/habitat change	ambiguous	5863	land use/land cover count	1
disturbance/habitat change	ambiguous	6083	land use/land cover	1
disturbance/habitat change	ambiguous	6296	land use/land cover	1
disturbance/habitat change	ambiguous	6349	land use/land cover	1
disturbance/habitat change	ambiguous	6484	land use/land cover	2
disturbance/habitat change	ambiguous	6523	land use intensity	3
disturbance/habitat change	ambiguous	667	land use/land cover	1
disturbance/habitat change	ambiguous	682	land use/land cover	1
disturbance/habitat change	ambiguous	6957	pond isolation class	1
disturbance/habitat change	ambiguous	6957	remnant native habitat distance	1
disturbance/habitat change	ambiguous	7021	land use/land cover	1
disturbance/habitat change	ambiguous	7192	land use/land cover	1
disturbance/habitat change	ambiguous	7575	land use/land cover	2
disturbance/habitat change	ambiguous	7879	land use/land cover	1
disturbance/habitat change	ambiguous	7879	land use/land cover contagion	1
disturbance/habitat change	ambiguous	7879	land use/land cover shape index	1
disturbance/habitat change	ambiguous	8067	land use/land cover	1
disturbance/habitat change	ambiguous	8370	land use/land cover	1
disturbance/habitat change	ambiguous	8409	land use/land cover	1
disturbance/habitat change	ambiguous	8409	land use/land cover 2080	1
disturbance/habitat change	ambiguous	851	land use/land cover	1
disturbance/habitat change	ambiguous	8565	land use/land cover	2
disturbance/habitat change	ambiguous	8780	land use/land cover	1
disturbance/habitat change	ambiguous	8802	land use/land cover	1
disturbance/habitat change	ambiguous	8935	land use/land cover	1
disturbance/habitat change	ambiguous	8935	land use/land cover diversity	1
disturbance/habitat change	ambiguous	8936	land use/land cover	1
disturbance/habitat change	ambiguous	9036	land use/land cover	1
disturbance/habitat change	ambiguous	9108	land use/land cover diversity	1
disturbance/habitat change	ambiguous	9235	land use/land cover	1
disturbance/habitat change	ambiguous	936	land use/land cover	1
disturbance/habitat change	ambiguous	9420	land use/land cover	1
disturbance/habitat change	ambiguous	9579	land use/land cover	1
disturbance/habitat change	ambiguous	9714	land use/land cover	1
disturbance/habitat change	ambiguous	9781	land use/land cover other	1
disturbance/habitat change	ambiguous	9809	land use/land cover diversity 1km radius	1
disturbance/habitat change	ambiguous	9809	land use/land cover fragmentation 1km radius	1
disturbance/habitat change	ambiguous	9810	land use/land cover	1
disturbance/habitat change	ambiguous	9986	land use/land cover	1
disturbance/habitat change	barriers/access	11080	hedgerows length	1
disturbance/habitat change	barriers/access	2163	park boundary distance	1
disturbance/habitat change	barriers/access	4620	fence	1
disturbance/habitat change	barriers/access	9809	hedgerows percent 1km radius	1
disturbance/habitat change	barriers/access	9809	hedgerows presence	1
disturbance/habitat change	disturbance	10431	artificial surfaces percent	1
disturbance/habitat change	disturbance	10607	agricultural impact index	1
disturbance/habitat change	disturbance	10607	burnt stubble presence	1
disturbance/habitat change	disturbance	10742	cleared or disturbed land percent	1
disturbance/habitat change	disturbance	12478	logging industrial	1
disturbance/habitat change	disturbance	1893	deforestation historic distance	1
disturbance/habitat change	disturbance	2317	roads traffic noise	1
disturbance/habitat change	disturbance	2453	grazing pressure index	1
disturbance/habitat change	disturbance	3056	forest non-forest deforested class	1
disturbance/habitat change	disturbance	3190	logging cut-block areas percent	1
disturbance/habitat change	disturbance	3373	logging distance	1
disturbance/habitat change	disturbance	4554	undisturbed desert	1
disturbance/habitat change	disturbance	4554	undisturbed forest	1
disturbance/habitat change	disturbance	4554	undisturbed other	1
disturbance/habitat change	disturbance	4554	undisturbed steppe	1
disturbance/habitat change	disturbance	4554	undisturbed tropical	1
disturbance/habitat change	disturbance	4554	undisturbed tundra	1
disturbance/habitat change	disturbance	4979	agricultural semi-natural areas	1
disturbance/habitat change	disturbance	5394	logging cut-block areas	1
disturbance/habitat change	disturbance	570	logging cut-block areas size	1
disturbance/habitat change	disturbance	570	logging years since cut	1
disturbance/habitat change	disturbance	5863	habitat fragmentation suitable patch size	1
disturbance/habitat change	disturbance	5877	toxic pressure msPAF	1
disturbance/habitat change	disturbance	649	shipping noise tonal detection frequency	1
disturbance/habitat change	disturbance	649	sound pressure level	1
disturbance/habitat change	disturbance	6523	deforestation curvature profile	3
disturbance/habitat change	disturbance	7517	disturbed forest density	1
disturbance/habitat change	disturbance	7633	hunting pressure class	1
disturbance/habitat change	disturbance	7879	forest fragmentation index	1
disturbance/habitat change	disturbance	7884	logging cut-block areas	1
disturbance/habitat change	disturbance	8645	artificial surfaces	1
disturbance/habitat change	disturbance	9235	anthropogenic fragmentation	1
disturbance/habitat change	disturbance	9374	fragmentation density	1
disturbance/habitat change	disturbance	9788	recent burn regenerating broad-leaved forest	1
disturbance/habitat change	disturbance	9788	recent burn regenerating conifer forest	1
disturbance/habitat change	disturbance	9795	artificial surfaces area size	1
disturbance/habitat change	energy/raw materials	12036	clear cut areas	1
disturbance/habitat change	energy/raw materials	12036	transmission lines clearings	1
disturbance/habitat change	energy/raw materials	1433	transmission lines percent	1
disturbance/habitat change	energy/raw materials	2674	dams stream gradient heterogeneity	1
disturbance/habitat change	energy/raw materials	2674	dams stream gradient mean	1
disturbance/habitat change	energy/raw materials	2674	reservoir storage capacity	1
disturbance/habitat change	energy/raw materials	2805	wind farmlands distance class	1
disturbance/habitat change	energy/raw materials	3373	collection of bamboo shoots distance	1
disturbance/habitat change	energy/raw materials	3373	collection of medicinal plants distance	1
disturbance/habitat change	energy/raw materials	3688	mines distance	1
disturbance/habitat change	energy/raw materials	4396	transmission lines distance	1
disturbance/habitat change	energy/raw materials	4397	mines historic	1
disturbance/habitat change	energy/raw materials	4397	oil gas pipeline	1
disturbance/habitat change	energy/raw materials	4397	oil gas roads crossings density	1
disturbance/habitat change	energy/raw materials	4397	oil gas well pads conventional	1
disturbance/habitat change	energy/raw materials	4397	oil gas well pads unconventional	1
disturbance/habitat change	energy/raw materials	4397	unconventional oil and gas well pads	1
disturbance/habitat change	energy/raw materials	5394	oil cutlines	1
disturbance/habitat change	energy/raw materials	5394	oil gas well sites	1
disturbance/habitat change	energy/raw materials	5394	oil pipelines	1
disturbance/habitat change	energy/raw materials	5394	seismic lines 3D	1
disturbance/habitat change	energy/raw materials	6083	energy transmission lines density	1
disturbance/habitat change	energy/raw materials	6083	energy transmission lines distance	1
disturbance/habitat change	energy/raw materials	8351	clear cut areas harvest <30yrs ago density	1
disturbance/habitat change	energy/raw materials	8351	mines distance	1
disturbance/habitat change	energy/raw materials	8351	oil gas exploration extraction facility distance	1
disturbance/habitat change	energy/raw materials	8351	roads seismic lines density	1
disturbance/habitat change	energy/raw materials	8351	seismic lines distance	1
disturbance/habitat change	energy/raw materials	8802	oil gas well sites	1
disturbance/habitat change	energy/raw materials	8802	seismic lines	1
disturbance/habitat change	energy/raw materials	8802	trails seismic roads pipeline main roads distance	1
disturbance/habitat change	energy/raw materials	9374	mining mountaintop with valley fills density	1
disturbance/habitat change	energy/raw materials	9374	mining mountaintop with valley fills percent	1
disturbance/habitat change	food/agriculture	10114	pastures	1
disturbance/habitat change	food/agriculture	10114	uncultivated land	1
disturbance/habitat change	food/agriculture	10114	vineyards	1
disturbance/habitat change	food/agriculture	10431	cropland and vegetation mosaic percent	1
disturbance/habitat change	food/agriculture	10431	pastures percent	1
disturbance/habitat change	food/agriculture	1044	crop dry	1
disturbance/habitat change	food/agriculture	1044	grazing modified	1
disturbance/habitat change	food/agriculture	1044	grazing natural	1
disturbance/habitat change	food/agriculture	1044	irrigated areas	1
disturbance/habitat change	food/agriculture	10607	crop artichoke frequency	1
disturbance/habitat change	food/agriculture	10607	crop artichokes harvested frequency	1
disturbance/habitat change	food/agriculture	10607	crop wheat frequency	1
disturbance/habitat change	food/agriculture	10607	fallow land frequency	1
disturbance/habitat change	food/agriculture	10607	field activities period	1
disturbance/habitat change	food/agriculture	10607	tilled field frequency	1
disturbance/habitat change	food/agriculture	10742	agricultural areas percent	1
disturbance/habitat change	food/agriculture	11080	orchards percent	1
disturbance/habitat change	food/agriculture	11080	poplar cultivations percent	1
disturbance/habitat change	food/agriculture	11080	vineyards percent	1
disturbance/habitat change	food/agriculture	11080	woody cultivations percent	1
disturbance/habitat change	food/agriculture	11093	arable land	1
disturbance/habitat change	food/agriculture	11093	pastures	1
disturbance/habitat change	food/agriculture	11119	cultivated areas percent	1
disturbance/habitat change	food/agriculture	11119	meadows and pastures percent	1
disturbance/habitat change	food/agriculture	11259	grazing annual days	2
disturbance/habitat change	food/agriculture	11259	pastures type	2
disturbance/habitat change	food/agriculture	11400	wet pastures ratio	1
disturbance/habitat change	food/agriculture	11508	agricultural areas percent	1
disturbance/habitat change	food/agriculture	11508	arable land and meadows favorable percent	1
disturbance/habitat change	food/agriculture	11508	arable land and meadows residual percent	1
disturbance/habitat change	food/agriculture	11508	grazing sheep alpine percent	1
disturbance/habitat change	food/agriculture	11508	orchards and hedgerows percent	1
disturbance/habitat change	food/agriculture	11508	orchards other percent	1
disturbance/habitat change	food/agriculture	11508	pastures and meadows alpine percent	1
disturbance/habitat change	food/agriculture	11508	pastures and meadows overgrown percent	1
disturbance/habitat change	food/agriculture	11508	pastures favorable percent	1
disturbance/habitat change	food/agriculture	11508	pastures stony percent	1
disturbance/habitat change	food/agriculture	11508	trees on agricultural areas percent	1
disturbance/habitat change	food/agriculture	11546	agricultural areas distance 100m radius	1
disturbance/habitat change	food/agriculture	11546	agricultural areas distance 1km radius	1
disturbance/habitat change	food/agriculture	11546	agricultural areas distance 2km radius	1
disturbance/habitat change	food/agriculture	11546	agricultural areas distance 30m radius	1
disturbance/habitat change	food/agriculture	11546	agricultural areas distance 500m radius	1
disturbance/habitat change	food/agriculture	11546	agricultural areas percent 100m radius	1
disturbance/habitat change	food/agriculture	11546	agricultural areas percent 1km radius	1
disturbance/habitat change	food/agriculture	11546	agricultural areas percent 2km radius	1
disturbance/habitat change	food/agriculture	11546	agricultural areas percent 30m radius	1
disturbance/habitat change	food/agriculture	11546	agricultural areas percent 500m radius	1
disturbance/habitat change	food/agriculture	1173	agricultural areas percent	1
disturbance/habitat change	food/agriculture	1173	rangeland percent	1
disturbance/habitat change	food/agriculture	12036	pastures and non-tilled grasses	1
disturbance/habitat change	food/agriculture	12036	row crop fields	1
disturbance/habitat change	food/agriculture	12277	arable land dry percent	1
disturbance/habitat change	food/agriculture	12277	arable land irrigated percent	1
disturbance/habitat change	food/agriculture	12277	cropland dry percent	1
disturbance/habitat change	food/agriculture	12277	cropland irrigated percent	1
disturbance/habitat change	food/agriculture	1249	cropland and natural vegetation mosaic	1
disturbance/habitat change	food/agriculture	1293	cropland	1
disturbance/habitat change	food/agriculture	1293	grazing areas	1
disturbance/habitat change	food/agriculture	1433	agricultural areas percent	1
disturbance/habitat change	food/agriculture	2098	agricultural other area size	1
disturbance/habitat change	food/agriculture	2098	rice paddy area size	1
disturbance/habitat change	food/agriculture	2211	cropland index	1
disturbance/habitat change	food/agriculture	2211	vineyards index	1
disturbance/habitat change	food/agriculture	2313	cropland percent	1
disturbance/habitat change	food/agriculture	2313	pastures percent	1
disturbance/habitat change	food/agriculture	2475	arable land non-irrigated distance	1
disturbance/habitat change	food/agriculture	2475	irrigated land permanent distance	1
disturbance/habitat change	food/agriculture	2517	agricultural areas density	1
disturbance/habitat change	food/agriculture	2517	agricultural areas distance	1
disturbance/habitat change	food/agriculture	273	farmlands percent	1
disturbance/habitat change	food/agriculture	2791	agricultural areas percent	1
disturbance/habitat change	food/agriculture	2969	arable land percent	1
disturbance/habitat change	food/agriculture	2969	permanent crops percent	1
disturbance/habitat change	food/agriculture	3062	agricultural areas	1
disturbance/habitat change	food/agriculture	3192	plantations pine and eucalyptus percent	1
disturbance/habitat change	food/agriculture	3192	productive lands without trees percent	1
disturbance/habitat change	food/agriculture	3373	farmlands distance	1
disturbance/habitat change	food/agriculture	3373	livestock grazing distance	1
disturbance/habitat change	food/agriculture	340	rice paddy area size	1
disturbance/habitat change	food/agriculture	3402	overgrazing coefficient	1
disturbance/habitat change	food/agriculture	3431	cropland distance	1
disturbance/habitat change	food/agriculture	3431	pastures distance	1
disturbance/habitat change	food/agriculture	3431	tree plantation distance	1
disturbance/habitat change	food/agriculture	3550	crcropland vegetation mosaic distance	1
disturbance/habitat change	food/agriculture	3688	agricultural areas distance	1
disturbance/habitat change	food/agriculture	3737	agricultural areas distance	1
disturbance/habitat change	food/agriculture	3737	artificial tree plantations distance	1
disturbance/habitat change	food/agriculture	3737	pastures distance	1
disturbance/habitat change	food/agriculture	3957	cropland distance	1
disturbance/habitat change	food/agriculture	3988	cropland distance	1
disturbance/habitat change	food/agriculture	3988	crops percent 1000m radius	1
disturbance/habitat change	food/agriculture	3988	crops percent 500m radius	1
disturbance/habitat change	food/agriculture	4032	crop fruit percent	1
disturbance/habitat change	food/agriculture	4032	cultivated crops percent	1
disturbance/habitat change	food/agriculture	4396	agricultural areas distance	1
disturbance/habitat change	food/agriculture	4397	agricultural areas	1
disturbance/habitat change	food/agriculture	4480	palm oil plantation distance	1
disturbance/habitat change	food/agriculture	4528	agricultural areas distance	1
disturbance/habitat change	food/agriculture	4554	cropland	1
disturbance/habitat change	food/agriculture	4554	pastures	1
disturbance/habitat change	food/agriculture	4620	farmlands distance	1
disturbance/habitat change	food/agriculture	4722	agricultural areas and orchards distance	1
disturbance/habitat change	food/agriculture	4722	plantation forests distance	1
disturbance/habitat change	food/agriculture	4722	rangeland distance	1
disturbance/habitat change	food/agriculture	4882	cropland percent	1
disturbance/habitat change	food/agriculture	4979	arable land non-irrigated	1
disturbance/habitat change	food/agriculture	4979	complex cultivation patterns	1
disturbance/habitat change	food/agriculture	4979	pastures	1
disturbance/habitat change	food/agriculture	4979	plantations fruit	1
disturbance/habitat change	food/agriculture	4979	vineyards	1
disturbance/habitat change	food/agriculture	4989	cropland adjacency	1
disturbance/habitat change	food/agriculture	4989	cropland edge length	1
disturbance/habitat change	food/agriculture	4989	cropland size	1
disturbance/habitat change	food/agriculture	4989	grazing adjacency	1
disturbance/habitat change	food/agriculture	4989	grazing areas size	1
disturbance/habitat change	food/agriculture	4989	grazing edge length	1
disturbance/habitat change	food/agriculture	5015	harvest <10yrs percent 1km radius	1
disturbance/habitat change	food/agriculture	5015	harvest heavy <10yrs percent 1km radius	1
disturbance/habitat change	food/agriculture	5015	harvest treatment index	1
disturbance/habitat change	food/agriculture	5126	agricultural areas percent	1
disturbance/habitat change	food/agriculture	5206	cropland distance	1
disturbance/habitat change	food/agriculture	5206	pastures distance	1
disturbance/habitat change	food/agriculture	5294	arable land percent	1
disturbance/habitat change	food/agriculture	5294	permanent crops percent	1
disturbance/habitat change	food/agriculture	5394	forest harvested	1
disturbance/habitat change	food/agriculture	5713	agricultural areas percent	1
disturbance/habitat change	food/agriculture	5757	pastures percent	1
disturbance/habitat change	food/agriculture	5767	agricultural areas density	1
disturbance/habitat change	food/agriculture	5781	cropland distance	1
disturbance/habitat change	food/agriculture	5785	horse	1
disturbance/habitat change	food/agriculture	5785	horse density	1
disturbance/habitat change	food/agriculture	5785	livestock cattle density	1
disturbance/habitat change	food/agriculture	5785	livestock cattle presence	1
disturbance/habitat change	food/agriculture	5835	cropland distance	1
disturbance/habitat change	food/agriculture	5835	rangeland distance	1
disturbance/habitat change	food/agriculture	5863	agricultural areas percent	1
disturbance/habitat change	food/agriculture	6417	arable and farming lands	1
disturbance/habitat change	food/agriculture	6436	cultivated crops percent catchment	1
disturbance/habitat change	food/agriculture	6436	cultivated crops stream segment percent	1
disturbance/habitat change	food/agriculture	6436	pastures and hay percent catchment	1
disturbance/habitat change	food/agriculture	6436	pastures and hay stream segment percent	1
disturbance/habitat change	food/agriculture	6769	agricultural areas percent	1
disturbance/habitat change	food/agriculture	6769	crops annual percent	1
disturbance/habitat change	food/agriculture	6785	cropland percent	1
disturbance/habitat change	food/agriculture	6785	rice paddy percent	1
disturbance/habitat change	food/agriculture	6900	agricultural areas percent	1
disturbance/habitat change	food/agriculture	6900	pastures percent	1
disturbance/habitat change	food/agriculture	6952	agricultural areas	1
disturbance/habitat change	food/agriculture	7021	farm roads distance	1
disturbance/habitat change	food/agriculture	7021	farmlands area size	1
disturbance/habitat change	food/agriculture	7021	farmlands distance	1
disturbance/habitat change	food/agriculture	720	agricultural areas percent	1
disturbance/habitat change	food/agriculture	7219	agricultural areas	1
disturbance/habitat change	food/agriculture	7260	agricultural areas distance	1
disturbance/habitat change	food/agriculture	7260	irrigated agricultural areas percent	1
disturbance/habitat change	food/agriculture	730	agricultural areas percent	1
disturbance/habitat change	food/agriculture	7492	agricultural areas percent	1
disturbance/habitat change	food/agriculture	7492	tea plantation percent	1
disturbance/habitat change	food/agriculture	7517	farmlands density	1
disturbance/habitat change	food/agriculture	7517	livestock density	1
disturbance/habitat change	food/agriculture	7545	agricultural areas	1
disturbance/habitat change	food/agriculture	7616	agricultural areas with natural vegetation percent	1
disturbance/habitat change	food/agriculture	7616	complex cultivation patterns percent	1
disturbance/habitat change	food/agriculture	7616	meadows and pastures percent	1
disturbance/habitat change	food/agriculture	7616	non-irrigated arable land percent	1
disturbance/habitat change	food/agriculture	7616	orchards percent	1
disturbance/habitat change	food/agriculture	7616	vineyards percent	1
disturbance/habitat change	food/agriculture	7633	livestock cattle presence	1
disturbance/habitat change	food/agriculture	7633	plantations adult poplar percent	1
disturbance/habitat change	food/agriculture	7633	plantations adult willow percent	1
disturbance/habitat change	food/agriculture	7633	plantations young poplar percent	1
disturbance/habitat change	food/agriculture	7633	plantations young willow percent	1
disturbance/habitat change	food/agriculture	7638	crop wheat percent	1
disturbance/habitat change	food/agriculture	7638	row crops percent	1
disturbance/habitat change	food/agriculture	7646	plantation percent	1
disturbance/habitat change	food/agriculture	7646	rice paddy percent	1
disturbance/habitat change	food/agriculture	7845	agricultural upstream area	1
disturbance/habitat change	food/agriculture	7845	tea plantation upstream area	1
disturbance/habitat change	food/agriculture	7884	agricultural areas percent	1
disturbance/habitat change	food/agriculture	7884	percent agricultural 2.5km radius	1
disturbance/habitat change	food/agriculture	8067	farmlands percent	1
disturbance/habitat change	food/agriculture	828	agricultural areas heterogeneous percent	1
disturbance/habitat change	food/agriculture	828	agricultural areas with natural vegetation percent	1
disturbance/habitat change	food/agriculture	828	arable land percent	1
disturbance/habitat change	food/agriculture	828	pastures percent	1
disturbance/habitat change	food/agriculture	828	permanent crops percent	1
disturbance/habitat change	food/agriculture	8306	cropland and vegetation mosaic distance	1
disturbance/habitat change	food/agriculture	8306	cropland rainfed distance	1
disturbance/habitat change	food/agriculture	8323	fishing haul depth	1
disturbance/habitat change	food/agriculture	8346	farmlands in watershed percent	1
disturbance/habitat change	food/agriculture	8346	farmlands percent 200m radius	1
disturbance/habitat change	food/agriculture	8370	agricultural areas distance	1
disturbance/habitat change	food/agriculture	8370	complex cultivation patterns distance	1
disturbance/habitat change	food/agriculture	8370	orchards olives distance	1
disturbance/habitat change	food/agriculture	8633	arable land non-irrigated	1
disturbance/habitat change	food/agriculture	8633	fertilizer tons per hectare lime	1
disturbance/habitat change	food/agriculture	8633	fertilizer tons per hectare nitrogen	1
disturbance/habitat change	food/agriculture	8633	fertilizer tons per hectare phosphate	1
disturbance/habitat change	food/agriculture	8633	fertilizer tons per hectare potassium	1
disturbance/habitat change	food/agriculture	8633	harvesters count	1
disturbance/habitat change	food/agriculture	8633	mixed cultivation patterns	1
disturbance/habitat change	food/agriculture	8633	tractors count	1
disturbance/habitat change	food/agriculture	8645	cropland and natural mosaic	1
disturbance/habitat change	food/agriculture	8717	dryland agricultural areas percent	1
disturbance/habitat change	food/agriculture	8717	grazing intensity	1
disturbance/habitat change	food/agriculture	8717	irrigated agricultural areas percent	1
disturbance/habitat change	food/agriculture	8724	plantations old deciduous conifer percent	1
disturbance/habitat change	food/agriculture	8724	plantations old evergreen conifer percent	1
disturbance/habitat change	food/agriculture	8724	plantations young evergreen conifer percent	1
disturbance/habitat change	food/agriculture	8860	plantations eucalyptus percent	1
disturbance/habitat change	food/agriculture	9108	cropland count	1
disturbance/habitat change	food/agriculture	9108	hay count	1
disturbance/habitat change	food/agriculture	9156	agricultural areas percent catchment	1
disturbance/habitat change	food/agriculture	9171	cropland percent	1
disturbance/habitat change	food/agriculture	9374	cropland density	1
disturbance/habitat change	food/agriculture	9374	cropland percent	1
disturbance/habitat change	food/agriculture	9579	livestock density	1
disturbance/habitat change	food/agriculture	973	agricultural areas percent 10km radius	1
disturbance/habitat change	food/agriculture	973	pastures 10yrs ago percent 10km radius	1
disturbance/habitat change	food/agriculture	973	pastures 10yrs ago percent 30km radius	1
disturbance/habitat change	food/agriculture	973	pastures percent 30km radius	1
disturbance/habitat change	food/agriculture	9781	arable land	1
disturbance/habitat change	food/agriculture	9781	permanent crops	1
disturbance/habitat change	food/agriculture	9788	cropland dry grass percent	1
disturbance/habitat change	food/agriculture	9788	cropland dry percent	1
disturbance/habitat change	food/agriculture	9809	arable land percent 1km radius	1
disturbance/habitat change	food/agriculture	9809	meadow mowed percent 1km radius	1
disturbance/habitat change	food/agriculture	9809	orchards percent 1km radius	1
disturbance/habitat change	food/agriculture	9809	pastures and meadows percent 1km radius	1
disturbance/habitat change	food/agriculture	9908	pastures distance	1
disturbance/habitat change	human presence	1044	human footprint index	1
disturbance/habitat change	human presence	10984	human footprint index	1
disturbance/habitat change	human presence	1099	human footprint index	1
disturbance/habitat change	human presence	1217	human footprint index	1
disturbance/habitat change	human presence	1249	human footprint index	1
disturbance/habitat change	human presence	1462	human footprint index	1
disturbance/habitat change	human presence	3405	human footprint index	1
disturbance/habitat change	human presence	3781	human footprint index	1
disturbance/habitat change	human presence	4023	human populated areas distance	1
disturbance/habitat change	human presence	4350	human footprint index	1
disturbance/habitat change	human presence	4480	human influence index	1
disturbance/habitat change	human presence	566	human footprint index	1
disturbance/habitat change	human presence	6595	human land use percent	1
disturbance/habitat change	human presence	7633	anthropogenic activity type	1
disturbance/habitat change	human presence	886	anthropogenic influence distance	1
disturbance/habitat change	infrastructure	10296	buildings density 2km radius	1
disturbance/habitat change	infrastructure	10296	buildings distance	1
disturbance/habitat change	infrastructure	10607	buildings rural distance	1
disturbance/habitat change	infrastructure	10682	disturbance low	1
disturbance/habitat change	infrastructure	10682	disturbance moderate	1
disturbance/habitat change	infrastructure	10682	impervious surfaces percent	1
disturbance/habitat change	infrastructure	10742	developed residential or urban areas percent	1
disturbance/habitat change	infrastructure	11080	urban habitats percent	1
disturbance/habitat change	infrastructure	11093	towns and settlements	1
disturbance/habitat change	infrastructure	11093	towns and settlements distance	1
disturbance/habitat change	infrastructure	11119	urban-industrial and commercial lands percent	1
disturbance/habitat change	infrastructure	11148	villages distance	1
disturbance/habitat change	infrastructure	1130	urban areas distance	1
disturbance/habitat change	infrastructure	11508	pastures close to settlements percent	1
disturbance/habitat change	infrastructure	11546	developed areas distance 100m radius	1
disturbance/habitat change	infrastructure	11546	developed areas distance 1km radius	1
disturbance/habitat change	infrastructure	11546	developed areas distance 2km radius	1
disturbance/habitat change	infrastructure	11546	developed areas distance 30m radius	1
disturbance/habitat change	infrastructure	11546	developed areas distance 500m radius	1
disturbance/habitat change	infrastructure	11546	developed areas percent 100m radius	1
disturbance/habitat change	infrastructure	11546	developed areas percent 1km radius	1
disturbance/habitat change	infrastructure	11546	developed areas percent 2km radius	1
disturbance/habitat change	infrastructure	11546	developed areas percent 30m radius	1
disturbance/habitat change	infrastructure	11546	developed areas percent 500m radius	1
disturbance/habitat change	infrastructure	12034	recent disturbance by logging	1
disturbance/habitat change	infrastructure	12036	urban areas low-intensity	1
disturbance/habitat change	infrastructure	12115	human disturbance index	1
disturbance/habitat change	infrastructure	12241	house distance	1
disturbance/habitat change	infrastructure	12241	villages distance	1
disturbance/habitat change	infrastructure	12277	infrastructure percent	1
disturbance/habitat change	infrastructure	12277	urban areas distance	1
disturbance/habitat change	infrastructure	1228	settlements distance	1
disturbance/habitat change	infrastructure	1244	urban areas percent	3
disturbance/habitat change	infrastructure	1244	urban distance	3
disturbance/habitat change	infrastructure	1249	urban and built-up areas	1
disturbance/habitat change	infrastructure	1293	urban areas	1
disturbance/habitat change	infrastructure	1433	imperviousness	1
disturbance/habitat change	infrastructure	1638	artificial waterhole distance	1
disturbance/habitat change	infrastructure	172	major cities distance	1
disturbance/habitat change	infrastructure	204	urban areas distance	1
disturbance/habitat change	infrastructure	2098	artificial open space size	1
disturbance/habitat change	infrastructure	2098	buildings area size	1
disturbance/habitat change	infrastructure	2163	artificial waterhole distance	1
disturbance/habitat change	infrastructure	2211	impervious surfaces percent	1
disturbance/habitat change	infrastructure	2229	impervious surfaces percent	1
disturbance/habitat change	infrastructure	2369	developed areas percent	1
disturbance/habitat change	infrastructure	2475	urban areas distance	1
disturbance/habitat change	infrastructure	2517	cities distance	1
disturbance/habitat change	infrastructure	2766	anthropogenic disturbance index	1
disturbance/habitat change	infrastructure	2766	anthropogenic structures distance	1
disturbance/habitat change	infrastructure	2791	urban areas percent	1
disturbance/habitat change	infrastructure	2888	impervious surfaces percent	1
disturbance/habitat change	infrastructure	2969	built-up areas percent	1
disturbance/habitat change	infrastructure	3040	villages distance	1
disturbance/habitat change	infrastructure	3062	developed areas high-intensity	1
disturbance/habitat change	infrastructure	3062	low-intensity developed areas	1
disturbance/habitat change	infrastructure	3219	settlements distance	1
disturbance/habitat change	infrastructure	3283	settlements distance	1
disturbance/habitat change	infrastructure	3431	discontinuous urban fabric distance	1
disturbance/habitat change	infrastructure	3431	urban areas high-intensity distance	1
disturbance/habitat change	infrastructure	3431	urban parks distance	1
disturbance/habitat change	infrastructure	3550	villages distance	1
disturbance/habitat change	infrastructure	3688	rural areas distance	1
disturbance/habitat change	infrastructure	3688	urban areas distance	1
disturbance/habitat change	infrastructure	3694	urban areas distance	1
disturbance/habitat change	infrastructure	3737	discontinuous urban fabric distance	1
disturbance/habitat change	infrastructure	3737	urban and built-up areas distance	1
disturbance/habitat change	infrastructure	3737	urban parks distance	1
disturbance/habitat change	infrastructure	3781	villages distance	1
disturbance/habitat change	infrastructure	3957	urban areas distance	1
disturbance/habitat change	infrastructure	3988	developed areas distance	1
disturbance/habitat change	infrastructure	3988	urban areas percent 1000m radius	1
disturbance/habitat change	infrastructure	3988	urban areas percent 500m radius	1
[truncated: 2,947 more rows]

## Sheet: Fig3B_lower_chart
taxa	category	uid	predictor	count_studies
amphibians	ambiguous	10035	land use/land cover	1
amphibians	ambiguous	10688	land use/land cover	1
amphibians	ambiguous	1099	land use/land cover	1
amphibians	ambiguous	11123	land use/land cover	1
amphibians	ambiguous	1244	land use historic	1
amphibians	ambiguous	1484	secondary land forested	1
amphibians	ambiguous	1484	secondary land non-forested	1
amphibians	ambiguous	1965	land use/land cover	1
amphibians	ambiguous	1990	land use/land cover	1
amphibians	ambiguous	1993	land use/land cover	1
amphibians	ambiguous	2129	land use/land cover	1
amphibians	ambiguous	2338	land use/land cover	1
amphibians	ambiguous	2879	land use/land cover	1
amphibians	ambiguous	3405	land use/land cover	1
amphibians	ambiguous	408	land use/land cover	1
amphibians	ambiguous	4224	land use/land cover	1
amphibians	ambiguous	430	land use/land cover	1
amphibians	ambiguous	541	land use/land cover diversity	1
amphibians	ambiguous	541	land use/land cover evenness	1
amphibians	ambiguous	5470	land use/land cover	1
amphibians	ambiguous	5470	landscape integrity	1
amphibians	ambiguous	5512	land use/land cover	1
amphibians	ambiguous	6484	land use/land cover	1
amphibians	ambiguous	6957	pond isolation class	1
amphibians	ambiguous	6957	remnant native habitat distance	1
amphibians	ambiguous	7082	land use/land cover	1
amphibians	ambiguous	7564	land use/land cover	1
amphibians	ambiguous	7849	urban crops or urban herbaceous areas percent	1
amphibians	ambiguous	7849	urban herbaceous areas percent	1
amphibians	ambiguous	8544	land use/land cover	1
amphibians	ambiguous	8936	land use/land cover	1
amphibians	barriers/access	6191	human accessibility	1
amphibians	disturbance	3589	industrial chronic noise source distance	1
amphibians	disturbance	66	artificial surfaces percent	1
amphibians	disturbance	9879	artificial surfaces percent	1
amphibians	energy/raw materials	4932	extraction sites distance	1
amphibians	energy/raw materials	5470	surface fuels type	1
amphibians	energy/raw materials	7489	mines percent	2
amphibians	energy/raw materials	7489	reservoirs percent	2
amphibians	energy/raw materials	7489	salt mines percent	2
amphibians	food/agriculture	10170	cropland percent 2km radius	1
amphibians	food/agriculture	10688	agricultural areas distance	1
amphibians	food/agriculture	10688	timber harvest area distance	1
amphibians	food/agriculture	11546	agricultural areas distance 100m radius	1
amphibians	food/agriculture	11546	agricultural areas distance 1km radius	1
amphibians	food/agriculture	11546	agricultural areas distance 2km radius	1
amphibians	food/agriculture	11546	agricultural areas distance 30m radius	1
amphibians	food/agriculture	11546	agricultural areas distance 500m radius	1
amphibians	food/agriculture	11546	agricultural areas percent 100m radius	1
amphibians	food/agriculture	11546	agricultural areas percent 1km radius	1
amphibians	food/agriculture	11546	agricultural areas percent 2km radius	1
amphibians	food/agriculture	11546	agricultural areas percent 30m radius	1
amphibians	food/agriculture	11546	agricultural areas percent 500m radius	1
amphibians	food/agriculture	1484	cropland percent	1
amphibians	food/agriculture	1484	pastures percent	1
amphibians	food/agriculture	1484	rangeland percent	1
amphibians	food/agriculture	2211	cropland index	1
amphibians	food/agriculture	2211	vineyards index	1
amphibians	food/agriculture	2336	agricultural areas percent 1000m radius	1
amphibians	food/agriculture	2336	agricultural areas percent 100m radius	1
amphibians	food/agriculture	2336	agricultural areas percent 2000m radius	1
amphibians	food/agriculture	2336	agricultural areas percent 200m radius	1
amphibians	food/agriculture	2336	agricultural areas percent 5000m radius	1
amphibians	food/agriculture	2336	agricultural areas percent 500m radius	1
amphibians	food/agriculture	2338	agricultural areas percent	1
amphibians	food/agriculture	3019	arable land distance	1
amphibians	food/agriculture	340	rice paddy area size	1
amphibians	food/agriculture	3452	cropland percent	1
amphibians	food/agriculture	3585	agricultural areas percent	1
amphibians	food/agriculture	3617	farmlands distance	1
amphibians	food/agriculture	3957	cropland distance	1
amphibians	food/agriculture	408	nitrogen fertilizer	1
amphibians	food/agriculture	408	phosphorus fertilizer	1
amphibians	food/agriculture	4932	cropland distance	1
amphibians	food/agriculture	4932	orchards distance	1
amphibians	food/agriculture	4932	pastures distance	1
amphibians	food/agriculture	66	agricultural areas percent	1
amphibians	food/agriculture	6622	crops dry herbaceous present absent	1
amphibians	food/agriculture	6622	crops fruit tree	1
amphibians	food/agriculture	6622	irrigated herbaceous crops	1
amphibians	food/agriculture	6622	orchards olives	1
amphibians	food/agriculture	6622	pastures	1
amphibians	food/agriculture	6622	vineyards	1
amphibians	food/agriculture	6978	cultivated areas	1
amphibians	food/agriculture	720	agricultural areas percent	1
amphibians	food/agriculture	7489	artificial pastures percent	2
amphibians	food/agriculture	7489	banana plantation percent	2
amphibians	food/agriculture	7489	crop sugar cane percent	2
amphibians	food/agriculture	7489	nana plantation percent	2
amphibians	food/agriculture	7489	open plantations coffee percent	2
amphibians	food/agriculture	7489	orchards percent	2
amphibians	food/agriculture	7489	plantations coconut percent	2
amphibians	food/agriculture	7489	plantations coffee percent	2
amphibians	food/agriculture	7489	tree nursery percent	2
amphibians	food/agriculture	7677	farmlands percent	1
amphibians	food/agriculture	7849	broadleaved deciduous orchards shrubs percent	1
amphibians	food/agriculture	7849	cultivated herbaceous crops percent	1
amphibians	food/agriculture	7849	cultivated woody crops percent	1
amphibians	food/agriculture	7849	orchards broadleaved deciduous percent	1
amphibians	food/agriculture	7849	orchards broadleaved evergreen percent	1
amphibians	food/agriculture	7849	orchards needle-leaved evergreen percent	1
amphibians	food/agriculture	8147	agricultural areas percent	1
amphibians	food/agriculture	863	agricultural areas percent	1
amphibians	food/agriculture	9590	agricultural areas percent	1
amphibians	food/agriculture	9879	pastures percent	1
amphibians	human presence	1013	human influence index	1
amphibians	human presence	1099	human footprint index	1
amphibians	human presence	2129	anthropogenic land historic	1
amphibians	human presence	3405	human footprint index	1
amphibians	human presence	3585	human influence index	1
amphibians	human presence	408	human footprint index	1
amphibians	human presence	4844	human influence index	1
amphibians	human presence	7252	human footprint index	1
amphibians	infrastructure	10035	urban areas percent	1
amphibians	infrastructure	10170	impervious surfaces percent 2km radius	1
amphibians	infrastructure	10170	urban areas high-intensity percent 2km radius	1
amphibians	infrastructure	10170	urban areas low-intensity percent 2km radius	1
amphibians	infrastructure	10468	urban areas distance	1
amphibians	infrastructure	11230	urban areas >100k inhabitants distance	1
amphibians	infrastructure	11230	urban areas >500k inhabitants distance	1
amphibians	infrastructure	11546	developed areas distance 100m radius	1
amphibians	infrastructure	11546	developed areas distance 1km radius	1
amphibians	infrastructure	11546	developed areas distance 2km radius	1
amphibians	infrastructure	11546	developed areas distance 30m radius	1
amphibians	infrastructure	11546	developed areas distance 500m radius	1
amphibians	infrastructure	11546	developed areas percent 100m radius	1
amphibians	infrastructure	11546	developed areas percent 1km radius	1
amphibians	infrastructure	11546	developed areas percent 2km radius	1
amphibians	infrastructure	11546	developed areas percent 30m radius	1
amphibians	infrastructure	11546	developed areas percent 500m radius	1
amphibians	infrastructure	12386	forest logging or disturbance intensity	1
amphibians	infrastructure	12386	forest time since logging or disturbance	1
amphibians	infrastructure	1244	urban areas percent	1
amphibians	infrastructure	1244	urban distance	1
amphibians	infrastructure	1484	travel time to major cities	1
amphibians	infrastructure	1484	urban areas percent	1
amphibians	infrastructure	2211	impervious surfaces percent	1
amphibians	infrastructure	2336	developed areas percent 1000m radius	1
amphibians	infrastructure	2336	developed areas percent 100m radius	1
amphibians	infrastructure	2336	developed areas percent 2000m radius	1
amphibians	infrastructure	2336	developed areas percent 200m radius	1
amphibians	infrastructure	2336	developed areas percent 5000m radius	1
amphibians	infrastructure	2336	developed areas percent 500m radius	1
amphibians	infrastructure	2888	impervious surfaces percent	1
amphibians	infrastructure	3019	urban areas distance	1
amphibians	infrastructure	3585	travel time cities >50k inhabitants	1
amphibians	infrastructure	3585	urban areas percent	1
amphibians	infrastructure	3617	cities >100k population distance	1
amphibians	infrastructure	3957	urban areas distance	1
amphibians	infrastructure	4932	urban areas distance	1
amphibians	infrastructure	5512	urban areas distance	1
amphibians	infrastructure	5512	urban areas percent	1
amphibians	infrastructure	5762	towns >100k inhabitants distance	1
amphibians	infrastructure	5762	towns >500k inhabitants distance	1
amphibians	infrastructure	7489	cities percent	2
amphibians	infrastructure	7489	houses in towns count	2
amphibians	infrastructure	7489	isolated houses count	2
amphibians	infrastructure	7489	settling lagoons percent	2
amphibians	infrastructure	7489	towns percent	2
amphibians	infrastructure	7489	villages percent	2
amphibians	infrastructure	7677	urban areas percent	1
amphibians	infrastructure	7849	industrial areas percent	1
amphibians	infrastructure	7849	scattered-density urban areas percent	1
amphibians	infrastructure	7849	urban and artificial paved roads percent	1
amphibians	infrastructure	7849	urban areas low-density percent	1
amphibians	infrastructure	7849	urban artificial areas percent	1
amphibians	infrastructure	7849	urban non-vegetated areas percent	1
amphibians	infrastructure	7849	urban woody vegetation or urban crops percent	1
amphibians	infrastructure	7849	urban woody vegetation percent	1
amphibians	infrastructure	8147	developed areas percent	1
amphibians	infrastructure	9590	developed areas percent	1
amphibians	management/interventions	2211	intensive grasslands index	1
amphibians	management/interventions	3617	first record distance	1
amphibians	management/interventions	7849	cultivated and managed herbaceous graminoids percent	1
amphibians	management/interventions	7849	cultivated and managed herbaceous non-graminoids percent	1
amphibians	management/interventions	9360	management hydrological connectivity	1
amphibians	recreation/tourism	3617	garden centers distance	1
amphibians	socio-economic	188	human population density	1
amphibians	socio-economic	2888	human population density	1
amphibians	socio-economic	3585	gross domestic product national	1
amphibians	socio-economic	3585	human population density	1
amphibians	socio-economic	3617	human population density	1
amphibians	socio-economic	408	human population density	1
amphibians	socio-economic	5976	human population density	1
amphibians	socio-economic	6622	human population density	1
amphibians	socio-economic	6978	human population density	1
amphibians	transportation	11230	highways distance	1
amphibians	transportation	11546	roads density	1
amphibians	transportation	1993	roads major distance	1
amphibians	transportation	3019	roads distance	1
amphibians	transportation	340	roads paved distance	1
amphibians	transportation	3585	commercial ports distance	1
amphibians	transportation	3585	highways distance	1
amphibians	transportation	3589	roads distance	1
amphibians	transportation	3617	boat launch distance	1
amphibians	transportation	3617	canal density	1
amphibians	transportation	3617	ports distance	1
amphibians	transportation	3617	roads density	1
amphibians	transportation	4932	railways distance	1
amphibians	transportation	4932	roads primary distance	1
amphibians	transportation	4932	roads secondary distance	1
amphibians	transportation	6622	highways distance	1
amphibians	transportation	6978	airports distance	1
amphibians	transportation	6978	ports distance	1
amphibians	transportation	7489	airstrips percent	2
amphibians	transportation	7489	canals percent	2
amphibians	transportation	7489	canals percent'	2
amphibians	transportation	7489	dirt roads	2
amphibians	transportation	7489	paved roads	2
amphibians	transportation	7677	roads density	1
amphibians	transportation	7849	roads paved percent	1
amphibians	transportation	863	roads density	1
amphibians	transportation	9483	roads percent 500m radius	1
birds	ambiguous	10069	land use/land cover	1
birds	ambiguous	10524	land use/land cover	1
birds	ambiguous	106	land use/land cover	1
birds	ambiguous	10636	land use diversity	1
birds	ambiguous	10636	land use/land cover	1
birds	ambiguous	10657	land use/land cover	1
birds	ambiguous	10699	land use/land cover other percent	1
birds	ambiguous	10707	land use/land cover	1
birds	ambiguous	10707	landscape diversity	1
birds	ambiguous	10898	land use/land cover	1
birds	ambiguous	11080	abandoned areas percent	1
birds	ambiguous	11087	land use previous year	1
birds	ambiguous	11092	land use intensity	1
birds	ambiguous	11226	land use/land cover	1
birds	ambiguous	11226	land use/land cover percent 2.25ha radius	1
birds	ambiguous	11226	land use/land cover percent 20.25ha radius	1
birds	ambiguous	11244	land use/land cover	1
birds	ambiguous	11325	land use/land cover diversity 1km radius	1
birds	ambiguous	11325	land use/land cover diversity 2.5km radius	1
birds	ambiguous	11325	land use/land cover diversity 5km radius	1
birds	ambiguous	11339	land use/land cover class sum	1
birds	ambiguous	11355	land use/land cover	1
birds	ambiguous	11370	land use/land cover	1
birds	ambiguous	11386	land use/land cover	1
birds	ambiguous	11686	land use/land cover	1
birds	ambiguous	11931	forest non-forest	1
birds	ambiguous	11931	land use/land cover	1
birds	ambiguous	11931	non-forest distance	1
birds	ambiguous	1244	land use historic	1
birds	ambiguous	12472	land use/land cover	1
birds	ambiguous	129	land use/land cover	1
birds	ambiguous	1297	land use/land cover	1
birds	ambiguous	1484	secondary land forested	1
birds	ambiguous	1484	secondary land non-forested	1
birds	ambiguous	1534	land use/land cover	1
birds	ambiguous	1589	land use/land cover	1
birds	ambiguous	1616	land use/land cover	1
birds	ambiguous	1620	land use/land cover	1
birds	ambiguous	1626	wildness index	1
birds	ambiguous	1735	land use/land cover	1
birds	ambiguous	1752	land use/land cover	1
birds	ambiguous	1965	land use/land cover	1
birds	ambiguous	198	land condition index	1
birds	ambiguous	198	land use/land cover percent	1
birds	ambiguous	200	land use/land cover	1
birds	ambiguous	2222	land use/land cover	1
birds	ambiguous	2366	land use/land cover	1
birds	ambiguous	2400	land use/land cover	1
birds	ambiguous	2468	land use/land cover	1
birds	ambiguous	2472	land use/land cover	1
birds	ambiguous	2478	land use/land cover	1
birds	ambiguous	2658	land use/land cover	1
birds	ambiguous	2684	forests natural and commercial distance	1
birds	ambiguous	279	land use/land cover	1
birds	ambiguous	2998	land use/land cover	1
birds	ambiguous	3020	historic vegetation	1
birds	ambiguous	3020	remnant vegetation area size	1
birds	ambiguous	3352	land use/land cover	1
birds	ambiguous	3424	land use/land cover	1
birds	ambiguous	3424	land use/land cover patch richness	1
birds	ambiguous	3612	land use/land cover	1
birds	ambiguous	3612	land use/land cover diversity	1
birds	ambiguous	3734	land use/land cover	1
birds	ambiguous	3854	land use/land cover	1
birds	ambiguous	4226	land use/land cover	1
birds	ambiguous	4396	land use/land cover	1
birds	ambiguous	4474	land use/land cover	1
birds	ambiguous	4537	land use/land cover	1
birds	ambiguous	4557	herbaceous areas density 50m radius	1
birds	ambiguous	4692	land use/land cover	1
birds	ambiguous	4762	land use/land cover	1
birds	ambiguous	4893	land use/land cover	1
birds	ambiguous	4905	land use/land cover	1
birds	ambiguous	4913	land use/land cover	1
birds	ambiguous	4944	land use/land cover	1
birds	ambiguous	5284	land use/land cover	1
birds	ambiguous	5389	land use/land cover	1
birds	ambiguous	5393	land use/land cover	1
birds	ambiguous	5470	land use/land cover	1
birds	ambiguous	5470	landscape integrity	1
birds	ambiguous	5558	land use/land cover	1
birds	ambiguous	5671	land use/land cover	1
birds	ambiguous	5775	land use/land cover	1
birds	ambiguous	5783	land use/land cover	1
birds	ambiguous	5846	land use/land cover	1
birds	ambiguous	5896	land use/land cover	1
birds	ambiguous	5948	land use/land cover	1
birds	ambiguous	6083	land use/land cover	1
birds	ambiguous	61	land use/land cover diversity	1
birds	ambiguous	6211	land use/land cover	1
birds	ambiguous	6224	land use/land cover	1
birds	ambiguous	6296	land use/land cover	1
birds	ambiguous	6347	land use/land cover	1
birds	ambiguous	6444	land use change percent	1
birds	ambiguous	6478	land use diversity	1
birds	ambiguous	651	land use/land cover	1
birds	ambiguous	6523	land use intensity	1
birds	ambiguous	6542	landscape condition index	1
birds	ambiguous	6544	land use/land cover	1
birds	ambiguous	655	land use/land cover	1
birds	ambiguous	6597	land use/land cover	1
birds	ambiguous	667	land use/land cover	1
birds	ambiguous	682	land use/land cover	1
birds	ambiguous	6877	land use/land cover	1
birds	ambiguous	6879	land use/land cover	1
birds	ambiguous	6929	land use/land cover diversity	1
birds	ambiguous	6929	land use/land cover edge diversity	1
birds	ambiguous	6929	land use/land cover interspersion	1
birds	ambiguous	7021	land use/land cover	1
birds	ambiguous	7441	land use/land cover generic	1
birds	ambiguous	7441	land use/land cover specific	1
birds	ambiguous	7483	land use/land cover	1
birds	ambiguous	7564	land use/land cover	1
birds	ambiguous	7612	land use/land cover	1
birds	ambiguous	7612	land use/land cover richness	1
birds	ambiguous	774	land use/land cover	1
birds	ambiguous	7823	land use/land cover	1
birds	ambiguous	7879	land use/land cover	1
birds	ambiguous	7879	land use/land cover contagion	1
birds	ambiguous	7879	land use/land cover shape index	1
birds	ambiguous	8193	artificial or natural water body distance	1
birds	ambiguous	8193	land use/land cover	1
birds	ambiguous	8384	land use/land cover	1
birds	ambiguous	8429	land use diversity	1
birds	ambiguous	8429	land use richness	1
birds	ambiguous	8446	land use diversity	1
birds	ambiguous	8565	land use/land cover	1
birds	ambiguous	8712	land use/land cover	1
birds	ambiguous	8745	land use diversity	1
birds	ambiguous	8976	land use/land cover	1
birds	ambiguous	901	land use/land cover open	1
birds	ambiguous	9108	land use/land cover diversity	1
birds	ambiguous	92	land use/land cover	1
birds	ambiguous	9295	land use/land cover	1
birds	ambiguous	940	land use/land cover	1
birds	ambiguous	9808	land use/land cover	1
birds	ambiguous	9809	land use/land cover diversity 1km radius	1
birds	ambiguous	9809	land use/land cover fragmentation 1km radius	1
birds	ambiguous	9901	abandoned areas with vegetation	1
birds	ambiguous	9941	land use/land cover	1
birds	barriers/access	11080	hedgerows length	1
birds	barriers/access	2991	hedgerows percent	1
birds	barriers/access	3808	wall length	1
birds	barriers/access	4877	hedgerows percent	1
birds	barriers/access	61	hedgerows and woodlands percent	1
birds	barriers/access	6191	human accessibility	1
birds	barriers/access	8013	hedgerows length	1
birds	barriers/access	8013	hedgerows percent	1
birds	barriers/access	8013	hedgerows presence	1
birds	barriers/access	9809	hedgerows percent 1km radius	1
birds	barriers/access	9809	hedgerows presence	1
birds	barriers/access	9901	hedgerows continuous length	1
birds	barriers/access	9901	hedgerows interrupted length	1
birds	disturbance	10431	artificial surfaces percent	1
birds	disturbance	10607	agricultural impact index	1
birds	disturbance	10607	burnt stubble presence	1
birds	disturbance	10636	habitat fragmentation	1
birds	disturbance	10742	cleared or disturbed land percent	1
birds	disturbance	10977	bare ground percent	1
birds	disturbance	11339	bare land	1
birds	disturbance	11630	harvested cut-block <30yrs	1
birds	disturbance	11855	semi-natural areas area	1
birds	disturbance	11855	semi-natural areas weighted area	1
birds	disturbance	12478	logging industrial	1
birds	disturbance	212	noise level	1
birds	disturbance	2317	roads traffic noise	1
birds	disturbance	2400	human modification index	1
birds	disturbance	2453	grazing pressure index	1
birds	disturbance	2478	logging duration	1
birds	disturbance	2478	logging end date	1
birds	disturbance	4557	exotic species density 1000m radius	1
birds	disturbance	4557	exotic species density 500m radius	1
birds	disturbance	4557	exotic species density 50m radius	1
birds	disturbance	4730	fragmentation index	1
birds	disturbance	5358	artificial surfaces distance	1
birds	disturbance	570	logging cut-block areas size	1
birds	disturbance	570	logging years since cut	1
birds	disturbance	5725	fragmentation percent	1
birds	disturbance	6478	artificial areas distance	1
birds	disturbance	6523	deforestation curvature profile	1
birds	disturbance	6879	modified habitat area size	1
birds	disturbance	7879	forest fragmentation index	1
birds	disturbance	8642	forest burns recent percent	1
birds	disturbance	8642	forest cut burn <10yrs percent	1
birds	disturbance	8642	forest cut burn 10-20yrs percent	1
birds	disturbance	8642	forest cut recent percent	1
birds	disturbance	9552	artificial areas percent	1
birds	disturbance	9715	artificial surfaces area size	1
birds	disturbance	9788	recent burn regenerating broad-leaved forest	1
birds	disturbance	9788	recent burn regenerating conifer forest	1
birds	disturbance	9879	artificial surfaces percent	1
birds	energy/raw materials	10545	oil gas wells count	1
birds	energy/raw materials	10545	oil gas wells distance	1
birds	energy/raw materials	10545	transmission lines distance	1
birds	energy/raw materials	10640	oil camp distance	1
birds	energy/raw materials	10829	oil camp distance	1
birds	energy/raw materials	11381	electric lines length	1
birds	energy/raw materials	11381	reservoirs	1
birds	energy/raw materials	11637	natural gas well count 0.04km radius	1
birds	energy/raw materials	11637	natural gas well count 0.65km radius	1
birds	energy/raw materials	11637	natural gas well count 4km radius	1
birds	energy/raw materials	11637	natural gas well distance	1
birds	energy/raw materials	11815	dams area size	1
birds	energy/raw materials	11815	forest dams edge length	1
birds	energy/raw materials	11815	scrub dams edge length	1
birds	energy/raw materials	12181	electric lines length	1
birds	energy/raw materials	12480	powerlines	1
birds	energy/raw materials	1433	transmission lines percent	1
birds	energy/raw materials	198	electric lines distance	1
birds	energy/raw materials	198	well density	1
birds	energy/raw materials	2267	wind power watts	1
birds	energy/raw materials	2278	electric lines distance	1
birds	energy/raw materials	2278	truck to dripline distance	1
birds	energy/raw materials	2478	mines distance	1
birds	energy/raw materials	2730	excavated area percent	1
birds	energy/raw materials	2805	wind farmlands distance class	1
birds	energy/raw materials	2993	clear cut areas 500m radius	1
birds	energy/raw materials	4396	transmission lines distance	1
birds	energy/raw materials	5470	surface fuels type	1
birds	energy/raw materials	5857	wind farm distance	1
birds	energy/raw materials	5948	wind turbines density 20km radius	1
birds	energy/raw materials	6083	energy transmission lines density	1
birds	energy/raw materials	6083	energy transmission lines distance	1
birds	energy/raw materials	6542	transmission lines distance	1
birds	energy/raw materials	6542	well density	1
birds	energy/raw materials	6901	oil gas well density	1
birds	energy/raw materials	7897	wind turbines count	1
birds	energy/raw materials	8013	powerlines	1
birds	energy/raw materials	8013	powerlines length	1
birds	energy/raw materials	8446	powerlines percent	1
birds	energy/raw materials	8745	bioenergy crops percent	1
birds	energy/raw materials	9163	dams distance	1
birds	energy/raw materials	9557	oil gas pipeline density	1
birds	energy/raw materials	9557	powerlines density	1
birds	energy/raw materials	9907	mineral extraction sites percent	1
birds	food/agriculture	10039	agricultural areas percent	1
birds	food/agriculture	10049	pastures percent	1
birds	food/agriculture	10062	crop oilseed rape	1
birds	food/agriculture	10062	crop summer cereals	1
birds	food/agriculture	10062	crop winter cereals	1
birds	food/agriculture	10062	orchards	1
birds	food/agriculture	10114	pastures	1
birds	food/agriculture	10114	uncultivated land	1
birds	food/agriculture	10114	vineyards	1
birds	food/agriculture	10232	arable land with trees size	1
birds	food/agriculture	10232	non-irrigated arable land size	1
birds	food/agriculture	10232	pastures and permanent grassland size	1
birds	food/agriculture	10232	vineyards area size	1
birds	food/agriculture	1027	irrigation canal distance	1
birds	food/agriculture	10334	rice paddy percent	1
birds	food/agriculture	10387	grazing intensity	1
birds	food/agriculture	10431	cropland and vegetation mosaic percent	1
birds	food/agriculture	10431	pastures percent	1
birds	food/agriculture	1044	crop dry	1
birds	food/agriculture	1044	grazing modified	1
birds	food/agriculture	1044	grazing natural	1
birds	food/agriculture	1044	irrigated areas	1
birds	food/agriculture	10467	agricultural areas heterogeneous	1
birds	food/agriculture	10467	agricultural areas woody	1
birds	food/agriculture	10467	arable land	1
birds	food/agriculture	10467	irrigated agricultural areas	1
birds	food/agriculture	10467	rice paddy	1
birds	food/agriculture	10515	agricultural areas percent	1
birds	food/agriculture	10515	forest agricultural areas edge density	1
birds	food/agriculture	10607	crop artichoke frequency	1
birds	food/agriculture	10607	crop artichokes harvested frequency	1
birds	food/agriculture	10607	crop wheat frequency	1
birds	food/agriculture	10607	fallow land frequency	1
birds	food/agriculture	10607	field activities period	1
birds	food/agriculture	10607	tilled field frequency	1
birds	food/agriculture	10635	cropland rainfed	1
birds	food/agriculture	10635	irrigated agricultural areas	1
birds	food/agriculture	10636	fallow and field margin percent	1
birds	food/agriculture	10640	livestock sheep density	1
birds	food/agriculture	10699	extensive agricultural areas percent	1
birds	food/agriculture	10699	intensive agricultural areas percent	1
birds	food/agriculture	10707	crop oilseed rape percent	1
birds	food/agriculture	10707	crop specialized percent	1
birds	food/agriculture	10707	crop spring grain percent	1
birds	food/agriculture	10707	crop winter grain percent	1
birds	food/agriculture	10707	orchards percent	1
birds	food/agriculture	10707	root crops percent	1
birds	food/agriculture	10742	agricultural areas percent	1
birds	food/agriculture	10829	livestock sheep density	1
birds	food/agriculture	10897	agricultural areas distance	1
birds	food/agriculture	10897	agricultural areas extensive distance	1
birds	food/agriculture	10975	crop cereal	1
birds	food/agriculture	10975	fallow land	1
birds	food/agriculture	10977	cropland percent	1
birds	food/agriculture	10977	pastures percent	1
birds	food/agriculture	10989	cropland	1
birds	food/agriculture	10989	cropland or natural mosaic	1
birds	food/agriculture	11080	orchards percent	1
birds	food/agriculture	11080	poplar cultivations percent	1
birds	food/agriculture	11080	vineyards percent	1
birds	food/agriculture	11080	woody cultivations percent	1
birds	food/agriculture	11259	grazing annual days	1
birds	food/agriculture	11259	pastures type	1
birds	food/agriculture	11325	livestock cattle percent 1km radius	1
birds	food/agriculture	11325	livestock cattle percent 2.5km radius	1
birds	food/agriculture	11325	livestock cattle percent 5km radius	1
birds	food/agriculture	11325	livestock count 1km radius	1
birds	food/agriculture	11325	livestock count 2.5km radius	1
birds	food/agriculture	11325	livestock count 5km radius	1
birds	food/agriculture	11325	livestock sheep percent 1km radius	1
birds	food/agriculture	11325	livestock sheep percent 2.5km radius	1
birds	food/agriculture	11325	livestock sheep percent 5km radius	1
birds	food/agriculture	11325	pastures percent 1km radius	1
birds	food/agriculture	11325	pastures percent 2.5km radius	1
birds	food/agriculture	11325	pastures percent 5km radius	1
birds	food/agriculture	11339	irrigated fruit trees	1
birds	food/agriculture	11339	irrigated herbaceous crops	1
birds	food/agriculture	11339	non-irrigated fruit trees	1
birds	food/agriculture	11339	non-irrigated herbaceous crops	1
birds	food/agriculture	11339	non-irrigated vineyards	1
birds	food/agriculture	11381	agricultural areas mosaic	1
birds	food/agriculture	11381	irrigated crops	1
birds	food/agriculture	11381	non-irrigated crops	1
birds	food/agriculture	11381	orchards olives	1
birds	food/agriculture	11381	vineyards	1
birds	food/agriculture	11400	wet pastures ratio	1
birds	food/agriculture	11422	crop alfalfa percent	1
birds	food/agriculture	11422	crop cereal percent	1
birds	food/agriculture	11422	cultivated areas percent	1
birds	food/agriculture	11422	livestock fodder percent	1
birds	food/agriculture	11422	pastures percent	1
birds	food/agriculture	11422	untilled areas percent	1
birds	food/agriculture	11489	agricultural areas distance	1
birds	food/agriculture	11489	agricultural areas percent 2500m radius	1
birds	food/agriculture	11489	agricultural areas percent 50m radius	1
birds	food/agriculture	11489	orchards distance	1
birds	food/agriculture	11489	orchards percent 2500m radius	1
birds	food/agriculture	11489	orchards percent 50m radius	1
birds	food/agriculture	11630	recently harvested area percent	1
birds	food/agriculture	11794	agricultural areas distance	1
birds	food/agriculture	11794	agricultural areas percent	1
birds	food/agriculture	11814	agricultural areas low-intensity	1
birds	food/agriculture	11814	arable land	1
birds	food/agriculture	11815	scrub pastures size	1
birds	food/agriculture	11855	pastures intensive area	1
birds	food/agriculture	11861	crop and natural mosaic percent	1
birds	food/agriculture	11861	crop dry heterogeneous percent	1
birds	food/agriculture	11861	crops dry herbaceous present absent percent	1
birds	food/agriculture	11861	dry wood crops percent	1
birds	food/agriculture	11861	herbaceous crops with oaks percent	1
birds	food/agriculture	11861	irrigated herbaceous crops percent	1
birds	food/agriculture	11861	irrigated heterogeneous crops percent	1
birds	food/agriculture	11861	irrigated woody crops percent	1
birds	food/agriculture	11861	pastures percent	1
birds	food/agriculture	11861	pastures with conifers percent	1
birds	food/agriculture	11861	pastures with oaks percent	1
birds	food/agriculture	11876	agricultural areas	1
birds	food/agriculture	11931	agricultural areas distance	1
birds	food/agriculture	11931	agricultural areas percent	1
birds	food/agriculture	11931	livestock cattle farm distance	1
birds	food/agriculture	11931	livestock cattle farm percent	1
birds	food/agriculture	11958	agricultural areas low-intensity	1
birds	food/agriculture	11958	arable land	1
birds	food/agriculture	11984	crop maize percent	1
birds	food/agriculture	11984	ploughed fields percent	1
birds	food/agriculture	12035	crop cereal dry percent	1
birds	food/agriculture	1213	cropland extent	1
birds	food/agriculture	12181	irrigated areas percent	1
birds	food/agriculture	12181	livestock exploitation presence	1
birds	food/agriculture	12246	agricultural areas distance	1
birds	food/agriculture	12246	agricultural areas percent	1
birds	food/agriculture	12277	arable land dry percent	1
birds	food/agriculture	12277	arable land irrigated percent	1
birds	food/agriculture	12277	cropland dry percent	1
birds	food/agriculture	12277	cropland irrigated percent	1
birds	food/agriculture	12283	agricultural areas percent	1
birds	food/agriculture	12283	orchards fruit and olives	1
birds	food/agriculture	12283	plantations eucalyptus percent	1
birds	food/agriculture	1231	pastures high productivity	1
birds	food/agriculture	1231	pastures low productivity	1
birds	food/agriculture	12332	cropland percent	1
birds	food/agriculture	12366	irrigated cultures percent	1
birds	food/agriculture	12366	non-irrigated cultures percent	1
birds	food/agriculture	12366	pastures percent	1
birds	food/agriculture	12366	tree plantations percent	1
birds	food/agriculture	1238	livestock sheep goat density	1
birds	food/agriculture	1238	pastures and meadows percent	1
birds	food/agriculture	1238	permanent cultures percent	1
birds	food/agriculture	12472	grazing intensity	1
birds	food/agriculture	12472	grazing intensity index	1
birds	food/agriculture	12480	arable land	1
birds	food/agriculture	12481	harvested forest hardwood poletimber distance	1
birds	food/agriculture	12481	harvested forest hardwood regeneration distance	1
birds	food/agriculture	12481	harvested forest hardwood sawtimber distance	1
birds	food/agriculture	12481	harvested forest mixed poletimber burned >3yrs distance	1
birds	food/agriculture	12481	harvested forest mixed regeneration distance	1
birds	food/agriculture	12481	harvested forest mixed sawtimber burned <3yrs distance	1
birds	food/agriculture	12481	harvested forest mixed sawtimber burned >3yrs distance	1
birds	food/agriculture	12481	harvested forest pine poletimber burned >3yrs distance	1
birds	food/agriculture	12481	harvested forest pine regeneration distance	1
birds	food/agriculture	12481	harvested forest pine sawtimber burned <3yrs distance	1
birds	food/agriculture	12481	harvested forest pine sawtimber burned >3yrs distance	1
birds	food/agriculture	1433	agricultural areas percent	1
birds	food/agriculture	1484	cropland percent	1
birds	food/agriculture	1484	pastures percent	1
birds	food/agriculture	1484	rangeland percent	1
birds	food/agriculture	1516	agricultural areas distance	1
birds	food/agriculture	1587	arable land and cropland percent	1
birds	food/agriculture	1587	pastures percent	1
birds	food/agriculture	1664	agricultural areas percent	1
birds	food/agriculture	1664	irrigation system presence	1
birds	food/agriculture	1664	orchards olives percent	1
birds	food/agriculture	1664	orchards tree DBH	1
birds	food/agriculture	1664	orchards tree density	1
birds	food/agriculture	1664	orchards tree height	1
birds	food/agriculture	1664	orchards years since planting	1
birds	food/agriculture	180	agricultural areas percent 1215m radius	1
birds	food/agriculture	180	agricultural areas percent 165m radius	1
birds	food/agriculture	180	agricultural areas percent 315m radius	1
birds	food/agriculture	180	agricultural areas percent 615m radius	1
birds	food/agriculture	189	farmlands percent	1
birds	food/agriculture	1960	cultivated cropland percent	1
birds	food/agriculture	1960	orchards and vineyards percent	1
birds	food/agriculture	1960	pastures and hay percent	1
birds	food/agriculture	200	rice paddy	1
birds	food/agriculture	2046	cultivated areas size	1
birds	food/agriculture	2046	pastures and meadows area size	1
birds	food/agriculture	2335	agricultural areas percent	1
birds	food/agriculture	2475	arable land non-irrigated distance	1
birds	food/agriculture	2475	irrigated land permanent distance	1
birds	food/agriculture	2478	pastoral land distance	1
birds	food/agriculture	2644	agricultural areas and natural vegetation mosaic	1
birds	food/agriculture	2644	complex cultivation patterns	1
birds	food/agriculture	2644	non-irrigated arable land	1
birds	food/agriculture	2644	orchards fruit tree	1
birds	food/agriculture	2644	vineyards	1
birds	food/agriculture	2684	agricultural areas distance	1
birds	food/agriculture	2684	pastures distance	1
birds	food/agriculture	2730	agricultural areas percent	1
birds	food/agriculture	2730	cultivated cropland percent	1
birds	food/agriculture	2980	arable land area size 1500m radius	1
birds	food/agriculture	2980	crops autumn-sown percent 1500m radius	1
birds	food/agriculture	2980	farm density 1500m radius	1
birds	food/agriculture	2980	farmers percent 1500m radius	1
birds	food/agriculture	2980	pastures size 1500m radius	1
birds	food/agriculture	2991	agricultural areas percent	1
birds	food/agriculture	2993	agricultural areas 500m radius	1
birds	food/agriculture	3114	cropland	1
birds	food/agriculture	3114	pastures	1
birds	food/agriculture	3121	rangeland	1
birds	food/agriculture	3415	cropland percent	1
birds	food/agriculture	352	farmlands dry distance	1
birds	food/agriculture	352	irrigated farmlands distance	1
birds	food/agriculture	3585	agricultural areas percent	1
birds	food/agriculture	3642	agricultural areas	1
birds	food/agriculture	3642	rangeland	1
birds	food/agriculture	3765	crop alfalfa percent	1
birds	food/agriculture	3765	cultivated crop percent	1
birds	food/agriculture	3805	agricultural areas percent	1
birds	food/agriculture	3843	livestock density	1
birds	food/agriculture	3960	cropland mosaic density	1
birds	food/agriculture	3960	rainfed cropland density	1
birds	food/agriculture	3961	rice paddy percent	1
birds	food/agriculture	3961	rice paddy to forest edge total length	1
birds	food/agriculture	4147	arable land distance	1
birds	food/agriculture	4361	arable land percent	1
birds	food/agriculture	4396	agricultural areas distance	1
birds	food/agriculture	4470	crop alfalfa percent	1
birds	food/agriculture	4470	crop almond crops percent	1
birds	food/agriculture	4470	crop barley percent	1
birds	food/agriculture	4470	crop grape percent	1
birds	food/agriculture	4470	crop safflower percent	1
birds	food/agriculture	4470	crop strawberry percent	1
birds	food/agriculture	4470	crop walnut percent	1
birds	food/agriculture	4470	crop winter wheat crops percent	1
birds	food/agriculture	4470	fallow cropland percent	1
birds	food/agriculture	4470	hay crops percent	1
birds	food/agriculture	4470	oat crops percent	1
birds	food/agriculture	4470	pastures percent	1
birds	food/agriculture	4530	cropland seeded	1
birds	food/agriculture	4530	pastures and forage grasslands	1
birds	food/agriculture	4557	agricultural areas density 1000m radius	1
birds	food/agriculture	4557	agricultural areas density 50m radius	1
birds	food/agriculture	4557	exotic trees for feeding	1
birds	food/agriculture	4557	platanus trees density 1000m radius	1
birds	food/agriculture	4557	platanus trees density 500m radius	1
birds	food/agriculture	4557	platanus trees density 50m radius	1
birds	food/agriculture	4581	corn field percent	1
birds	food/agriculture	4581	crop soybean field percent	1
birds	food/agriculture	4581	fallow land percent	1
birds	food/agriculture	4581	rice paddy percent	1
birds	food/agriculture	4581	waste seeds rice density	1
birds	food/agriculture	4581	waste seeds soybean density	1
birds	food/agriculture	4722	agricultural areas and orchards distance	1
birds	food/agriculture	4722	plantation forests distance	1
birds	food/agriculture	4722	rangeland distance	1
birds	food/agriculture	4724	agricultural areas distance	1
birds	food/agriculture	4724	agricultural areas percent	1
birds	food/agriculture	4877	cropland percent	1
birds	food/agriculture	4877	orchards percent	1
birds	food/agriculture	4882	cropland percent	1
birds	food/agriculture	4989	cropland adjacency	1
birds	food/agriculture	4989	cropland edge length	1
birds	food/agriculture	4989	cropland size	1
birds	food/agriculture	4989	grazing adjacency	1
birds	food/agriculture	4989	grazing areas size	1
birds	food/agriculture	4989	grazing edge length	1
birds	food/agriculture	5124	agricultural areas percent	1
birds	food/agriculture	5198	cultivated areas distance	1
birds	food/agriculture	5240	pastures	1
birds	food/agriculture	5240	permanent cultures	1
birds	food/agriculture	5333	agricultural areas percent 4km radius	1
birds	food/agriculture	5358	arable land distance	1
birds	food/agriculture	5358	cropland distance	1
birds	food/agriculture	5358	pastures distance	1
birds	food/agriculture	5411	cropland	1
birds	food/agriculture	5411	pastures improved	1
birds	food/agriculture	5411	pastures unimproved	1
birds	food/agriculture	5422	cropland percent	1
birds	food/agriculture	5564	farmlands area size km	1
birds	food/agriculture	5564	roads farmlands distance	1
birds	food/agriculture	5631	crop alfalfa percent	1
birds	food/agriculture	5631	cropland percent	1
birds	food/agriculture	5631	pastures and hay percent	1
birds	food/agriculture	5671	FAO ruminant production systems	1
birds	food/agriculture	5671	livestock cattle density	1
birds	food/agriculture	5713	agricultural areas percent	1
birds	food/agriculture	5760	crop height April	1
birds	food/agriculture	5760	crop height May	1
birds	food/agriculture	5760	crop type	1
birds	food/agriculture	5781	cropland distance	1
birds	food/agriculture	5829	agricultural areas	1
birds	food/agriculture	5835	cropland distance	1
birds	food/agriculture	5835	rangeland distance	1
birds	food/agriculture	5948	agricultural areas percent	1
birds	food/agriculture	5948	food source type human-related	1
birds	food/agriculture	5948	livestock density	1
birds	food/agriculture	5948	poultry density	1
birds	food/agriculture	6002	cropland percent	1
birds	food/agriculture	61	agricultural areas percent	1
birds	food/agriculture	61	orchards percent	1
birds	food/agriculture	6224	cultivated areas distance	1
birds	food/agriculture	6224	cultivated areas percent	1
birds	food/agriculture	6224	pastures distance	1
birds	food/agriculture	6224	pastures percent	1
birds	food/agriculture	6239	grazing intensity class	1
birds	food/agriculture	6344	agricultural areas percent 3km radius	1
birds	food/agriculture	6362	irrigated agricultural areas percent	1
birds	food/agriculture	637	crop maize presence	1
birds	food/agriculture	637	crop soybean presence	1
birds	food/agriculture	6417	arable and farming lands	1
birds	food/agriculture	6439	agricultural areas	1
birds	food/agriculture	6439	agricultural areas mixed	1
birds	food/agriculture	6439	arable land	1
birds	food/agriculture	6439	permanent crops and pastures	1
birds	food/agriculture	6444	agricultural areas count	1
birds	food/agriculture	6444	mercury fish advisory	1
birds	food/agriculture	6478	arable land percent	1
birds	food/agriculture	6478	cropland percent	1
birds	food/agriculture	6478	pastures percent	1
birds	food/agriculture	6482	plantations percent	1
birds	food/agriculture	653	arable land percent	1
birds	food/agriculture	653	orchards olives percent	1
birds	food/agriculture	653	orchards percent	1
birds	food/agriculture	653	vineyards percent	1
birds	food/agriculture	6538	agricultural areas bare soil edges length	1
birds	food/agriculture	6538	agricultural areas distance	1
birds	food/agriculture	6538	agricultural areas grass edges length	1
birds	food/agriculture	6538	agricultural areas percent	1
birds	food/agriculture	6538	agricultural areas riparian edges length	1
birds	food/agriculture	6538	agricultural areas shrub edges length	1
birds	food/agriculture	6538	agricultural areas tree edges length	1
birds	food/agriculture	655	farmlands area size	1
birds	food/agriculture	655	farmlands distance	1
birds	food/agriculture	6622	crops dry herbaceous present absent	1
birds	food/agriculture	6622	crops fruit tree	1
birds	food/agriculture	6622	irrigated herbaceous crops	1
birds	food/agriculture	6622	orchards olives	1
birds	food/agriculture	6622	pastures	1
birds	food/agriculture	6622	vineyards	1
birds	food/agriculture	6769	agricultural areas percent	1
birds	food/agriculture	6769	crops annual percent	1
birds	food/agriculture	6877	pastures distance	1
birds	food/agriculture	6877	pastures percent	1
birds	food/agriculture	6879	farmlands distance	1
birds	food/agriculture	6879	livestock cattle pastures distance	1
birds	food/agriculture	6901	agricultural areas percent	1
birds	food/agriculture	6929	agricultural areas	1
birds	food/agriculture	6929	agricultural areas percent	1
birds	food/agriculture	6978	cultivated areas	1
birds	food/agriculture	7016	agricultural areas area size	1
birds	food/agriculture	7016	vineyards	1
birds	food/agriculture	7016	vineyards area size	1
birds	food/agriculture	7021	farm roads distance	1
birds	food/agriculture	7021	farmlands area size	1
birds	food/agriculture	7021	farmlands distance	1
birds	food/agriculture	7078	cultivated crops	1
birds	food/agriculture	7193	farmlands percent	1
birds	food/agriculture	7260	agricultural areas distance	1
birds	food/agriculture	7260	irrigated agricultural areas percent	1
birds	food/agriculture	7545	agricultural areas	1
birds	food/agriculture	7605	cropland percent	1
birds	food/agriculture	7612	cropland edge length	1
birds	food/agriculture	7612	cropland percent	1
birds	food/agriculture	7612	cropland size	1
birds	food/agriculture	7612	grazing areas edge	1
birds	food/agriculture	7612	grazing areas percent	1
birds	food/agriculture	7612	grazing areas size	1
birds	food/agriculture	7733	cropland percent	1
birds	food/agriculture	774	crop dominance class	1
birds	food/agriculture	7802	farming dry frequency	1
birds	food/agriculture	7802	irrigated farmlands distance	1
birds	food/agriculture	7897	livestock cattle density	1
birds	food/agriculture	7897	livestock sheep goat density	1
birds	food/agriculture	8013	cultivated areas percent	1
birds	food/agriculture	8168	grazing areas percent	1
birds	food/agriculture	8429	cultivated areas percent	1
birds	food/agriculture	8429	vineyards and orchards percent	1
birds	food/agriculture	8446	cultivated areas percent	1
birds	food/agriculture	8446	orchards olives percent	1
birds	food/agriculture	8446	uncultivated areas percent	1
birds	food/agriculture	8446	vineyards percent	1
birds	food/agriculture	8499	agricultural areas	1
birds	food/agriculture	8633	arable land non-irrigated	1
birds	food/agriculture	8633	fertilizer tons per hectare lime	1
birds	food/agriculture	8633	fertilizer tons per hectare nitrogen	1
birds	food/agriculture	8633	fertilizer tons per hectare phosphate	1
birds	food/agriculture	8633	fertilizer tons per hectare potassium	1
birds	food/agriculture	8633	harvesters count	1
birds	food/agriculture	8633	mixed cultivation patterns	1
birds	food/agriculture	8633	tractors count	1
birds	food/agriculture	8642	cropland grassland percent	1
birds	food/agriculture	8644	fishing activity index	1
birds	food/agriculture	8712	cropland count	1
birds	food/agriculture	8712	cropland edges length sum	1
birds	food/agriculture	8712	grazing areas sum	1
birds	food/agriculture	8712	grazing edges length sum	1
birds	food/agriculture	8745	arable land unclassified percent	1
birds	food/agriculture	8745	crop maize 250m of rivers percent	1
birds	food/agriculture	8745	crop maize percent	1
birds	food/agriculture	8745	crop oilseed rape percent	1
birds	food/agriculture	8745	crop spring grain percent	1
birds	food/agriculture	8745	crop winter grain percent	1
birds	food/agriculture	8745	fallow land percent	1
birds	food/agriculture	8745	pastures and grassland percent	1
birds	food/agriculture	8745	root crops percent	1
birds	food/agriculture	8745	unconverted maize percent	1
birds	food/agriculture	8852	arable land percent	1
birds	food/agriculture	8858	orchards olives percent	1
birds	food/agriculture	8858	pastures percent	1
birds	food/agriculture	8858	vineyards percent	1
birds	food/agriculture	8886	fishing vessel distribution cold store	1
birds	food/agriculture	8886	fishing vessel distribution freezer	1
birds	food/agriculture	901	livestock use	1
birds	food/agriculture	904	arable land	1
birds	food/agriculture	904	vineyards	1
birds	food/agriculture	9069	cropland pastures areas percent	1
birds	food/agriculture	9108	cropland count	1
birds	food/agriculture	9108	hay count	1
birds	food/agriculture	9163	farmlands distance	1
birds	food/agriculture	9171	cropland percent	1
birds	food/agriculture	9223	agricultural areas	1
birds	food/agriculture	9307	rice paddy percent	1
birds	food/agriculture	9319	crop cereal	1
birds	food/agriculture	9319	cultivated areas mixed	1
birds	food/agriculture	9319	fallow land	1
birds	food/agriculture	9319	plantations pine	1
birds	food/agriculture	9319	vineyards	1
birds	food/agriculture	9322	pastures	1
birds	food/agriculture	9512	agricultural natural mosaic percent	1
birds	food/agriculture	9512	complex cultivation patterns percent	1
birds	food/agriculture	9512	non-irrigated arable land percent	1
birds	food/agriculture	9512	plantations fruit and berry percent	1
birds	food/agriculture	9552	agricultural areas percent	1
birds	food/agriculture	9557	agricultural areas percent	1
birds	food/agriculture	9715	agricultural areas area size	1
birds	food/agriculture	973	agricultural areas percent 10km radius	1
birds	food/agriculture	973	pastures 10yrs ago percent 10km radius	1
birds	food/agriculture	973	pastures 10yrs ago percent 30km radius	1
birds	food/agriculture	973	pastures percent 30km radius	1
birds	food/agriculture	9788	cropland dry grass percent	1
birds	food/agriculture	9788	cropland dry percent	1
birds	food/agriculture	9809	arable land percent 1km radius	1
birds	food/agriculture	9809	meadow mowed percent 1km radius	1
birds	food/agriculture	9809	orchards percent 1km radius	1
birds	food/agriculture	9809	pastures and meadows percent 1km radius	1
birds	food/agriculture	9879	pastures percent	1
birds	food/agriculture	9901	arable land	1
birds	food/agriculture	9901	arable land with trees	1
birds	food/agriculture	9901	family horticulture	1
birds	food/agriculture	9901	horticulture	1
birds	food/agriculture	9901	orchards	1
birds	food/agriculture	9901	orchards olives	1
birds	food/agriculture	9901	plantations poplar	1
birds	food/agriculture	9901	plantations woody	1
birds	food/agriculture	9901	rice fields	1
birds	food/agriculture	9901	vineyards	1
birds	food/agriculture	9907	agricultural areas with natural vegetation percent	1
birds	food/agriculture	9907	arable land non-irrigated percent	1
birds	food/agriculture	9907	complex cultivation patterns percent	1
birds	food/agriculture	9907	pastures percent	1
birds	food/agriculture	9907	plantations fruit and berry percent	1
birds	food/agriculture	9907	rice paddy percent	1
birds	food/agriculture	9907	vineyards percent	1
birds	food/agriculture	9908	pastures distance	1
birds	food/agriculture	995	cultivated areas percent	1
birds	human presence	1044	human footprint index	1
birds	human presence	11244	human influence index	1
birds	human presence	1466	human footprint index	1
birds	human presence	1626	human footprint index	1
birds	human presence	1658	human influence index	1
birds	human presence	200	human footprint index	1
birds	human presence	2267	human footprint index	1
birds	human presence	3235	anthropogenic land	1
birds	human presence	3581	human influence index	1
birds	human presence	3585	human influence index	1
birds	human presence	3613	human activity distance	1
birds	human presence	3843	human footprint index	1
birds	human presence	4350	human footprint index	1
birds	human presence	5358	human footprint index	1
birds	human presence	5775	anthrome class	1
birds	human presence	5775	human footprint index	1
birds	human presence	5896	human influence index	1
birds	human presence	5935	human footprint index	1
birds	human presence	6439	human footprint index	1
birds	human presence	6444	anthropogenic land	1
birds	human presence	651	human footprint index	1
birds	human presence	8168	human-dominated areas percent	1
birds	human presence	9512	human activity distance	1
birds	infrastructure	10049	buildings distance	1
birds	infrastructure	10062	street	1
birds	infrastructure	10113	buildings within 100m radius	1
birds	infrastructure	10113	buildings within 25m radius	1
birds	infrastructure	10232	urban areas size	1
birds	infrastructure	1027	settlements distance	1
birds	infrastructure	10296	buildings density 2km radius	1
birds	infrastructure	10296	buildings distance	1
birds	infrastructure	10467	built-up areas	1
birds	infrastructure	10515	developed areas cohesion	1
birds	infrastructure	10515	developed areas high-intensity percent	1
birds	infrastructure	10515	developed areas low-intensity percent	1
birds	infrastructure	106	settlements distance	1
birds	infrastructure	10607	buildings rural distance	1
birds	infrastructure	10635	industrial areas	1
birds	infrastructure	10635	urban areas	1
birds	infrastructure	10640	urban areas distance	1
birds	infrastructure	10657	built-up areas distance	1
birds	infrastructure	10682	disturbance low	1
birds	infrastructure	10682	disturbance moderate	1
birds	infrastructure	10682	impervious surfaces percent	1
birds	infrastructure	10699	impervious surfaces percent	1
birds	infrastructure	10707	streets and roads percent	1
birds	infrastructure	10707	urban areas percent	1
birds	infrastructure	10742	developed residential or urban areas percent	1
birds	infrastructure	10829	urban areas distance	1
birds	infrastructure	10897	buildings distance	1
birds	infrastructure	10975	built-up areas distance	1
birds	infrastructure	10989	urban and built-up areas	1
birds	infrastructure	10992	built-up areas percent 50m radius	1
birds	infrastructure	11080	urban habitats percent	1
birds	infrastructure	11092	roads and urban areas distance	1
birds	infrastructure	11230	urban areas >100k inhabitants distance	1
birds	infrastructure	11230	urban areas >500k inhabitants distance	1
birds	infrastructure	11325	urban areas percent 1km radius	1
birds	infrastructure	11325	urban areas percent 2.5km radius	1
birds	infrastructure	11325	urban areas percent 5km radius	1
birds	infrastructure	11325	villages distance	1
birds	infrastructure	11328	built-up areas distance	1
birds	infrastructure	11339	built-up areas	1
birds	infrastructure	11339	urban areas distance	1
birds	infrastructure	11381	urban areas	1
birds	infrastructure	11386	villages	1
birds	infrastructure	11422	urban areas percent	1
birds	infrastructure	11474	settlements distance	1
birds	infrastructure	11489	built-up areas distance	1
birds	infrastructure	11489	built-up areas percent 2500m radius	1
birds	infrastructure	11489	built-up areas percent 50m radius	1
birds	infrastructure	11489	developed open space distance	1
birds	infrastructure	11489	developed open space percent 2500m radius	1
birds	infrastructure	11489	developed open space percent 50m radius	1
birds	infrastructure	11625	settlements distance	1
birds	infrastructure	11686	urban and forest percent 750m radius	1
birds	infrastructure	11794	settlements and urban areas distance	1
birds	infrastructure	11794	settlements and urban areas percent	1
birds	infrastructure	11814	built-up areas	1
birds	infrastructure	11815	settlements area size	1
birds	infrastructure	11855	urban areas distance	1
birds	infrastructure	11861	built-up areas percent	1
birds	infrastructure	11871	urban areas percent	1
birds	infrastructure	11884	roads disturbance index	1
birds	infrastructure	11931	suburban areas distance	1
birds	infrastructure	11931	suburban areas percent	1
birds	infrastructure	11931	urban areas distance	1
birds	infrastructure	11934	anthropogenic disturbance percent	1
birds	infrastructure	11934	anthropogenic disturbance yr2000 percent	1
birds	infrastructure	11958	built-up areas	1
birds	infrastructure	11991	towns <100k inhabitants distance	1
birds	infrastructure	11991	towns >100k inhabitants distance	1
birds	infrastructure	12037	urban areas distance	1
birds	infrastructure	12073	villages distance class	1
birds	infrastructure	12109	settlements count 25ha radius	1
birds	infrastructure	12109	settlements count mean 10km	1
birds	infrastructure	12109	urban areas percent	1
birds	infrastructure	12109	urban areas percent mean 10km	1
birds	infrastructure	12115	human disturbance index	1
birds	infrastructure	1213	settlements distance	1
birds	infrastructure	12136	urban parks age	1
birds	infrastructure	12136	urban parks distance from forest	1
birds	infrastructure	12136	urban parks number habitats 100m radius	1
birds	infrastructure	12136	urban parks number habitats 150m radius	1
birds	infrastructure	12136	urban parks number habitats 200m radius	1
birds	infrastructure	12136	urban parks number habitats 250m radius	1
birds	infrastructure	12136	urban parks number habitats 50m radius	1
birds	infrastructure	12175	forest and urban edge density	1
birds	infrastructure	12175	open area and urban edge density	1
birds	infrastructure	12175	urban areas percent	1
birds	infrastructure	12175	water and urban edge density	1
birds	infrastructure	12181	cottage distance	1
birds	infrastructure	12181	urban areas distance	1
birds	infrastructure	12241	house distance	1
birds	infrastructure	12241	villages distance	1
birds	infrastructure	12243	towns density	1
birds	infrastructure	12243	towns distance	1
birds	infrastructure	12277	infrastructure percent	1
birds	infrastructure	12277	urban areas distance	1
birds	infrastructure	12283	urban areas percent	1
birds	infrastructure	12386	forest logging or disturbance intensity	1
birds	infrastructure	12386	forest time since logging or disturbance	1
birds	infrastructure	1244	urban areas percent	1
birds	infrastructure	1244	urban distance	1
birds	infrastructure	1324	artificial land aggregation index	1
birds	infrastructure	1324	artificial land mean area size	1
birds	infrastructure	1324	artificial land percent	1
birds	infrastructure	1433	imperviousness	1
birds	infrastructure	1484	travel time to major cities	1
birds	infrastructure	1484	urban areas percent	1
birds	infrastructure	1516	urban areas distance	1
birds	infrastructure	1516	villages density	1
birds	infrastructure	1587	built-up areas percent	1
birds	infrastructure	1658	urban areas percent	1
birds	infrastructure	180	developed areas medium-intensity percent 1215m radius	1
birds	infrastructure	180	developed areas medium-intensity percent 165m radius	1
birds	infrastructure	180	developed areas medium-intensity percent 315m radius	1
birds	infrastructure	180	developed areas medium-intensity percent 615m radius	1
birds	infrastructure	180	developed light intensity percent 1215m radius	1
birds	infrastructure	180	developed light intensity percent 165m radius	1
birds	infrastructure	180	developed light intensity percent 315m radius	1
birds	infrastructure	180	developed light intensity percent 615m radius	1
birds	infrastructure	180	developed open space percent 1215m radius	1
birds	infrastructure	180	developed open space percent 165m radius	1
birds	infrastructure	180	developed open space percent 315m radius	1
birds	infrastructure	180	developed open space percent 615m radius	1
birds	infrastructure	1960	developed areas high-intensity percent	1
birds	infrastructure	1960	developed areas low-intensity percent	1
birds	infrastructure	1960	developed areas medium-intensity percent	1
birds	infrastructure	1960	developed open space percent	1
birds	infrastructure	2046	urban areas distance	1
birds	infrastructure	212	impervious surfaces percent	1
birds	infrastructure	2196	urban areas percent	1
birds	infrastructure	2267	built-up areas distance	1
birds	infrastructure	2278	settlements distance	1
birds	infrastructure	2294	residential area distance	1
birds	infrastructure	2400	imperviousness	1
birds	infrastructure	2475	urban areas distance	1
birds	infrastructure	2658	villages distance	1
birds	infrastructure	2684	anthropogenic structures distance	1
birds	infrastructure	2684	settlements green and open space distance	1
birds	infrastructure	2730	artificial flooding percent	1
birds	infrastructure	2730	developed areas high-intensity percent	1
birds	infrastructure	2730	developed areas low-intensity percent	1
birds	infrastructure	2730	developed areas percent	1
birds	infrastructure	2730	developed open space percent	1
birds	infrastructure	2730	dike impounded percent	1
birds	infrastructure	2787	settlements distance	1
birds	infrastructure	279	settlements distance	1
birds	infrastructure	2980	church architecture material type	1
birds	infrastructure	2980	church year built	1
birds	infrastructure	2991	residential area distance	1
birds	infrastructure	2993	built-up areas 500m radius	1
birds	infrastructure	3114	developed areas high-intensity	1
birds	infrastructure	3114	developed areas low-intensity	1
birds	infrastructure	3114	developed areas medium-intensity	1
birds	infrastructure	3114	developed open spaces	1
birds	infrastructure	3114	housing density	1
birds	infrastructure	3283	settlements distance	1
birds	infrastructure	3424	settlements distance	1
birds	infrastructure	352	settlements rural distance	1
birds	infrastructure	352	settlements urban distance	1
birds	infrastructure	3535	impervious surfaces area size	1
birds	infrastructure	3581	urban areas percent	1
birds	infrastructure	3585	travel time cities >50k inhabitants	1
birds	infrastructure	3585	urban areas percent	1
birds	infrastructure	3642	cities distance	1
birds	infrastructure	3642	rural areas density	1
birds	infrastructure	3805	urban areas percent	1
birds	infrastructure	3808	impervious surfaces percent	1
birds	infrastructure	3808	lawn short cut	1
birds	infrastructure	3960	settlements distance	1
birds	infrastructure	3961	urban areas percent	1
birds	infrastructure	4153	impervious surfaces area size	1
birds	infrastructure	4215	urban areas percent	1
birds	infrastructure	4396	impervious surfaces percent	1
birds	infrastructure	4396	landfill distance	1
birds	infrastructure	4396	tower distance	1
birds	infrastructure	4396	water well ditch or canal distance	1
birds	infrastructure	4470	developed areas high intensity percent	1
birds	infrastructure	4470	developed areas low-intensity percent	1
birds	infrastructure	4470	developed areas medium-intensity percent	1
birds	infrastructure	4470	developed open space percent	1
birds	infrastructure	4557	buildings height 1000m radius	1
birds	infrastructure	4557	buildings height 50m radius	1
birds	infrastructure	4557	built-up areas density 50m radius	1
birds	infrastructure	4722	settlements distance	1
birds	infrastructure	4877	built-up areas percent	1
birds	infrastructure	4882	urban and built-up areas percent	1
birds	infrastructure	4905	transportation travel time to nearest cities by land or sea	1
birds	infrastructure	4913	residential areas distance	1
birds	infrastructure	4913	roads and ditches distances	1
birds	infrastructure	4918	developed areas percent	1
birds	infrastructure	4989	urban areas distance	1
birds	infrastructure	5124	towns distance	1
birds	infrastructure	5198	villages distance	1
birds	infrastructure	5240	urban areas	1
birds	infrastructure	5333	human disturbance index 4km radius	1
birds	infrastructure	5411	urban areas	1
birds	infrastructure	5564	residential areas distance	1
birds	infrastructure	5631	developed areas percent	1
birds	infrastructure	5713	developed areas percent	1
birds	infrastructure	5781	settlements distance	1
birds	infrastructure	5829	developed areas high intensity	1
birds	infrastructure	5829	developed areas open low	1
birds	infrastructure	5829	developed areas open low medium	1
birds	infrastructure	5829	wetlands diked impounded	1
birds	infrastructure	5829	wetlands excavated	1
birds	infrastructure	5835	settlements distance	1
birds	infrastructure	5948	urban areas percent	1
birds	infrastructure	5948	villages density 5km radius	1
birds	infrastructure	61	urban areas percent	1
birds	infrastructure	6156	settlements distance	1
birds	infrastructure	6224	urban areas distance	1
birds	infrastructure	6344	urban-affected fires presence	1
birds	infrastructure	6344	urban areas index	1
birds	infrastructure	6362	easements distance	1
birds	infrastructure	6362	residential areas density	1
birds	infrastructure	6362	residential areas distance	1
birds	infrastructure	6439	urban and industrial areas	1
birds	infrastructure	6444	impervious surfaces percent	1
birds	infrastructure	6478	artificial land percent	1
birds	infrastructure	6482	built-up areas percent	1
birds	infrastructure	6523	forest disturbance burning frequency	1
birds	infrastructure	6523	forest disturbance logging frequency	1
birds	infrastructure	653	built-up areas percent	1
birds	infrastructure	655	residential area distance	1
birds	infrastructure	6769	urban areas percent	1
birds	infrastructure	6879	urban areas distance	1
birds	infrastructure	6879	urban areas size	1
birds	infrastructure	6901	human disturbance index	1
birds	infrastructure	6947	settlements distance	1
birds	infrastructure	6979	residential area distance	1
birds	infrastructure	7016	urban areas size	1
birds	infrastructure	7078	developed areas high-intensity	1
birds	infrastructure	7078	developed areas low high-intensity	1
birds	infrastructure	7078	developed areas medium-intensity	1
birds	infrastructure	7078	developed open space	1
birds	infrastructure	709	urban areas distance	1
birds	infrastructure	7605	urban areas percent	1
birds	infrastructure	7612	urban areas distance	1
birds	infrastructure	7787	buildings count	1
birds	infrastructure	7802	cities distance	1
birds	infrastructure	7802	villages distance	1
birds	infrastructure	7964	cities main distance	1
birds	infrastructure	7964	cities small distance	1
birds	infrastructure	8013	buildings percent	1
birds	infrastructure	8059	human shoreline development	1
birds	infrastructure	8362	urban areas	1
birds	infrastructure	8429	urban areas percent	1
birds	infrastructure	8446	urban areas percent	1
birds	infrastructure	8710	built-up areas percent	1
birds	infrastructure	8712	urban areas distance	1
birds	infrastructure	8852	urban areas percent	1
birds	infrastructure	8858	urban areas percent	1
birds	infrastructure	8976	villages distance	1
birds	infrastructure	904	built-up areas	1
birds	infrastructure	9069	housing density	1
birds	infrastructure	9069	towns >100k inhabitants distance	1
birds	infrastructure	9069	towns >500k inhabitants distance	1
birds	infrastructure	9108	urban areas count	1
birds	infrastructure	9163	villages distance	1
birds	infrastructure	9171	developed areas percent	1
birds	infrastructure	92	commercial area distance	1
birds	infrastructure	92	industrial facility distance	1
birds	infrastructure	92	public facility distance	1
birds	infrastructure	92	residential areas distance	1
birds	infrastructure	9307	urban areas	1
birds	infrastructure	9322	developed areas roads and deciduous woodland	1
birds	infrastructure	9552	cities distance	1
birds	infrastructure	9557	communication towers density	1
birds	infrastructure	9557	developed areas percent	1
birds	infrastructure	9584	villages distance	1
birds	infrastructure	9731	developed areas percent	1
birds	infrastructure	9788	urban areas	1
birds	infrastructure	9809	discontinuous urban fabric percent 1km radius	1
birds	infrastructure	9901	artificial waterbodies	1
birds	infrastructure	9901	artificial waterbodies with quarrying	1
birds	infrastructure	9901	garden greenhouses	1
birds	infrastructure	9901	horticulture greenhouses	1
birds	infrastructure	9907	construction sites percent	1
birds	infrastructure	9907	discontinuous urban fabric percent	1
birds	infrastructure	9907	industrial and commercial units percent	1
birds	infrastructure	9907	urban green space percent	1
birds	infrastructure	9908	big settlements distance	1
birds	infrastructure	9908	settlements small distance	1
birds	infrastructure	9941	houses and roads isolated distance	1
birds	infrastructure	995	developed areas percent	1
birds	management/interventions	10113	forest preserve	1
birds	management/interventions	10431	cultivated and managed areas percent	1
birds	management/interventions	10636	nest box density	1
birds	management/interventions	11259	stocking rate	1
birds	management/interventions	11489	species introduction site distance	1
birds	management/interventions	12181	managed feeding areas presence	1
birds	management/interventions	12392	managed grassland percent 1600m radius	1
birds	management/interventions	12392	managed grassland percent 400m radius	1
birds	management/interventions	12392	managed grassland percent 800m radius	1
birds	management/interventions	198	conservation area within 5km radius	1
birds	management/interventions	2478	conservation status	1
birds	management/interventions	2787	managed areas	1
birds	management/interventions	3121	managed pasture	1
birds	management/interventions	3843	protected areas distance	1
birds	management/interventions	3854	management zone class	1
birds	management/interventions	4581	managed land percent	1
birds	management/interventions	4581	managed wetland percent	1
birds	management/interventions	4730	forest stand stocking rate	1
birds	management/interventions	4893	protected areas	1
birds	management/interventions	4918	low or conservation use percent	1
birds	management/interventions	5631	conservation reserve percent	1
birds	management/interventions	5760	management plot to crop contrast	1
birds	management/interventions	5760	management plot type	1
birds	management/interventions	6083	conservation program percent	1
birds	management/interventions	6211	protected areas distance	1
birds	management/interventions	6444	Native American land	1
birds	management/interventions	6444	rescinded fish advisories	1
birds	management/interventions	6860	species introduction site distance	1
birds	management/interventions	7441	habitat management class	1
birds	management/interventions	8013	reforested areas percent	1
birds	management/interventions	8362	cultivated and managed vegetation	1
birds	management/interventions	8976	ranger station distance	1
birds	management/interventions	995	bird conservation areas	1
birds	pollution	10062	dump or fallow land	1
birds	pollution	212	night light intensity	1
birds	pollution	2980	night light intensity	1
birds	pollution	3352	lead concentration	1
birds	pollution	3734	night light intensity	1
birds	pollution	4905	night light intensity	1
birds	pollution	5775	night light intensity	1
birds	pollution	5935	night light intensity	1
birds	pollution	5948	poisoning incidents count 10yrs 5km radius	1
birds	pollution	6444	avian lead poisoning	1
birds	pollution	6444	avian pesticide death	1
birds	pollution	667	night light intensity	1
birds	pollution	7605	night light intensity	1
birds	pollution	7897	illegal poison risk index	1
birds	pollution	8633	night light intensity	1
birds	pollution	9907	dump sites percent	1
birds	recreation/tourism	10114	ski lift distance	1
birds	recreation/tourism	10467	parks and gardens	1
birds	recreation/tourism	11489	parks distance	1
birds	recreation/tourism	11489	parks percent 2500m radius	1
birds	recreation/tourism	11489	parks percent 50m radius	1
birds	recreation/tourism	12184	roads or trails distance	1
birds	recreation/tourism	1238	ski-lift and cableway distance	1
birds	recreation/tourism	1238	trails distance	1
birds	recreation/tourism	12480	trails	1
birds	recreation/tourism	2317	trails distance	1
birds	recreation/tourism	2684	plantations and gardens distance	1
birds	recreation/tourism	5198	garden distance	1
birds	recreation/tourism	6239	hiking trails presence	1
birds	recreation/tourism	6538	campground distance	1
birds	recreation/tourism	9901	garden	1
birds	socio-economic	1044	human population density	1
birds	socio-economic	10742	human population centers distance	1
birds	socio-economic	11226	human population density	1
birds	socio-economic	11325	inhabitants distance 1km radius	1
birds	socio-economic	11325	inhabitants distance 2.5km radius	1
birds	socio-economic	11325	inhabitants distance 5km radius	1
birds	socio-economic	11871	human population large distance	1
birds	socio-economic	11871	human population small distance	1
birds	socio-economic	12109	human population density	1
birds	socio-economic	12109	human population density mean 10km	1
birds	socio-economic	12181	human population centers count	1
birds	socio-economic	12181	human population density	1
birds	socio-economic	198	country state name	1
birds	socio-economic	212	human population density	1
birds	socio-economic	2722	large communities distance	1
birds	socio-economic	2980	citizens >75yrs percent 1500m radius	1
birds	socio-economic	2980	citizens with higher education percent 1500m radius	1
birds	socio-economic	2980	commune income per citizen 1500m radius	1
birds	socio-economic	2980	unemployment percent 1500m radius	1
birds	socio-economic	3114	household income	1
birds	socio-economic	3130	human population density	1
birds	socio-economic	3283	human population density	1
birds	socio-economic	3535	human population density	1
birds	socio-economic	3585	gross domestic product national	1
birds	socio-economic	3585	human population density	1
birds	socio-economic	3808	human population density	1
birds	socio-economic	4153	human population density	1
birds	socio-economic	4537	human population density	1
birds	socio-economic	4557	healthcare distance	1
birds	socio-economic	4557	human population density	1
birds	socio-economic	4557	retired people density	1
birds	socio-economic	4905	human population density	1
birds	socio-economic	5672	human population density	1
birds	socio-economic	5717	human population density	1
birds	socio-economic	5846	human population density	1
birds	socio-economic	5896	human population density	1
birds	socio-economic	5896	human population over 65yrs percent	1
birds	socio-economic	5896	human population under 14yrs percent	1
birds	socio-economic	5896	personal income mean	1
birds	socio-economic	5948	human population density	1
birds	socio-economic	5948	inhabitants nearest village count	1
birds	socio-economic	5948	livestock owners count	1
birds	socio-economic	5976	human population density	1
birds	socio-economic	6083	human population density	1
birds	socio-economic	6444	human population density	1
birds	socio-economic	6542	state name	1
birds	socio-economic	6622	human population density	1
birds	socio-economic	6978	human population density	1
birds	socio-economic	7016	human population density	1
birds	socio-economic	7176	human population density	1
birds	socio-economic	7483	human population density	1
birds	socio-economic	7605	human population density	1
birds	socio-economic	7897	residents density	1
birds	socio-economic	8858	human population density	1
birds	socio-economic	8858	human population growth	1
birds	socio-economic	9069	household income median	1
birds	transportation	10049	roads paved distance	1
birds	transportation	10049	roads unpaved distance	1
birds	transportation	10049	roads unpaved length	1
birds	transportation	10062	field path	1
birds	transportation	10296	roads main distance	1
birds	transportation	10296	roads main length	1
birds	transportation	10314	roads density	1
birds	transportation	10545	highways distance	1
birds	transportation	106	roads distance	1
birds	transportation	10607	roads distance	1
birds	transportation	10636	roads distance	1
birds	transportation	10657	roads distance	1
birds	transportation	10742	roads density	1
birds	transportation	10897	roads distance	1
birds	transportation	10975	roads distance	1
birds	transportation	10992	roads percent 25m radius	1
birds	transportation	11230	highways distance	1
birds	transportation	11325	roads paved density 1km radius	1
birds	transportation	11325	roads paved density 2.5km radius	1
birds	transportation	11325	roads paved density 5km radius	1
birds	transportation	11325	roads paved distance	1
birds	transportation	11325	roads unpaved density 1km radius	1
birds	transportation	11325	roads unpaved density 2.5km radius	1
birds	transportation	11325	roads unpaved density 5km radius	1
birds	transportation	11325	roads unpaved distance	1
birds	transportation	11381	roads and highways length	1
birds	transportation	11400	roads density	1
birds	transportation	11489	roads major distance	1
birds	transportation	11544	roads distance	1
birds	transportation	11742	roads percent	1
birds	transportation	11794	roads distance	1
birds	transportation	11794	roads percent	1
birds	transportation	11794	roads traffic index	1
birds	transportation	11815	roads length	1
birds	transportation	11871	highways distance	1
birds	transportation	11871	roads distance	1
birds	transportation	11871	roads national distance	1
birds	transportation	11871	roads unpaved distance	1
birds	transportation	11991	highways distance	1
birds	transportation	12037	roads distance	1
birds	transportation	12067	roads density	1
birds	transportation	12109	roads length	1
birds	transportation	12109	roads length mean 10km	1
birds	transportation	1213	roads distance	1
birds	transportation	12181	roads paved distance	1
birds	transportation	12181	roads paved length	1
birds	transportation	12181	roads unpaved distance	1
birds	transportation	12181	roads unpaved length	1
birds	transportation	12241	roads distance	1
birds	transportation	12241	roads paved distance	1
birds	transportation	12241	roads primary distance	1
birds	transportation	12241	roads secondary distance	1
birds	transportation	12241	rough roads paved distance	1
birds	transportation	12241	tracks density	1
birds	transportation	12241	tracks distance	1
birds	transportation	12243	roads density	1
birds	transportation	12243	roads distance	1
birds	transportation	12277	roads primary distance	1
birds	transportation	12277	roads secondary distance	1
birds	transportation	1238	roads and railways distance	1
birds	transportation	12480	roads distance	1
birds	transportation	12480	roads main or highway distance	1
birds	transportation	12481	roads distance	1
birds	transportation	1324	roads density	1
birds	transportation	1324	roads distance	1
birds	transportation	1324	waterway density	1
birds	transportation	1433	roads primary and secondary percent	1
birds	transportation	1516	roads distance	1
birds	transportation	1722	railways density	1
birds	transportation	1722	roads density	1
birds	transportation	1752	roads distance	1
birds	transportation	198	federal aviation administration structure distance	1
birds	transportation	198	highways distance	1
birds	transportation	198	roads distance	1
birds	transportation	2196	roads percent	1
birds	transportation	2267	highways distance	1
birds	transportation	2278	roads distance	1
birds	transportation	2294	roads distance	1
birds	transportation	2317	roads distance	1
birds	transportation	2658	roads main distance	1
birds	transportation	2658	roads secondary distance	1
birds	transportation	2684	still watercourses distance	1
birds	transportation	2980	roads length	1
birds	transportation	2991	roads distance	1
birds	transportation	3130	roads density	1
birds	transportation	3283	roads distance	1
birds	transportation	3424	roads distance	1
birds	transportation	352	roads distance	1
birds	transportation	3585	commercial ports distance	1
birds	transportation	3585	highways distance	1
birds	transportation	3612	roads density	1
birds	transportation	3613	roads density	1
birds	transportation	3613	roads distance	1
birds	transportation	3642	roads density	1
birds	transportation	3808	traffic volume	1
birds	transportation	4396	roads density	1
birds	transportation	4396	roads distance	1
birds	transportation	4396	roadside rest area distance	1
birds	transportation	4557	roads main distance	1
birds	transportation	4557	roads small distance	1
birds	transportation	4722	roads distance	1
birds	transportation	4724	roads area size	1
birds	transportation	5124	roads distance	1
birds	transportation	5284	roads main distance	1
birds	transportation	5284	roads secondary distance	1
birds	transportation	5389	roads distance	1
birds	transportation	5564	highways distance	1
birds	transportation	5564	roads national distance	1
birds	transportation	5564	roads provincial distance	1
birds	transportation	5717	roads distance	1
birds	transportation	5781	roads and railways distance	1
birds	transportation	5835	roads distance	1
birds	transportation	5857	shipping intensity	1
birds	transportation	5948	roads length paved	1
birds	transportation	5948	roads unpaved length	1
birds	transportation	6083	roads distance	1
birds	transportation	6083	traffic annual daily	1
birds	transportation	6156	roads distance	1
birds	transportation	6362	highways distance	1
birds	transportation	6362	roads density	1
birds	transportation	6538	dirt roads major bare soil edges length	1
birds	transportation	6538	dirt roads major distance	1
birds	transportation	6538	dirt roads major grass edges length	1
birds	transportation	6538	dirt roads major percent	1
birds	transportation	6538	dirt roads major riparian edges length	1
birds	transportation	6538	dirt roads major shrub edges length	1
birds	transportation	6538	dirt roads major tree edges length	1
birds	transportation	6538	dirt roads minor bare soil edges length	1
birds	transportation	6538	dirt roads minor distance	1
birds	transportation	6538	dirt roads minor grass edges length	1
birds	transportation	6538	dirt roads minor percent	1
birds	transportation	6538	dirt roads minor riparian edges length	1
birds	transportation	6538	dirt roads minor shrub edges length	1
birds	transportation	6538	dirt roads minor tree edges length	1
birds	transportation	6538	roads paved bare soil edges length	1
birds	transportation	6538	roads paved distance	1
birds	transportation	6538	roads paved grass edges length	1
birds	transportation	6538	roads paved percent	1
birds	transportation	6538	roads paved riparian edges length	1
birds	transportation	6538	roads paved shrub edges length	1
birds	transportation	6538	roads paved tree edges length	1
birds	transportation	6542	aviation structure distance	1
birds	transportation	6542	highways distance	1
birds	transportation	6542	roads distance	1
birds	transportation	655	county highways distance	1
birds	transportation	655	highway distance	1
birds	transportation	655	provincial highways distance	1
birds	transportation	6597	railways distance	1
birds	transportation	6597	roads distance	1
birds	transportation	6622	highways distance	1
birds	transportation	682	roads distance	1
birds	transportation	6929	linear features distance	1
birds	transportation	6978	airports distance	1
birds	transportation	6978	ports distance	1
birds	transportation	6979	roads distance	1
birds	transportation	7016	highways	1
birds	transportation	7021	roads unpaved distance	1
birds	transportation	7461	roads density	1
birds	transportation	7483	roads density	1
birds	transportation	7605	navigable water distance	1
birds	transportation	7605	railways distance	1
birds	transportation	7605	roads distance	1
birds	transportation	7612	roads distance	1
birds	transportation	7802	roads distance	1
birds	transportation	7879	roads major distance	1
birds	transportation	7964	roads distance	1
birds	transportation	8013	roads percent	1
birds	transportation	8059	roads density	1
birds	transportation	8429	roads percent	1
birds	transportation	8446	roads percent	1
birds	transportation	8565	roads density	1
birds	transportation	8712	roads distance	1
birds	transportation	8858	railways length	1
birds	transportation	8858	roads length	1
birds	transportation	8976	roads distance	1
birds	transportation	9069	highways distance	1
birds	transportation	9069	railways distance	1
birds	transportation	9163	roads distance	1
birds	transportation	92	roads distance	1
birds	transportation	9552	roads distance	1
birds	transportation	9557	highways density	1
birds	transportation	9557	highways interstate density	1
birds	transportation	9557	roads secondary density	1
birds	transportation	9584	railways distance	1
birds	transportation	9584	roads distance	1
birds	transportation	9907	airports percent	1
birds	transportation	9907	sports and leisure facilities percent	1
birds	transportation	9908	roads distance	1
birds	transportation	9909	roads density	1
birds	transportation	9941	roads distance	1
birds	transportation	995	roads distance	1
fish	ambiguous	11439	land use/land cover contagion	1
fish	ambiguous	1444	land use low percent	1
fish	ambiguous	2109	land use/land cover	1
fish	ambiguous	2305	intactness percent	1
fish	ambiguous	2610	land use/land cover	1
fish	ambiguous	3073	land use change percent	1
fish	ambiguous	3073	land use/land cover	1
fish	ambiguous	3366	land use/land cover	1
fish	ambiguous	3827	land use/land cover dominant 2000m radius	1
fish	ambiguous	3992	openness percent downstream	1
fish	ambiguous	3992	openness percent upstream	1
fish	ambiguous	4806	land use other subbasin	1
fish	ambiguous	4806	land use other upstream	1
fish	ambiguous	4806	land use permanent crop subbasin	1
fish	ambiguous	6349	land use/land cover	1
fish	ambiguous	8261	land use/land cover	2
fish	ambiguous	910	land use/land cover index 100m radius	1
fish	ambiguous	910	land use/land cover index 1km radius	1
fish	ambiguous	9785	land use/land cover	1
fish	barriers/access	175	accessible lake from natural-unnatural barrier distance	1
fish	barriers/access	4806	impassable stream barrier	1
fish	barriers/access	4806	passable stream barrier	1
fish	barriers/access	6191	human accessibility	2
fish	disturbance	2305	habitat threat index local watershed	1
fish	disturbance	2305	habitat threat index upstream watershed	1
fish	disturbance	2305	road-stream crossings density local watershed	1
fish	disturbance	2305	road-stream density crossings upstream watershed	1
fish	disturbance	5877	toxic pressure msPAF	1
fish	disturbance	8087	stream crossings count local watershed	1
fish	disturbance	8087	stream crossings count upstream watershed	1
fish	disturbance	8261	marine human impacts	2
fish	disturbance	9374	fragmentation density	1
fish	disturbance	9879	artificial surfaces percent	1
fish	energy/raw materials	11944	dams presence	1
fish	energy/raw materials	11944	years since damming	1
fish	energy/raw materials	1246	dams density downstream	1
fish	energy/raw materials	1246	dams density upstream	1
fish	energy/raw materials	1246	dams distance downstream	1
fish	energy/raw materials	1246	mines density catchment	1
fish	energy/raw materials	1246	water withdrawl gallons per year catchment	1
fish	energy/raw materials	2305	dams density local watershed	1
fish	energy/raw materials	2305	dams density upstream watershed	1
fish	energy/raw materials	2674	dams stream gradient heterogeneity	1
fish	energy/raw materials	2674	dams stream gradient mean	1
fish	energy/raw materials	2674	reservoir storage capacity	1
fish	energy/raw materials	2750	dams distance	1
fish	energy/raw materials	2854	reservoirs and dams	1
fish	energy/raw materials	3992	dams density downstream	1
fish	energy/raw materials	3992	dams density upstream	1
fish	energy/raw materials	4034	dams density	1
fish	energy/raw materials	4034	dams downstream mainstem density	1
fish	energy/raw materials	4034	dams downstream mainstem distance	1
fish	energy/raw materials	4034	dams mainstem density	1
fish	energy/raw materials	4034	dams mainstem upstream downstream distance	1
fish	energy/raw materials	4034	dams total segment network length	1
fish	energy/raw materials	4034	dams upstream mainstem density	1
fish	energy/raw materials	4034	dams upstream mainstem distance	1
fish	energy/raw materials	4034	dams upstream network density	1
fish	energy/raw materials	4034	mines density	1
fish	energy/raw materials	4034	reservoir storage upstream volume in catchment	1
fish	energy/raw materials	4034	reservoir storage upstream volume in stream network	1
fish	energy/raw materials	4034	reservoir upstream annual discharge percent	1
fish	energy/raw materials	4397	mines historic	1
fish	energy/raw materials	4397	oil gas pipeline	1
fish	energy/raw materials	4397	oil gas roads crossings density	1
fish	energy/raw materials	4397	oil gas well pads conventional	1
fish	energy/raw materials	4397	oil gas well pads unconventional	1
fish	energy/raw materials	4397	unconventional oil and gas well pads	1
fish	energy/raw materials	4820	dams freeflowing fragment length	1
fish	energy/raw materials	5094	dams density downstream	1
fish	energy/raw materials	5094	dams density open downstream	1
fish	energy/raw materials	5094	dams density open upstream	1
fish	energy/raw materials	5094	dams density upstream	1
fish	energy/raw materials	5721	dams count	1
fish	energy/raw materials	5721	dams surface area size	1
fish	energy/raw materials	7815	river hydraulic works percent	1
fish	energy/raw materials	7991	dams local count	1
fish	energy/raw materials	7991	dams upstream total	1
fish	energy/raw materials	910	dams count	1
fish	energy/raw materials	9374	mining mountaintop with valley fills density	1
fish	energy/raw materials	9374	mining mountaintop with valley fills percent	1
fish	energy/raw materials	9765	mines density	1
fish	food/agriculture	10899	agricultural areas mean size	1
fish	food/agriculture	10899	agricultural areas patch count 100ha radius	1
fish	food/agriculture	10899	agricultural areas percent	1
fish	food/agriculture	10899	pastures patch count 100ha radius	1
fish	food/agriculture	10899	pastures patch mean size	1
fish	food/agriculture	10899	pastures percent	1
fish	food/agriculture	11439	agricultural areas mean size 100m riparian radius	1
fish	food/agriculture	11439	agricultural areas mean size 100m upstream radius	1
fish	food/agriculture	11439	agricultural areas mean size subcatchment radius	1
fish	food/agriculture	11439	agricultural areas patch count 100ha radius 100m riparian radius	1
fish	food/agriculture	11439	agricultural areas patch count 100ha radius 100m upstream radius	1
fish	food/agriculture	11439	agricultural areas patch count 100ha radius subcatchment radius	1
fish	food/agriculture	11439	agricultural areas percent	1
fish	food/agriculture	11439	agricultural areas percent 100m upstream radius	1
fish	food/agriculture	11439	agricultural areas percent subcatchment radius	1
fish	food/agriculture	11439	pastures patch count 100ha radius 100m riparian radius	1
fish	food/agriculture	11439	pastures patch count 100ha radius 100m upstream radius	1
fish	food/agriculture	11439	pastures patch count 100ha radius subcatchment radius	1
fish	food/agriculture	11439	pastures patch mean size	1
fish	food/agriculture	11439	pastures patch mean size 100m upstream radius	1
fish	food/agriculture	11439	pastures patch mean size subcatchment radius	1
fish	food/agriculture	11439	pastures percent 100m riparian radius	1
fish	food/agriculture	11439	pastures percent 100m upstream radius	1
fish	food/agriculture	11439	pastures percent subcatchment radius	1
fish	food/agriculture	12256	cultivated areas percent	1
fish	food/agriculture	12256	pastures percent	1
fish	food/agriculture	1246	cultivated crops percent catchment	1
fish	food/agriculture	1246	pastures and hay percent catchment	1
fish	food/agriculture	1444	cropland percent	1
fish	food/agriculture	1444	grazing percent	1
fish	food/agriculture	1444	pastures or hay percent	1
fish	food/agriculture	175	farmlands percent	1
fish	food/agriculture	175	hiding spots from fishing percent	1
fish	food/agriculture	175	livestock density	1
fish	food/agriculture	1895	cultivated areas percent	1
fish	food/agriculture	2305	agricultural areas percent local watershed	1
fish	food/agriculture	2305	agricultural areas percent upstream watershed	1
fish	food/agriculture	273	farmlands percent	1
fish	food/agriculture	2969	arable land percent	1
fish	food/agriculture	2969	permanent crops percent	1
fish	food/agriculture	3073	farm pond density	1
fish	food/agriculture	3073	farm pond distance	1
fish	food/agriculture	327	agricultural areas percent	1
fish	food/agriculture	357	cropland percent	1
fish	food/agriculture	3585	agricultural areas percent	1
fish	food/agriculture	3617	farmlands distance	1
fish	food/agriculture	3992	pastures and hay percent catchment	1
fish	food/agriculture	4034	cropland percent	1
fish	food/agriculture	4034	pastures percent	1
fish	food/agriculture	4039	row crops percent	1
fish	food/agriculture	4397	agricultural areas	1
fish	food/agriculture	4555	fishing total abundance fish caught	1
fish	food/agriculture	4806	permanent crop land use upstream	1
fish	food/agriculture	5094	pastures percent	1
fish	food/agriculture	5094	row crop agricultural areas percent	1
fish	food/agriculture	5197	fishing effort boat	1
fish	food/agriculture	5197	fishing effort shore	1
fish	food/agriculture	5264	agricultural areas percent	1
fish	food/agriculture	5390	agricultural areas percent	1
fish	food/agriculture	5721	agricultural areas percent	1
fish	food/agriculture	6931	pastures percent	1
fish	food/agriculture	6966	agricultural areas percent	1
fish	food/agriculture	6978	cultivated areas	1
fish	food/agriculture	7638	crop wheat percent	1
fish	food/agriculture	7638	row crops percent	1
fish	food/agriculture	7991	agricultural areas use percent	1
fish	food/agriculture	8084	agricultural areas percent	1
fish	food/agriculture	8186	rice paddy	1
fish	food/agriculture	8323	fishing haul depth	1
fish	food/agriculture	8981	agroforestry percent catchment	1
fish	food/agriculture	8981	irrigated crops percent catchment	1
fish	food/agriculture	8981	non-irrigated crops percent catchment	1
fish	food/agriculture	910	agricultural areas percent 100m radius	1
fish	food/agriculture	910	cultivated areas percent 100m radius	1
fish	food/agriculture	910	cultivated areas percent 1km radius	1
fish	food/agriculture	9156	agricultural areas percent catchment	1
fish	food/agriculture	9374	cropland density	1
fish	food/agriculture	9374	cropland percent	1
fish	food/agriculture	9424	permanent crops percent	1
fish	food/agriculture	9534	agricultural areas percent	1
fish	food/agriculture	9748	agricultural areas percent	1
fish	food/agriculture	9879	pastures percent	1
fish	human presence	2854	human influence index	1
fish	human presence	3585	human influence index	1
fish	human presence	8261	human influence index	2
fish	human presence	9785	human influence index	1
fish	infrastructure	10899	developed areas exposed percent	1
fish	infrastructure	10946	agricultural areas and urban areas percent watershed	1
fish	infrastructure	11439	developed areas mean size 100m riparian radius	1
fish	infrastructure	11439	developed areas mean size 100m upstream radius	1
fish	infrastructure	11439	developed areas mean size subcatchment radius	1
fish	infrastructure	11439	developed areas patch count 100ha radius	1
fish	infrastructure	11439	developed areas patch count 100ha radius 100m upstream radius	1
fish	infrastructure	11439	developed areas patch count 100ha radius subcatchment radius	1
fish	infrastructure	11439	developed areas percent 100m riparian radius	1
fish	infrastructure	11439	developed areas percent 100m upstream radius	1
fish	infrastructure	11439	developed areas percent subcatchment radius	1
fish	infrastructure	12256	urban areas percent	1
fish	infrastructure	1246	urban areas percent catchment	1
fish	infrastructure	1444	commercial and services percent	1
fish	infrastructure	1444	developed areas percent	1
fish	infrastructure	1444	industrial and military areas percent	1
fish	infrastructure	1444	low-medium urban areas percent	1
fish	infrastructure	1444	residential areas low-medium density percent	1
fish	infrastructure	175	urban areas percent	1
fish	infrastructure	1895	urban areas percent	1
fish	infrastructure	2156	settlements area size mean	1
fish	infrastructure	2295	developed areas percent	1
fish	infrastructure	2305	urban areas percent local watershed	1
fish	infrastructure	2305	urban areas percent upstream watershed	1
fish	infrastructure	2750	impervious surfaces frequency	1
fish	infrastructure	2969	built-up areas percent	1
fish	infrastructure	357	built-up areas percent	1
fish	infrastructure	3585	travel time cities >50k inhabitants	1
fish	infrastructure	3585	urban areas percent	1
fish	infrastructure	3617	cities >100k population distance	1
fish	infrastructure	3992	urban areas percent catchment	1
fish	infrastructure	4034	human disturbance index	1
fish	infrastructure	4034	human disturbance index catchment	1
fish	infrastructure	4034	human disturbance index upstream	1
fish	infrastructure	4034	urban areas high-intensity percent	1
fish	infrastructure	4034	urban areas low-intensity percent	1
fish	infrastructure	4034	urban areas medium-intensity percent	1
fish	infrastructure	4039	built-up areas percent	1
fish	infrastructure	4397	developed areas	1
fish	infrastructure	4806	built-up subbasin	1
fish	infrastructure	4806	built-up upstream	1
fish	infrastructure	5094	imperviousness	1
fish	infrastructure	5094	urban areas high-intensity percent	1
fish	infrastructure	5094	urban areas low-intensity percent	1
fish	infrastructure	5094	urban areas medium-intensity percent	1
fish	infrastructure	5264	reservoir capacities local	1
fish	infrastructure	5264	reservoir capacities upstream	1
fish	infrastructure	5264	urban areas percent	1
fish	infrastructure	5390	urban areas percent	1
fish	infrastructure	5721	urban areas percent	1
fish	infrastructure	6834	urban center distance	1
fish	infrastructure	6889	flow regime disturbance index	1
fish	infrastructure	6940	urban areas distance	1
fish	infrastructure	6966	disturbance index	1
fish	infrastructure	6966	urban areas percent	1
fish	infrastructure	7201	urban areas percent lake catchment	1
fish	infrastructure	754	urban and built-up areas percent	1
fish	infrastructure	7638	developed areas percent	1
fish	infrastructure	7815	disturbance geomorphological	1
fish	infrastructure	7988	shoreline development index	1
fish	infrastructure	7991	urban areas percent	1
fish	infrastructure	8084	developed areas percent	1
fish	infrastructure	8087	urban areas percent	1
fish	infrastructure	8186	urban areas	1
fish	infrastructure	8981	urban areas percent catchment	1
fish	infrastructure	910	developed areas high-intensity percent 1km radius	1
fish	infrastructure	910	developed areas low-intensity class 21-22 percent 100m radius	1
fish	infrastructure	910	developed areas low-intensity class 21-22 percent 1km radius	1
fish	infrastructure	910	developed areas low-intensity class 23 percent 100m radius	1
fish	infrastructure	910	developed areas low-intensity class 23 percent 1km radius	1
fish	infrastructure	910	developed areas low-intensity percent 100m radius	1
fish	infrastructure	910	developed areas low-intensity percent 1km radius	1
fish	infrastructure	910	developed areas medium-intensity percent 100m radius	1
fish	infrastructure	910	developed areas medium-intensity percent 1km radius	1
fish	infrastructure	910	developed open space percent 100m radius	1
fish	infrastructure	910	developed open space percent 1km radius	1
fish	infrastructure	9156	urban areas percent catchment	1
fish	infrastructure	9374	developed areas density	1
fish	infrastructure	9374	developed areas percent	1
fish	infrastructure	9424	built-up areas percent	1
fish	infrastructure	9534	impervious surfaces percent	1
fish	infrastructure	9748	settlements distance	1
fish	infrastructure	9748	urban areas percent	1
fish	management/interventions	1246	discharge regulation percent	1
fish	management/interventions	3337	cultivated and managed vegetation	1
fish	management/interventions	3617	first record distance	1
fish	management/interventions	4034	management pollution discharge elimination system density	1
fish	management/interventions	4034	management Superfund site density	1
fish	management/interventions	4034	management toxic release inventory site density	1
fish	management/interventions	754	cultivated and managed vegetation percent	1
fish	management/interventions	910	unprotected land percent 100m radius	1
fish	management/interventions	9360	management hydrological connectivity	1
fish	pollution	1246	government point-source pollution site density catchment	1
fish	pollution	1246	phosphorus total catchment	1
fish	pollution	5342	ammonium concentration	1
fish	pollution	5342	nitrate concentration	1
fish	pollution	5342	phosphate concentration	1
fish	pollution	5342	phosphate total dissolved	1
fish	pollution	8261	chlorophyll-a maximum	2
fish	pollution	8261	chlorophyll-a minimum	2
fish	recreation/tourism	3617	garden centers distance	1
fish	socio-economic	10360	human population centers distance	1
fish	socio-economic	10360	human population density 1km radiusreef	1
fish	socio-economic	10360	human population density within 200km	1
fish	socio-economic	1246	human population density catchment	1
fish	socio-economic	3585	gross domestic product national	1
fish	socio-economic	3585	human population density	1
fish	socio-economic	3617	human population density	1
fish	socio-economic	4034	human population density	1
fish	socio-economic	4039	human population density	1
fish	socio-economic	5264	human population density	1
fish	socio-economic	640	human population density	1
fish	socio-economic	6940	human population density	1
fish	socio-economic	6966	human population density	1
fish	socio-economic	6978	human population density	1
fish	socio-economic	7201	human population density 100km from lake	1
fish	socio-economic	7991	human population density	1
fish	socio-economic	8261	human population density	2
fish	socio-economic	9534	human population density	1
fish	socio-economic	9785	human population density	1
fish	transportation	10390	roads density	1
fish	transportation	1246	roads crossing density	1
fish	transportation	1444	major transportation percent	1
fish	transportation	2750	roads crossings frequency	1
fish	transportation	3073	roads crossing density	1
fish	transportation	3073	roads crossing proximity	1
fish	transportation	3585	commercial ports distance	1
fish	transportation	3585	highways distance	1
fish	transportation	3617	boat launch distance	1
fish	transportation	3617	canal density	1
fish	transportation	3617	ports distance	1
fish	transportation	3617	roads density	1
fish	transportation	3992	roads crossing density	1
fish	transportation	4034	roads density	1
fish	transportation	4034	roads length	1
fish	transportation	5094	roads stream crossing density	1
fish	transportation	5721	canal density	1
fish	transportation	6940	roads distance	1
fish	transportation	6966	roads stream crossing count	1
fish	transportation	6978	airports distance	1
fish	transportation	6978	ports distance	1
fish	transportation	7201	highways distance	1
fish	transportation	7201	roads lake perimeter count	1
fish	transportation	8087	roads density mean	1
fish	transportation	8261	ports distance	2
fish	transportation	8261	roads distance	2
fish	transportation	9534	roads density	1
fish	transportation	9748	roads percent	1
fish	transportation	9765	road-stream intersections count	1
fish	transportation	9785	ports distance	1
herbaceous plants	ambiguous	10118	land use historic yr1990	1
herbaceous plants	ambiguous	10118	land use historic yr2000	1
herbaceous plants	ambiguous	10493	land use/land cover	1
herbaceous plants	ambiguous	10692	land use historic yr1888	1
herbaceous plants	ambiguous	10692	land use/land cover	1
herbaceous plants	ambiguous	10699	land use/land cover other percent	1
herbaceous plants	ambiguous	10883	time since land abandonment in years	1
herbaceous plants	ambiguous	11427	unexploited areas	1
herbaceous plants	ambiguous	1159	land use/land cover	1
herbaceous plants	ambiguous	1208	land use/land cover	1
herbaceous plants	ambiguous	12166	land use/land cover	1
herbaceous plants	ambiguous	12234	land use/land cover	1
herbaceous plants	ambiguous	1293	forest non-forest	1
herbaceous plants	ambiguous	1366	land use/land cover	1
herbaceous plants	ambiguous	144	land use/land cover	1
herbaceous plants	ambiguous	1527	land use/land cover	1
herbaceous plants	ambiguous	1666	landscape condition index	1
herbaceous plants	ambiguous	1686	land use/land cover	1
herbaceous plants	ambiguous	191	land use/land cover	1
herbaceous plants	ambiguous	2104	land use/land cover	1
herbaceous plants	ambiguous	223	land use/land cover dominant	1
herbaceous plants	ambiguous	2283	land use/land cover	1
herbaceous plants	ambiguous	2367	land use/land cover	1
herbaceous plants	ambiguous	2859	land use/land cover	1
herbaceous plants	ambiguous	3208	land use/land cover	1
herbaceous plants	ambiguous	3326	open areas percent historic yr1830	1
herbaceous plants	ambiguous	3540	land use/land cover	1
herbaceous plants	ambiguous	410	land use/land cover diversity	1
herbaceous plants	ambiguous	4234	land use/land cover	1
herbaceous plants	ambiguous	4355	land use/land cover diversity	1
herbaceous plants	ambiguous	4355	land use/land cover patch size	1
herbaceous plants	ambiguous	4373	land use/land cover	1
herbaceous plants	ambiguous	4846	land use/land cover	1
herbaceous plants	ambiguous	4850	land use/land cover	1
herbaceous plants	ambiguous	5096	land use/land cover	1
herbaceous plants	ambiguous	5292	land use/land cover 1km radius	1
herbaceous plants	ambiguous	5292	land use/land cover 4km radius	1
herbaceous plants	ambiguous	5490	land use/land cover	1
herbaceous plants	ambiguous	5642	land use/land cover dominant 500m radius	1
herbaceous plants	ambiguous	6359	land use/land cover	1
herbaceous plants	ambiguous	6523	land use intensity	1
herbaceous plants	ambiguous	6527	land use/land cover	1
herbaceous plants	ambiguous	6544	land use/land cover	1
herbaceous plants	ambiguous	6599	land use/land cover	1
herbaceous plants	ambiguous	6939	land use/land cover	1
herbaceous plants	ambiguous	6959	land use/land cover	1
herbaceous plants	ambiguous	6959	land use/land cover historic 1870	1
herbaceous plants	ambiguous	6959	land use/land cover historic yr1960	1
herbaceous plants	ambiguous	7575	land use/land cover	1
herbaceous plants	ambiguous	760	land use/land cover	1
herbaceous plants	ambiguous	7841	forest non-forest	1
herbaceous plants	ambiguous	7963	land use/land cover	1
herbaceous plants	ambiguous	8105	land use/land cover	1
herbaceous plants	ambiguous	8261	land use/land cover	2
herbaceous plants	ambiguous	8287	land use/land cover	1
herbaceous plants	ambiguous	8345	land use/land cover	1
herbaceous plants	ambiguous	8409	land use/land cover	1
herbaceous plants	ambiguous	8409	land use/land cover 2080	1
herbaceous plants	ambiguous	8428	land use/land cover change distance	1
herbaceous plants	ambiguous	8482	land use/land cover	1
herbaceous plants	ambiguous	855	land use/land cover	1
herbaceous plants	ambiguous	8670	land use/land cover	1
herbaceous plants	ambiguous	8708	land use change percent forest to open percent	1
herbaceous plants	ambiguous	8708	land use change percent open to forest percent	1
herbaceous plants	ambiguous	8708	land use change percent percent	1
herbaceous plants	ambiguous	8708	roads to forest distance	1
herbaceous plants	ambiguous	8836	land use/land cover	1
herbaceous plants	ambiguous	8846	land use/land cover	1
herbaceous plants	ambiguous	899	land use/land cover	1
herbaceous plants	ambiguous	9042	land use/land cover	1
herbaceous plants	ambiguous	9082	land use/land cover	1
herbaceous plants	ambiguous	9487	burn natural or unnatural	1
herbaceous plants	ambiguous	9785	land use/land cover	1
herbaceous plants	ambiguous	9810	land use/land cover	1
herbaceous plants	ambiguous	985	land use/land cover	1
herbaceous plants	ambiguous	9854	land use/land cover	1
herbaceous plants	barriers/access	3077	country boundary	1
herbaceous plants	barriers/access	6191	human accessibility	3
herbaceous plants	barriers/access	9589	walls length	1
herbaceous plants	disturbance	11427	meadow exploited	1
herbaceous plants	disturbance	11997	human land transformation	1
herbaceous plants	disturbance	1764	water risk status	1
herbaceous plants	disturbance	4595	degraded areas	1
herbaceous plants	disturbance	4595	fire frequency	1
herbaceous plants	disturbance	5449	artificial areas	1
herbaceous plants	disturbance	6523	deforestation curvature profile	1
herbaceous plants	disturbance	6585	natural and semi-natural areas percent	1
herbaceous plants	disturbance	8112	logging cut-block areas	1
herbaceous plants	disturbance	8261	marine human impacts	2
herbaceous plants	disturbance	9795	artificial surfaces area size	1
herbaceous plants	disturbance	9879	artificial surfaces percent	2
herbaceous plants	energy/raw materials	1764	dredging	1
herbaceous plants	energy/raw materials	4706	agricultural areas using electric energy count	1
herbaceous plants	energy/raw materials	5449	mines dump construction area	1
herbaceous plants	energy/raw materials	8516	utility features distance	1
herbaceous plants	food/agriculture	10039	agricultural areas percent	1
herbaceous plants	food/agriculture	10118	farming percent yr2000 100m radius	1
herbaceous plants	food/agriculture	10118	farming percent yr2000 500m radius	1
herbaceous plants	food/agriculture	10493	arable land distance	1
herbaceous plants	food/agriculture	10699	extensive agricultural areas percent	1
herbaceous plants	food/agriculture	10699	intensive agricultural areas percent	1
herbaceous plants	food/agriculture	10959	cultivated areas distance	1
herbaceous plants	food/agriculture	11119	cultivated areas percent	1
herbaceous plants	food/agriculture	11119	meadows and pastures percent	1
herbaceous plants	food/agriculture	11125	agricultural areas adjacency	1
herbaceous plants	food/agriculture	11125	agricultural areas adjacency watershed	1
herbaceous plants	food/agriculture	11125	agricultural areas adjacency watershed mean	1
herbaceous plants	food/agriculture	11125	agricultural areas percent	1
herbaceous plants	food/agriculture	11125	agricultural areas percent watershed	1
herbaceous plants	food/agriculture	11125	agricultural areas percent watershed mean	1
herbaceous plants	food/agriculture	11427	meadow middle intensity use	1
herbaceous plants	food/agriculture	11427	meadow unfertilized	1
herbaceous plants	food/agriculture	11427	pastures	1
herbaceous plants	food/agriculture	11427	pastures high mountain	1
herbaceous plants	food/agriculture	11427	pastures unfertilized	1
herbaceous plants	food/agriculture	1293	cropland	1
herbaceous plants	food/agriculture	1293	grazing areas	1
herbaceous plants	food/agriculture	1764	aquaculture finfish	1
herbaceous plants	food/agriculture	1764	dredge fishing	1
herbaceous plants	food/agriculture	1764	shellfish aquaculture	1
herbaceous plants	food/agriculture	2015	cropland percent	1
herbaceous plants	food/agriculture	2015	rangeland percent	1
herbaceous plants	food/agriculture	2104	pastures and crops distance	1
herbaceous plants	food/agriculture	2110	agricultural areas heterogeneous area size	1
herbaceous plants	food/agriculture	2110	arable land area size	1
herbaceous plants	food/agriculture	2110	pastures size	1
herbaceous plants	food/agriculture	2791	agricultural areas percent	1
herbaceous plants	food/agriculture	3585	agricultural areas percent	2
herbaceous plants	food/agriculture	410	cropland percent	1
herbaceous plants	food/agriculture	4174	grazing areas absence	1
herbaceous plants	food/agriculture	4174	grazing percent 1km radius	1
herbaceous plants	food/agriculture	4324	cropland	1
herbaceous plants	food/agriculture	4355	agricultural areas percent	1
herbaceous plants	food/agriculture	4563	agricultural areas	1
herbaceous plants	food/agriculture	4595	cultivations and plantations	1
herbaceous plants	food/agriculture	4706	agricultural areas area size	1
herbaceous plants	food/agriculture	4706	agricultural areas using agrochemicals count	1
herbaceous plants	food/agriculture	4706	agricultural areas using fertilizers count	1
herbaceous plants	food/agriculture	4706	agricultural areas with irrigated areas ha	1
herbaceous plants	food/agriculture	4706	agricultural areas with irrigation count	1
herbaceous plants	food/agriculture	4706	agricultural areas with pest control and/or plant diseases count	1
herbaceous plants	food/agriculture	4706	agricultural areas with water resources count	1
herbaceous plants	food/agriculture	4706	agricultural machinery equipment in family agricultural areas count	1
herbaceous plants	food/agriculture	4706	agricultural machinery equipment in non-family agricultural areas count	1
herbaceous plants	food/agriculture	4728	agricultural areas distance	1
herbaceous plants	food/agriculture	5449	agricultural areas	1
herbaceous plants	food/agriculture	5449	agricultural areas heterogeneous	1
herbaceous plants	food/agriculture	5449	permanent crops	1
[truncated: 3,447 more rows]

## Sheet: Fig3C_inner_pie
data_type	count	labs	numlabs
density/count	954	density/count	954
descriptive	585	descriptive	585
distance	393	_x000D_ distance	_x000D_ _x000D_ 393
index	195	_x000D_ index	_x000D_ _x000D_ _x000D_ 195
size	153	size	_x000D_ _x000D_ 153
time	27	time	_x000D_ _x000D_ 27

## Sheet: Fig3C_middle_pie
data_type	category	count	labs	legend
density/count	ambiguous	13	13	ambiguous
density/count	barriers/access	6		barriers/access
density/count	disturbance	33	33	disturbance
density/count	energy/raw materials	52	52	energy/raw materials
density/count	food/agriculture	361	361	food/agriculture
density/count	human presence	7		human presence
density/count	infrastructure	276	276	infrastructure
density/count	management/interventions	33	33	management/interventions
density/count	pollution	24	24	pollution
density/count	recreation/tourism	11	11	recreation/tourism
density/count	socio-economic	53	53	socio-economic
density/count	transportation	85	85	transportation
descriptive	ambiguous	69	69	ambiguous
descriptive	barriers/access	9		barriers/access
descriptive	disturbance	31	31	disturbance
descriptive	energy/raw materials	34	34	energy/raw materials
descriptive	food/agriculture	190	190	food/agriculture
descriptive	human presence	13	13	human presence
descriptive	infrastructure	109	109	infrastructure
descriptive	management/interventions	39	39	management/interventions
descriptive	pollution	18	18	pollution
descriptive	recreation/tourism	12	12	recreation/tourism
descriptive	socio-economic	10	10	socio-economic
descriptive	transportation	51	51	transportation
distance	ambiguous	8		ambiguous
distance	barriers/access	8		barriers/access
distance	disturbance	10	10	disturbance
distance	energy/raw materials	29	29	energy/raw materials
distance	food/agriculture	82	82	food/agriculture
distance	human presence	10	10	human presence
distance	infrastructure	127	127	infrastructure
distance	management/interventions	21	21	management/interventions
distance	pollution	4		pollution
distance	recreation/tourism	25	25	recreation/tourism
distance	socio-economic	10	10	socio-economic
distance	transportation	59	59	transportation
index	ambiguous	21	21	ambiguous
index	barriers/access	2		barriers/access
index	disturbance	31	31	disturbance
index	energy/raw materials	2		energy/raw materials
index	food/agriculture	28	28	food/agriculture
index	human presence	6		human presence
index	infrastructure	62	62	infrastructure
index	management/interventions	8		management/interventions
index	pollution	9		pollution
index	recreation/tourism	3		recreation/tourism
index	socio-economic	16	16	socio-economic
index	transportation	7		transportation
size	ambiguous	2		ambiguous
size	barriers/access	4		barriers/access
size	disturbance	6		disturbance
size	energy/raw materials	9		energy/raw materials
size	food/agriculture	67	67	food/agriculture
size	infrastructure	31	31	infrastructure
size	management/interventions	1		management/interventions
size	recreation/tourism	2		recreation/tourism
size	socio-economic	6		socio-economic
size	transportation	25	25	transportation
time	ambiguous	2		ambiguous
time	disturbance	4		disturbance
time	energy/raw materials	1		energy/raw materials
time	food/agriculture	6		food/agriculture
time	infrastructure	12	12	infrastructure
time	management/interventions	1		management/interventions
time	socio-economic	1		socio-economic

## Sheet: Fig3C_outer_pie
data_type	category	predictor	count	hex_col	ones
density/count	ambiguous	abandoned areas percent	1	#C2E3D2	1
density/count	ambiguous	herbaceous areas density 50m radius	1	#C2E3D2	1
density/count	ambiguous	intactness percent	1	#C2E3D2	1
density/count	ambiguous	land use low percent	1	#C2E3D2	1
density/count	ambiguous	non-forest secondary land percent	1	#C2E3D2	1
density/count	ambiguous	open areas percent historic yr1830	1	#C2E3D2	1
density/count	ambiguous	openness percent downstream	1	#C2E3D2	1
density/count	ambiguous	openness percent upstream	1	#C2E3D2	1
density/count	ambiguous	pastures and open areas percent	1	#C2E3D2	1
density/count	ambiguous	rangeland and forested areas percent	1	#C2E3D2	1
density/count	ambiguous	urban and transports land cover percent	1	#C2E3D2	1
density/count	ambiguous	urban crops or urban herbaceous areas percent	1	#C2E3D2	1
density/count	ambiguous	urban herbaceous areas percent	1	#C2E3D2	1
density/count	barriers/access	hedgerows percent	4	#B5DDD8	1
density/count	barriers/access	hedgerows density	2	#C2E3D2	1
density/count	barriers/access	fencing areas frequency	1	#C2E3D2	1
density/count	barriers/access	hedgerows and woodlands percent	1	#C2E3D2	1
density/count	barriers/access	hedgerows percent 1km radius	1	#C2E3D2	1
density/count	barriers/access	water flow obstacles upstream density	1	#C2E3D2	1
density/count	disturbance	artificial surfaces percent	8	#B5DDD8	1
density/count	disturbance	artificial areas percent	4	#B5DDD8	1
density/count	disturbance	logging roads density	2	#C2E3D2	1
density/count	disturbance	semi-natural areas percent	2	#C2E3D2	1
density/count	disturbance	bare ground percent	1	#C2E3D2	1
density/count	disturbance	cleared or disturbed land percent	1	#C2E3D2	1
density/count	disturbance	cutovers and burns percent	1	#C2E3D2	1
density/count	disturbance	degraded habitat patch percent 8km radius	1	#C2E3D2	1
density/count	disturbance	disturbed forest density	1	#C2E3D2	1
density/count	disturbance	exotic species density 1000m radius	1	#C2E3D2	1
density/count	disturbance	exotic species density 500m radius	1	#C2E3D2	1
density/count	disturbance	exotic species density 50m radius	1	#C2E3D2	1
density/count	disturbance	forest burns recent percent	1	#C2E3D2	1
density/count	disturbance	forest cut burn <10yrs percent	1	#C2E3D2	1
density/count	disturbance	forest cut burn 10-20yrs percent	1	#C2E3D2	1
density/count	disturbance	forest cut recent percent	1	#C2E3D2	1
density/count	disturbance	fragmentation density	1	#C2E3D2	1
density/count	disturbance	fragmentation percent	1	#C2E3D2	1
density/count	disturbance	gross canopy loss 2000-2016	1	#C2E3D2	1
density/count	disturbance	logging cut-block areas percent	1	#C2E3D2	1
density/count	disturbance	logging cut-block density 12k radius	1	#C2E3D2	1
density/count	disturbance	logging cut-block density 5k radius	1	#C2E3D2	1
density/count	disturbance	logging cut-block density 70m radius	1	#C2E3D2	1
density/count	disturbance	logging percent	1	#C2E3D2	1
density/count	disturbance	natural and semi-natural areas percent	1	#C2E3D2	1
density/count	disturbance	road-stream crossings density local watershed	1	#C2E3D2	1
density/count	disturbance	road-stream density crossings upstream watershed	1	#C2E3D2	1
density/count	disturbance	roads and stream crossings and slope catchment density	1	#C2E3D2	1
density/count	disturbance	roads and stream crossings and slope river density	1	#C2E3D2	1
density/count	disturbance	roads and stream crossings catchment density	1	#C2E3D2	1
density/count	disturbance	semi-natural grassland percent	1	#C2E3D2	1
density/count	disturbance	stream crossings count local watershed	1	#C2E3D2	1
density/count	disturbance	stream crossings count upstream watershed	1	#C2E3D2	1
density/count	energy/raw materials	mines density	5	#B5DDD8	1
density/count	energy/raw materials	dams density downstream	3	#B5DDD8	1
density/count	energy/raw materials	dams density upstream	3	#B5DDD8	1
density/count	energy/raw materials	dams count	2	#C2E3D2	1
density/count	energy/raw materials	dams density	2	#C2E3D2	1
density/count	energy/raw materials	well density	2	#C2E3D2	1
density/count	energy/raw materials	agricultural areas using electric energy count	1	#C2E3D2	1
density/count	energy/raw materials	bioenergy crops percent	1	#C2E3D2	1
density/count	energy/raw materials	clear cut areas harvest <30yrs ago density	1	#C2E3D2	1
density/count	energy/raw materials	dams density local watershed	1	#C2E3D2	1
density/count	energy/raw materials	dams density open downstream	1	#C2E3D2	1
density/count	energy/raw materials	dams density open upstream	1	#C2E3D2	1
density/count	energy/raw materials	dams density upstream watershed	1	#C2E3D2	1
density/count	energy/raw materials	dams downstream mainstem density	1	#C2E3D2	1
density/count	energy/raw materials	dams local count	1	#C2E3D2	1
density/count	energy/raw materials	dams mainstem density	1	#C2E3D2	1
density/count	energy/raw materials	dams stream gradient mean	1	#C2E3D2	1
density/count	energy/raw materials	dams upstream mainstem density	1	#C2E3D2	1
density/count	energy/raw materials	dams upstream network density	1	#C2E3D2	1
density/count	energy/raw materials	dams upstream total	1	#C2E3D2	1
density/count	energy/raw materials	energy transmission lines density	1	#C2E3D2	1
density/count	energy/raw materials	mineral extraction sites percent	1	#C2E3D2	1
density/count	energy/raw materials	mines density catchment	1	#C2E3D2	1
density/count	energy/raw materials	mines percent	1	#C2E3D2	1
density/count	energy/raw materials	mines quarries bedrock outcrops percent	1	#C2E3D2	1
density/count	energy/raw materials	mining activities percent	1	#C2E3D2	1
density/count	energy/raw materials	mining mountaintop with valley fills density	1	#C2E3D2	1
density/count	energy/raw materials	mining mountaintop with valley fills percent	1	#C2E3D2	1
density/count	energy/raw materials	natural gas well count 0.04km radius	1	#C2E3D2	1
density/count	energy/raw materials	natural gas well count 0.65km radius	1	#C2E3D2	1
density/count	energy/raw materials	natural gas well count 4km radius	1	#C2E3D2	1
density/count	energy/raw materials	oil gas pipeline density	1	#C2E3D2	1
density/count	energy/raw materials	oil gas roads crossings density	1	#C2E3D2	1
density/count	energy/raw materials	oil gas well density	1	#C2E3D2	1
density/count	energy/raw materials	oil gas wells count	1	#C2E3D2	1
density/count	energy/raw materials	oil well pads percent	1	#C2E3D2	1
density/count	energy/raw materials	powerlines density	1	#C2E3D2	1
density/count	energy/raw materials	powerlines percent	1	#C2E3D2	1
density/count	energy/raw materials	production forest eucalyptus percent	1	#C2E3D2	1
density/count	energy/raw materials	production forest other percent	1	#C2E3D2	1
density/count	energy/raw materials	production forest pine percent	1	#C2E3D2	1
density/count	energy/raw materials	reservoir storage upstream volume in catchment	1	#C2E3D2	1
density/count	energy/raw materials	reservoir storage upstream volume in stream network	1	#C2E3D2	1
density/count	energy/raw materials	reservoir upstream annual discharge percent	1	#C2E3D2	1
density/count	energy/raw materials	reservoirs percent	1	#C2E3D2	1
density/count	energy/raw materials	river hydraulic works percent	1	#C2E3D2	1
density/count	energy/raw materials	salt mines percent	1	#C2E3D2	1
density/count	energy/raw materials	transmission lines percent	1	#C2E3D2	1
density/count	energy/raw materials	water withdrawl gallons per year catchment	1	#C2E3D2	1
density/count	energy/raw materials	wind power watts	1	#C2E3D2	1
density/count	energy/raw materials	wind turbines count	1	#C2E3D2	1
density/count	energy/raw materials	wind turbines density 20km radius	1	#C2E3D2	1
density/count	food/agriculture	agricultural areas percent	92	#7EB2E4	1
density/count	food/agriculture	cropland percent	44	#8DCBE4	1
density/count	food/agriculture	pastures percent	41	#8DCBE4	1
density/count	food/agriculture	livestock cattle density	19	#9BD2E1	1
density/count	food/agriculture	arable land percent	16	#A8D8DC	1
density/count	food/agriculture	cultivated areas percent	13	#A8D8DC	1
density/count	food/agriculture	livestock density	13	#A8D8DC	1
density/count	food/agriculture	farmlands percent	11	#A8D8DC	1
density/count	food/agriculture	rice paddy percent	9	#A8D8DC	1
density/count	food/agriculture	livestock sheep density	7	#B5DDD8	1
density/count	food/agriculture	orchards percent	7	#B5DDD8	1
density/count	food/agriculture	vineyards percent	7	#B5DDD8	1
density/count	food/agriculture	permanent crops percent	6	#B5DDD8	1
density/count	food/agriculture	rangeland percent	6	#B5DDD8	1
density/count	food/agriculture	agricultural areas percent 500m radius	5	#B5DDD8	1
density/count	food/agriculture	crop maize percent	5	#B5DDD8	1
density/count	food/agriculture	orchards olives percent	5	#B5DDD8	1
density/count	food/agriculture	agricultural areas density	4	#B5DDD8	1
density/count	food/agriculture	agricultural areas percent 100m radius	4	#B5DDD8	1
density/count	food/agriculture	complex cultivation patterns percent	4	#B5DDD8	1
density/count	food/agriculture	crop alfalfa percent	4	#B5DDD8	1
density/count	food/agriculture	livestock pig density	4	#B5DDD8	1
density/count	food/agriculture	livestock sheep goat density	4	#B5DDD8	1
density/count	food/agriculture	rangeland	4	#B5DDD8	1
density/count	food/agriculture	agricultural areas percent 1000m radius	3	#B5DDD8	1
density/count	food/agriculture	agricultural areas with natural vegetation percent	3	#B5DDD8	1
density/count	food/agriculture	crop oilseed rape percent	3	#B5DDD8	1
density/count	food/agriculture	cropland mosaic percent	3	#B5DDD8	1
density/count	food/agriculture	crops annual percent	3	#B5DDD8	1
density/count	food/agriculture	fallow land percent	3	#B5DDD8	1
density/count	food/agriculture	grazing areas percent	3	#B5DDD8	1
density/count	food/agriculture	irrigated agricultural areas percent	3	#B5DDD8	1
density/count	food/agriculture	irrigated areas percent	3	#B5DDD8	1
density/count	food/agriculture	livestock goat density	3	#B5DDD8	1
density/count	food/agriculture	pastures and hay percent catchment	3	#B5DDD8	1
density/count	food/agriculture	pastures percent 1km radius	3	#B5DDD8	1
density/count	food/agriculture	small ruminants density	3	#B5DDD8	1
density/count	food/agriculture	agricultural areas density 1000m radius	2	#C2E3D2	1
density/count	food/agriculture	agricultural areas percent 2000m radius	2	#C2E3D2	1
density/count	food/agriculture	agroforestry areas percent	2	#C2E3D2	1
density/count	food/agriculture	crop cereal percent	2	#C2E3D2	1
density/count	food/agriculture	crop dry percent	2	#C2E3D2	1
density/count	food/agriculture	crop spring grain percent	2	#C2E3D2	1
density/count	food/agriculture	cropland and vegetation mosaic percent	2	#C2E3D2	1
density/count	food/agriculture	cropland count	2	#C2E3D2	1
density/count	food/agriculture	cropland density	2	#C2E3D2	1
density/count	food/agriculture	cropland dry percent	2	#C2E3D2	1
density/count	food/agriculture	cropland irrigated percent	2	#C2E3D2	1
density/count	food/agriculture	cropland percent 100m radius	2	#C2E3D2	1
density/count	food/agriculture	cropland percent 10m radius	2	#C2E3D2	1
density/count	food/agriculture	crops annual C3 percent	2	#C2E3D2	1
density/count	food/agriculture	crops other percent	2	#C2E3D2	1
density/count	food/agriculture	cultivated cropland percent	2	#C2E3D2	1
density/count	food/agriculture	cultivated crops percent catchment	2	#C2E3D2	1
density/count	food/agriculture	grazing percent	2	#C2E3D2	1
density/count	food/agriculture	horse density	2	#C2E3D2	1
density/count	food/agriculture	irrigated crops percent	2	#C2E3D2	1
density/count	food/agriculture	meadows and pastures percent	2	#C2E3D2	1
density/count	food/agriculture	non-irrigated arable land percent	2	#C2E3D2	1
density/count	food/agriculture	orchards fruit tree percent	2	#C2E3D2	1
density/count	food/agriculture	pastures and hay percent	2	#C2E3D2	1
density/count	food/agriculture	pastures density	2	#C2E3D2	1
density/count	food/agriculture	pastures percent 100m radius	2	#C2E3D2	1
density/count	food/agriculture	pastures percent 10m radius	2	#C2E3D2	1
density/count	food/agriculture	poultry density	2	#C2E3D2	1
density/count	food/agriculture	root crops percent	2	#C2E3D2	1
density/count	food/agriculture	row crops percent	2	#C2E3D2	1
density/count	food/agriculture	tea plantation percent	2	#C2E3D2	1
density/count	food/agriculture	tractors count	2	#C2E3D2	1
density/count	food/agriculture	abandoned cropland percent	1	#C2E3D2	1
density/count	food/agriculture	abandoned pastures percent	1	#C2E3D2	1
density/count	food/agriculture	abandoned pastures with rocks <30 percent	1	#C2E3D2	1
density/count	food/agriculture	abandoned pastures with rocks >30 percent	1	#C2E3D2	1
density/count	food/agriculture	agricultural areas 20km radius percent	1	#C2E3D2	1
density/count	food/agriculture	agricultural areas count	1	#C2E3D2	1
density/count	food/agriculture	agricultural areas count 100ha radius	1	#C2E3D2	1
density/count	food/agriculture	agricultural areas density 2000m radius	1	#C2E3D2	1
density/count	food/agriculture	agricultural areas density 250m radius	1	#C2E3D2	1
density/count	food/agriculture	agricultural areas density 50m radius	1	#C2E3D2	1
density/count	food/agriculture	agricultural areas largest patch percent 1000m radius	1	#C2E3D2	1
density/count	food/agriculture	agricultural areas largest patch percent 2000m radius	1	#C2E3D2	1
density/count	food/agriculture	agricultural areas largest patch percent 250m radius	1	#C2E3D2	1
density/count	food/agriculture	agricultural areas largest patch percent 500m radius	1	#C2E3D2	1
density/count	food/agriculture	agricultural areas or open area percent	1	#C2E3D2	1
density/count	food/agriculture	agricultural areas patch count 100ha radius	1	#C2E3D2	1
density/count	food/agriculture	agricultural areas patch count 100ha radius 100m riparian radius	1	#C2E3D2	1
density/count	food/agriculture	agricultural areas patch count 100ha radius 100m upstream radius	1	#C2E3D2	1
density/count	food/agriculture	agricultural areas patch count 100ha radius subcatchment radius	1	#C2E3D2	1
density/count	food/agriculture	agricultural areas patch count 500m radius	1	#C2E3D2	1
density/count	food/agriculture	agricultural areas percent 100m upstream radius	1	#C2E3D2	1
density/count	food/agriculture	agricultural areas percent 10km radius	1	#C2E3D2	1
density/count	food/agriculture	agricultural areas percent 1215m radius	1	#C2E3D2	1
density/count	food/agriculture	agricultural areas percent 1500m radius	1	#C2E3D2	1
density/count	food/agriculture	agricultural areas percent 165m radius	1	#C2E3D2	1
density/count	food/agriculture	agricultural areas percent 1km radius	1	#C2E3D2	1
density/count	food/agriculture	agricultural areas percent 200m radius	1	#C2E3D2	1
density/count	food/agriculture	agricultural areas percent 2500m radius	1	#C2E3D2	1
density/count	food/agriculture	agricultural areas percent 250m radius	1	#C2E3D2	1
density/count	food/agriculture	agricultural areas percent 2km radius	1	#C2E3D2	1
density/count	food/agriculture	agricultural areas percent 300m radius	1	#C2E3D2	1
density/count	food/agriculture	agricultural areas percent 30m radius	1	#C2E3D2	1
density/count	food/agriculture	agricultural areas percent 315m radius	1	#C2E3D2	1
density/count	food/agriculture	agricultural areas percent 3km radius	1	#C2E3D2	1
density/count	food/agriculture	agricultural areas percent 4km radius	1	#C2E3D2	1
density/count	food/agriculture	agricultural areas percent 5000m radius	1	#C2E3D2	1
density/count	food/agriculture	agricultural areas percent 50m radius	1	#C2E3D2	1
density/count	food/agriculture	agricultural areas percent 615m radius	1	#C2E3D2	1
density/count	food/agriculture	agricultural areas percent catchment	1	#C2E3D2	1
density/count	food/agriculture	agricultural areas percent local	1	#C2E3D2	1
density/count	food/agriculture	agricultural areas percent local watershed	1	#C2E3D2	1
density/count	food/agriculture	agricultural areas percent subcatchment radius	1	#C2E3D2	1
density/count	food/agriculture	agricultural areas percent upstream watershed	1	#C2E3D2	1
density/count	food/agriculture	agricultural areas percent watershed	1	#C2E3D2	1
density/count	food/agriculture	agricultural areas percent watershed mean	1	#C2E3D2	1
density/count	food/agriculture	agricultural areas percent whole	1	#C2E3D2	1
density/count	food/agriculture	agricultural areas use percent	1	#C2E3D2	1
density/count	food/agriculture	agricultural areas using agrochemicals count	1	#C2E3D2	1
density/count	food/agriculture	agricultural areas using fertilizers count	1	#C2E3D2	1
density/count	food/agriculture	agricultural areas with irrigation count	1	#C2E3D2	1
density/count	food/agriculture	agricultural areas with pest control and/or plant diseases count	1	#C2E3D2	1
density/count	food/agriculture	agricultural areas with water resources count	1	#C2E3D2	1
density/count	food/agriculture	agricultural grasslands density	1	#C2E3D2	1
density/count	food/agriculture	agricultural grasslands percent	1	#C2E3D2	1
density/count	food/agriculture	agricultural machinery equipment in family agricultural areas count	1	#C2E3D2	1
density/count	food/agriculture	agricultural machinery equipment in non-family agricultural areas count	1	#C2E3D2	1
density/count	food/agriculture	agricultural natural mosaic percent	1	#C2E3D2	1
density/count	food/agriculture	agricultural rural area percent	1	#C2E3D2	1
density/count	food/agriculture	agroforestry areas density	1	#C2E3D2	1
density/count	food/agriculture	agroforestry percent catchment	1	#C2E3D2	1
density/count	food/agriculture	allotments percent	1	#C2E3D2	1
density/count	food/agriculture	annual fish stock events count	1	#C2E3D2	1
density/count	food/agriculture	arable and horticultural land percent	1	#C2E3D2	1
density/count	food/agriculture	arable horticulture frequency	1	#C2E3D2	1
density/count	food/agriculture	arable land and cropland percent	1	#C2E3D2	1
density/count	food/agriculture	arable land and meadows favorable percent	1	#C2E3D2	1
density/count	food/agriculture	arable land density	1	#C2E3D2	1
density/count	food/agriculture	arable land dry percent	1	#C2E3D2	1
density/count	food/agriculture	arable land frequency	1	#C2E3D2	1
density/count	food/agriculture	arable land irrigated percent	1	#C2E3D2	1
density/count	food/agriculture	arable land non-irrigated percent	1	#C2E3D2	1
density/count	food/agriculture	arable land percent 1km radius	1	#C2E3D2	1
density/count	food/agriculture	artificial pastures percent	1	#C2E3D2	1
density/count	food/agriculture	aviculture frequency	1	#C2E3D2	1
density/count	food/agriculture	banana plantation percent	1	#C2E3D2	1
density/count	food/agriculture	broadleaved deciduous orchards shrubs percent	1	#C2E3D2	1
density/count	food/agriculture	corn field percent	1	#C2E3D2	1
density/count	food/agriculture	crop almond crops percent	1	#C2E3D2	1
density/count	food/agriculture	crop almond percent	1	#C2E3D2	1
density/count	food/agriculture	crop and natural mosaic percent	1	#C2E3D2	1
density/count	food/agriculture	crop artichoke frequency	1	#C2E3D2	1
density/count	food/agriculture	crop artichokes harvested frequency	1	#C2E3D2	1
density/count	food/agriculture	crop barley percent	1	#C2E3D2	1
density/count	food/agriculture	crop cereal density	1	#C2E3D2	1
density/count	food/agriculture	crop cereal dry percent	1	#C2E3D2	1
density/count	food/agriculture	crop density	1	#C2E3D2	1
density/count	food/agriculture	crop dry heterogeneous percent	1	#C2E3D2	1
density/count	food/agriculture	crop fruit percent	1	#C2E3D2	1
density/count	food/agriculture	crop grain percent	1	#C2E3D2	1
density/count	food/agriculture	crop grape percent	1	#C2E3D2	1
density/count	food/agriculture	crop maize 250m of rivers percent	1	#C2E3D2	1
density/count	food/agriculture	crop maize density	1	#C2E3D2	1
density/count	food/agriculture	crop oilseed rape density	1	#C2E3D2	1
density/count	food/agriculture	crop percent	1	#C2E3D2	1
density/count	food/agriculture	crop potato percent	1	#C2E3D2	1
density/count	food/agriculture	crop safflower percent	1	#C2E3D2	1
density/count	food/agriculture	crop soybean field percent	1	#C2E3D2	1
density/count	food/agriculture	crop specialized percent	1	#C2E3D2	1
density/count	food/agriculture	crop strawberry percent	1	#C2E3D2	1
density/count	food/agriculture	crop sugar beet percent	1	#C2E3D2	1
density/count	food/agriculture	crop sugar cane percent	1	#C2E3D2	1
density/count	food/agriculture	crop walnut percent	1	#C2E3D2	1
density/count	food/agriculture	crop wheat frequency	1	#C2E3D2	1
density/count	food/agriculture	crop wheat percent	1	#C2E3D2	1
density/count	food/agriculture	cropland and natural mosaic percent	1	#C2E3D2	1
density/count	food/agriculture	cropland dry grass percent	1	#C2E3D2	1
density/count	food/agriculture	cropland grassland percent	1	#C2E3D2	1
density/count	food/agriculture	cropland mosaic density	1	#C2E3D2	1
density/count	food/agriculture	cropland natural vegetation mosaic percent	1	#C2E3D2	1
density/count	food/agriculture	cropland other density	1	#C2E3D2	1
density/count	food/agriculture	cropland pastures areas percent	1	#C2E3D2	1
density/count	food/agriculture	cropland percent 2km radius	1	#C2E3D2	1
density/count	food/agriculture	cropland rainfed percent	1	#C2E3D2	1
density/count	food/agriculture	crops annual C4 percent	1	#C2E3D2	1
density/count	food/agriculture	crops autumn-sown percent 1500m radius	1	#C2E3D2	1
density/count	food/agriculture	crops dryland percent	1	#C2E3D2	1
density/count	food/agriculture	crops nitrogen-fixing C3 percent	1	#C2E3D2	1
density/count	food/agriculture	crops percent	1	#C2E3D2	1
density/count	food/agriculture	crops percent 1000m radius	1	#C2E3D2	1
density/count	food/agriculture	crops percent 500m radius	1	#C2E3D2	1
density/count	food/agriculture	crops perennial C3 percent	1	#C2E3D2	1
density/count	food/agriculture	crops perennial C4 percent	1	#C2E3D2	1
density/count	food/agriculture	crops permanent percent	1	#C2E3D2	1
density/count	food/agriculture	crops rainfed percent	1	#C2E3D2	1
density/count	food/agriculture	cultivated areas frequency	1	#C2E3D2	1
density/count	food/agriculture	cultivated areas percent 100m radius	1	#C2E3D2	1
density/count	food/agriculture	cultivated areas percent 1km radius	1	#C2E3D2	1
density/count	food/agriculture	cultivated crop percent	1	#C2E3D2	1
density/count	food/agriculture	cultivated crops percent	1	#C2E3D2	1
density/count	food/agriculture	cultivated crops stream segment percent	1	#C2E3D2	1
density/count	food/agriculture	cultivated herbaceous crops percent	1	#C2E3D2	1
density/count	food/agriculture	cultivated woody crops percent	1	#C2E3D2	1
density/count	food/agriculture	cultivation and natural mosaic percent	1	#C2E3D2	1
density/count	food/agriculture	donkey density	1	#C2E3D2	1
density/count	food/agriculture	dry wood crops percent	1	#C2E3D2	1
density/count	food/agriculture	dryland agricultural areas percent	1	#C2E3D2	1
density/count	food/agriculture	extensive agricultural areas percent	1	#C2E3D2	1
density/count	food/agriculture	fallow and field margin percent	1	#C2E3D2	1
density/count	food/agriculture	fallow cropland percent	1	#C2E3D2	1
density/count	food/agriculture	fallow land frequency	1	#C2E3D2	1
density/count	food/agriculture	farm density 1500m radius	1	#C2E3D2	1
density/count	food/agriculture	farm pond density	1	#C2E3D2	1
density/count	food/agriculture	farmands percent	1	#C2E3D2	1
density/count	food/agriculture	farmers 35-50yrs old count	1	#C2E3D2	1
density/count	food/agriculture	farmers full-time count	1	#C2E3D2	1
density/count	food/agriculture	farmers part-time count	1	#C2E3D2	1
density/count	food/agriculture	farmers percent 1500m radius	1	#C2E3D2	1
density/count	food/agriculture	farming dry frequency	1	#C2E3D2	1
density/count	food/agriculture	farming percent yr2000 100m radius	1	#C2E3D2	1
density/count	food/agriculture	farming percent yr2000 500m radius	1	#C2E3D2	1
density/count	food/agriculture	farmlands density	1	#C2E3D2	1
density/count	food/agriculture	farmlands in watershed percent	1	#C2E3D2	1
density/count	food/agriculture	farmlands percent 200m radius	1	#C2E3D2	1
density/count	food/agriculture	farmlands percent 9km radius	1	#C2E3D2	1
density/count	food/agriculture	farms in agricultural areas >20ha count	1	#C2E3D2	1
density/count	food/agriculture	farms in agricultural areas 0-5ha count	1	#C2E3D2	1
density/count	food/agriculture	farms in agricultural areas 10-20ha count	1	#C2E3D2	1
density/count	food/agriculture	farms in agricultural areas 5-10ha count	1	#C2E3D2	1
density/count	food/agriculture	fertilizer nitrogen application rate mean	1	#C2E3D2	1
density/count	food/agriculture	fertilizer tons per hectare lime	1	#C2E3D2	1
density/count	food/agriculture	fertilizer tons per hectare nitrogen	1	#C2E3D2	1
density/count	food/agriculture	fertilizer tons per hectare phosphate	1	#C2E3D2	1
density/count	food/agriculture	fertilizer tons per hectare potassium	1	#C2E3D2	1
density/count	food/agriculture	fields percent	1	#C2E3D2	1
density/count	food/agriculture	fishing total abundance fish caught	1	#C2E3D2	1
density/count	food/agriculture	forest agricultural areas edge density	1	#C2E3D2	1
density/count	food/agriculture	forest plantation percent	1	#C2E3D2	1
density/count	food/agriculture	grazing areas sum	1	#C2E3D2	1
density/count	food/agriculture	grazing percent 1km radius	1	#C2E3D2	1
density/count	food/agriculture	grazing sheep alpine percent	1	#C2E3D2	1
density/count	food/agriculture	harvest <10yrs percent 1km radius	1	#C2E3D2	1
density/count	food/agriculture	harvest heavy <10yrs percent 1km radius	1	#C2E3D2	1
density/count	food/agriculture	harvested forest percent	1	#C2E3D2	1
density/count	food/agriculture	harvested forest regenerating percent	1	#C2E3D2	1
density/count	food/agriculture	harvesters count	1	#C2E3D2	1
density/count	food/agriculture	hay count	1	#C2E3D2	1
density/count	food/agriculture	hay crops percent	1	#C2E3D2	1
density/count	food/agriculture	hayfields percent	1	#C2E3D2	1
density/count	food/agriculture	herbaceous crops with oaks percent	1	#C2E3D2	1
density/count	food/agriculture	hiding spots from fishing percent	1	#C2E3D2	1
density/count	food/agriculture	intensive agricultural areas percent	1	#C2E3D2	1
density/count	food/agriculture	irrigated crops percent catchment	1	#C2E3D2	1
density/count	food/agriculture	irrigated cultures percent	1	#C2E3D2	1
density/count	food/agriculture	irrigated herbaceous crops percent	1	#C2E3D2	1
density/count	food/agriculture	irrigated heterogeneous crops percent	1	#C2E3D2	1
density/count	food/agriculture	irrigated intensive agricultural areas percent	1	#C2E3D2	1
density/count	food/agriculture	irrigated woody crops percent	1	#C2E3D2	1
density/count	food/agriculture	livestock cattle farm percent	1	#C2E3D2	1
density/count	food/agriculture	livestock cattle percent 1km radius	1	#C2E3D2	1
density/count	food/agriculture	livestock cattle percent 2.5km radius	1	#C2E3D2	1
density/count	food/agriculture	livestock cattle percent 5km radius	1	#C2E3D2	1
density/count	food/agriculture	livestock count	1	#C2E3D2	1
density/count	food/agriculture	livestock count 1km radius	1	#C2E3D2	1
density/count	food/agriculture	livestock count 2.5km radius	1	#C2E3D2	1
density/count	food/agriculture	livestock count 5km radius	1	#C2E3D2	1
density/count	food/agriculture	livestock deer density	1	#C2E3D2	1
density/count	food/agriculture	livestock density annual	1	#C2E3D2	1
density/count	food/agriculture	livestock fodder percent	1	#C2E3D2	1
density/count	food/agriculture	livestock sheep percent 1km radius	1	#C2E3D2	1
density/count	food/agriculture	livestock sheep percent 2.5km radius	1	#C2E3D2	1
density/count	food/agriculture	livestock sheep percent 5km radius	1	#C2E3D2	1
density/count	food/agriculture	meadow mowed percent 1km radius	1	#C2E3D2	1
density/count	food/agriculture	nana plantation percent	1	#C2E3D2	1
density/count	food/agriculture	non-irrigated crops percent catchment	1	#C2E3D2	1
density/count	food/agriculture	non-irrigated cultures percent	1	#C2E3D2	1
density/count	food/agriculture	oat crops percent	1	#C2E3D2	1
density/count	food/agriculture	orchards and hedgerows percent	1	#C2E3D2	1
density/count	food/agriculture	orchards and vineyards frequency	1	#C2E3D2	1
density/count	food/agriculture	orchards and vineyards percent	1	#C2E3D2	1
density/count	food/agriculture	orchards broadleaved deciduous percent	1	#C2E3D2	1
density/count	food/agriculture	orchards broadleaved evergreen percent	1	#C2E3D2	1
density/count	food/agriculture	orchards needle-leaved evergreen percent	1	#C2E3D2	1
density/count	food/agriculture	orchards olives frequency	1	#C2E3D2	1
density/count	food/agriculture	orchards other percent	1	#C2E3D2	1
density/count	food/agriculture	orchards percent 1km radius	1	#C2E3D2	1
density/count	food/agriculture	orchards percent 2500m radius	1	#C2E3D2	1
density/count	food/agriculture	orchards percent 50m radius	1	#C2E3D2	1
density/count	food/agriculture	orchards tree density	1	#C2E3D2	1
density/count	food/agriculture	pastures 10yrs ago percent 10km radius	1	#C2E3D2	1
density/count	food/agriculture	pastures 10yrs ago percent 30km radius	1	#C2E3D2	1
density/count	food/agriculture	pastures alpine percent	1	#C2E3D2	1
density/count	food/agriculture	pastures and grassland percent	1	#C2E3D2	1
density/count	food/agriculture	pastures and grasslands percent	1	#C2E3D2	1
density/count	food/agriculture	pastures and hay stream segment percent	1	#C2E3D2	1
density/count	food/agriculture	pastures and meadows alpine percent	1	#C2E3D2	1
density/count	food/agriculture	pastures and meadows overgrown percent	1	#C2E3D2	1
density/count	food/agriculture	pastures and meadows percent	1	#C2E3D2	1
density/count	food/agriculture	pastures and meadows percent 1km radius	1	#C2E3D2	1
density/count	food/agriculture	pastures and shrub edge density	1	#C2E3D2	1
density/count	food/agriculture	pastures count 100ha radius	1	#C2E3D2	1
density/count	food/agriculture	pastures favorable percent	1	#C2E3D2	1
density/count	food/agriculture	pastures frequency	1	#C2E3D2	1
density/count	food/agriculture	pastures or hay percent	1	#C2E3D2	1
density/count	food/agriculture	pastures patch count 100ha radius	1	#C2E3D2	1
density/count	food/agriculture	pastures patch count 100ha radius 100m riparian radius	1	#C2E3D2	1
density/count	food/agriculture	pastures patch count 100ha radius 100m upstream radius	1	#C2E3D2	1
density/count	food/agriculture	pastures patch count 100ha radius subcatchment radius	1	#C2E3D2	1
density/count	food/agriculture	pastures percent 100m riparian radius	1	#C2E3D2	1
density/count	food/agriculture	pastures percent 100m upstream radius	1	#C2E3D2	1
density/count	food/agriculture	pastures percent 10km radius	1	#C2E3D2	1
density/count	food/agriculture	pastures percent 2.5km radius	1	#C2E3D2	1
density/count	food/agriculture	pastures percent 30km radius	1	#C2E3D2	1
density/count	food/agriculture	pastures percent 4km radius	1	#C2E3D2	1
density/count	food/agriculture	pastures percent 5km radius	1	#C2E3D2	1
density/count	food/agriculture	pastures percent 7km radius	1	#C2E3D2	1
density/count	food/agriculture	pastures percent subcatchment radius	1	#C2E3D2	1
density/count	food/agriculture	pastures shrub edge density	1	#C2E3D2	1
density/count	food/agriculture	pastures stony percent	1	#C2E3D2	1
density/count	food/agriculture	pastures with conifers percent	1	#C2E3D2	1
density/count	food/agriculture	pastures with oaks percent	1	#C2E3D2	1
density/count	food/agriculture	percent agricultural 2.5km radius	1	#C2E3D2	1
density/count	food/agriculture	permanent cultures percent	1	#C2E3D2	1
density/count	food/agriculture	pine plantation percent	1	#C2E3D2	1
density/count	food/agriculture	pine plantation percent 10km radius	1	#C2E3D2	1
density/count	food/agriculture	pine plantation percent 1km radius	1	#C2E3D2	1
density/count	food/agriculture	pine plantation percent 4km radius	1	#C2E3D2	1
density/count	food/agriculture	pine plantation percent 7km radius	1	#C2E3D2	1
density/count	food/agriculture	plantation percent	1	#C2E3D2	1
density/count	food/agriculture	platanus trees density 1000m radius	1	#C2E3D2	1
density/count	food/agriculture	platanus trees density 500m radius	1	#C2E3D2	1
density/count	food/agriculture	platanus trees density 50m radius	1	#C2E3D2	1
density/count	food/agriculture	ploughed fields percent	1	#C2E3D2	1
density/count	food/agriculture	poplar cultivations percent	1	#C2E3D2	1
density/count	food/agriculture	poultry farms density	1	#C2E3D2	1
density/count	food/agriculture	precipitation driest corrected irrigation	1	#C2E3D2	1
density/count	food/agriculture	precipitation evaporation corrected irrigation	1	#C2E3D2	1
density/count	food/agriculture	productive lands without trees percent	1	#C2E3D2	1
density/count	food/agriculture	rainfed cropland density	1	#C2E3D2	1
density/count	food/agriculture	rainfed cropland percent	1	#C2E3D2	1
density/count	food/agriculture	rangeland and agricultural areas percent	1	#C2E3D2	1
density/count	food/agriculture	recently harvested area percent	1	#C2E3D2	1
density/count	food/agriculture	row crop agricultural areas percent	1	#C2E3D2	1
density/count	food/agriculture	small farms percent 10km radius	1	#C2E3D2	1
density/count	food/agriculture	small farms percent 1km radius	1	#C2E3D2	1
density/count	food/agriculture	small farms percent 4km radius	1	#C2E3D2	1
density/count	food/agriculture	small farms percent 7km radius	1	#C2E3D2	1
density/count	food/agriculture	spring crops count	1	#C2E3D2	1
density/count	food/agriculture	spring tillage operations count	1	#C2E3D2	1
density/count	food/agriculture	tilled field frequency	1	#C2E3D2	1
density/count	food/agriculture	tree nursery percent	1	#C2E3D2	1
density/count	food/agriculture	trees on agricultural areas percent	1	#C2E3D2	1
density/count	food/agriculture	unconverted maize percent	1	#C2E3D2	1
density/count	food/agriculture	uncultivated areas percent	1	#C2E3D2	1
density/count	food/agriculture	unregulated agricultural areas percent	1	#C2E3D2	1
density/count	food/agriculture	untilled areas percent	1	#C2E3D2	1
density/count	food/agriculture	vineyards and orchards percent	1	#C2E3D2	1
density/count	food/agriculture	vineyards frequency	1	#C2E3D2	1
density/count	food/agriculture	vineyards or pomiculture percent	1	#C2E3D2	1
density/count	food/agriculture	viticulture cultivars percent	1	#C2E3D2	1
density/count	food/agriculture	waste seeds rice density	1	#C2E3D2	1
density/count	food/agriculture	waste seeds soybean density	1	#C2E3D2	1
density/count	food/agriculture	woody cultivations percent	1	#C2E3D2	1
density/count	human presence	anthropogenic areas percent	2	#C2E3D2	1
density/count	human presence	anthropogenic habitat percent	2	#C2E3D2	1
density/count	human presence	human-dominated areas percent	1	#C2E3D2	1
density/count	human presence	human features density	1	#C2E3D2	1
density/count	human presence	human land use percent	1	#C2E3D2	1
density/count	human presence	human populated areas density	1	#C2E3D2	1
density/count	human presence	moved in yr1950-1990 percent	1	#C2E3D2	1
density/count	infrastructure	urban areas percent	83	#7EB2E4	1
density/count	infrastructure	developed areas percent	24	#9BD2E1	1
density/count	infrastructure	impervious surfaces percent	22	#9BD2E1	1
density/count	infrastructure	built-up areas percent	16	#A8D8DC	1
density/count	infrastructure	settlements density	7	#B5DDD8	1
density/count	infrastructure	buildings density	6	#B5DDD8	1
density/count	infrastructure	urban and built-up areas percent	6	#B5DDD8	1
density/count	infrastructure	villages density	6	#B5DDD8	1
density/count	infrastructure	buildings percent	5	#B5DDD8	1
density/count	infrastructure	developed open space percent	5	#B5DDD8	1
density/count	infrastructure	settlements percent	5	#B5DDD8	1
density/count	infrastructure	housing density	4	#B5DDD8	1
density/count	infrastructure	urban areas density	4	#B5DDD8	1
density/count	infrastructure	urban areas percent catchment	4	#B5DDD8	1
density/count	infrastructure	artificial land percent	3	#B5DDD8	1
density/count	infrastructure	residential areas density	3	#B5DDD8	1
density/count	infrastructure	urban green space percent	3	#B5DDD8	1
density/count	infrastructure	built-up areas percent 50m radius	2	#C2E3D2	1
density/count	infrastructure	developed areas density	2	#C2E3D2	1
density/count	infrastructure	developed areas percent 1000m radius	2	#C2E3D2	1
density/count	infrastructure	developed areas percent 100m radius	2	#C2E3D2	1
density/count	infrastructure	developed areas percent 500m radius	2	#C2E3D2	1
density/count	infrastructure	discontinuous urban fabric percent	2	#C2E3D2	1
density/count	infrastructure	house density	2	#C2E3D2	1
density/count	infrastructure	human population density urban	2	#C2E3D2	1
density/count	infrastructure	infrastructure percent	2	#C2E3D2	1
density/count	infrastructure	residential areas percent	2	#C2E3D2	1
density/count	infrastructure	settlements and agricultural areas percent	2	#C2E3D2	1
density/count	infrastructure	suburban areas percent	2	#C2E3D2	1
density/count	infrastructure	towns density	2	#C2E3D2	1
density/count	infrastructure	urban areas low-density percent	2	#C2E3D2	1
density/count	infrastructure	urban areas percent 100m radius	2	#C2E3D2	1
density/count	infrastructure	urban areas percent 500m radius	2	#C2E3D2	1
density/count	infrastructure	urban brownfields percent 100m radius	2	#C2E3D2	1
density/count	infrastructure	urban brownfields percent 25m radius	2	#C2E3D2	1
density/count	infrastructure	urban brownfields percent 50m radius	2	#C2E3D2	1
density/count	infrastructure	agricultural areas and developed areas percent	1	#C2E3D2	1
density/count	infrastructure	agricultural areas and urban areas percent watershed	1	#C2E3D2	1
density/count	infrastructure	apartments inhabited count	1	#C2E3D2	1
density/count	infrastructure	apartments percent	1	#C2E3D2	1
density/count	infrastructure	artificial flooding percent	1	#C2E3D2	1
density/count	infrastructure	artificial urban areas percent	1	#C2E3D2	1
density/count	infrastructure	buildings area sum	1	#C2E3D2	1
density/count	infrastructure	buildings count	1	#C2E3D2	1
density/count	infrastructure	buildings density 250m radius	1	#C2E3D2	1
density/count	infrastructure	buildings density 2km radius	1	#C2E3D2	1
density/count	infrastructure	buildings paved and vegetation mosaic percent	1	#C2E3D2	1
density/count	infrastructure	built-up areas and gardens percent	1	#C2E3D2	1
density/count	infrastructure	built-up areas density	1	#C2E3D2	1
density/count	infrastructure	built-up areas density 50m radius	1	#C2E3D2	1
density/count	infrastructure	built-up areas percent 2500m radius	1	#C2E3D2	1
density/count	infrastructure	cities density	1	#C2E3D2	1
density/count	infrastructure	cities percent	1	#C2E3D2	1
density/count	infrastructure	commercial and services percent	1	#C2E3D2	1
density/count	infrastructure	communication towers density	1	#C2E3D2	1
density/count	infrastructure	construction sites percent	1	#C2E3D2	1
density/count	infrastructure	developed areas age mean	1	#C2E3D2	1
density/count	infrastructure	developed areas exposed percent	1	#C2E3D2	1
density/count	infrastructure	developed areas patch count 100ha radius	1	#C2E3D2	1
density/count	infrastructure	developed areas patch count 100ha radius 100m upstream radius	1	#C2E3D2	1
density/count	infrastructure	developed areas patch count 100ha radius subcatchment radius	1	#C2E3D2	1
density/count	infrastructure	developed areas percent 100m riparian radius	1	#C2E3D2	1
density/count	infrastructure	developed areas percent 100m upstream radius	1	#C2E3D2	1
density/count	infrastructure	developed areas percent 1km radius	1	#C2E3D2	1
density/count	infrastructure	developed areas percent 2000m radius	1	#C2E3D2	1
density/count	infrastructure	developed areas percent 200m radius	1	#C2E3D2	1
density/count	infrastructure	developed areas percent 2km radius	1	#C2E3D2	1
density/count	infrastructure	developed areas percent 30m radius	1	#C2E3D2	1
density/count	infrastructure	developed areas percent 5000m radius	1	#C2E3D2	1
density/count	infrastructure	developed areas percent subcatchment radius	1	#C2E3D2	1
density/count	infrastructure	developed open space percent 100m radius	1	#C2E3D2	1
density/count	infrastructure	developed open space percent 1215m radius	1	#C2E3D2	1
density/count	infrastructure	developed open space percent 165m radius	1	#C2E3D2	1
density/count	infrastructure	developed open space percent 1km radius	1	#C2E3D2	1
density/count	infrastructure	developed open space percent 2500m radius	1	#C2E3D2	1
density/count	infrastructure	developed open space percent 315m radius	1	#C2E3D2	1
density/count	infrastructure	developed open space percent 50m radius	1	#C2E3D2	1
density/count	infrastructure	developed open space percent 615m radius	1	#C2E3D2	1
density/count	infrastructure	developed open space percent catchment	1	#C2E3D2	1
density/count	infrastructure	developed or exposed area count 100ha radius	1	#C2E3D2	1
density/count	infrastructure	developed or exposed area percent	1	#C2E3D2	1
density/count	infrastructure	developed residential or urban areas percent	1	#C2E3D2	1
density/count	infrastructure	dike impounded percent	1	#C2E3D2	1
density/count	infrastructure	discontinuous urban fabric percent 1km radius	1	#C2E3D2	1
density/count	infrastructure	disturbance frequency aboveground	1	#C2E3D2	1
density/count	infrastructure	disturbance frequency aboveground^2	1	#C2E3D2	1
density/count	infrastructure	disturbance frequency belowground	1	#C2E3D2	1
density/count	infrastructure	disturbance frequency belowground^2	1	#C2E3D2	1
density/count	infrastructure	extra-urban miscellaneous percent	1	#C2E3D2	1
density/count	infrastructure	factory area 20km radius percent	1	#C2E3D2	1
density/count	infrastructure	forest and urban edge density	1	#C2E3D2	1
density/count	infrastructure	forest rural settlements cover percent	1	#C2E3D2	1
density/count	infrastructure	forest to urban ratio 200m to 20m radius percent	1	#C2E3D2	1
density/count	infrastructure	fragmented forest or urban areas percent	1	#C2E3D2	1
density/count	infrastructure	houses built yr1950-1990 percent	1	#C2E3D2	1
density/count	infrastructure	houses in towns count	1	#C2E3D2	1
density/count	infrastructure	houses percent	1	#C2E3D2	1
density/count	infrastructure	housing conditions best percent	1	#C2E3D2	1
density/count	infrastructure	housing conditions worst percent	1	#C2E3D2	1
density/count	infrastructure	housing percent	1	#C2E3D2	1
density/count	infrastructure	human population density settlements	1	#C2E3D2	1
density/count	infrastructure	impervious surfaces frequency	1	#C2E3D2	1
density/count	infrastructure	impervious surfaces percent 2km radius	1	#C2E3D2	1
density/count	infrastructure	industrial and military areas percent	1	#C2E3D2	1
density/count	infrastructure	industrial areas density	1	#C2E3D2	1
density/count	infrastructure	industrial areas percent	1	#C2E3D2	1
density/count	infrastructure	infrastructure and settlements percent	1	#C2E3D2	1
density/count	infrastructure	isolated houses count	1	#C2E3D2	1
density/count	infrastructure	landfill frequency	1	#C2E3D2	1
density/count	infrastructure	low-medium urban areas percent	1	#C2E3D2	1
density/count	infrastructure	occupied buildings percent	1	#C2E3D2	1
density/count	infrastructure	open area and urban edge density	1	#C2E3D2	1
density/count	infrastructure	pastures close to settlements percent	1	#C2E3D2	1
density/count	infrastructure	paved area percent	1	#C2E3D2	1
density/count	infrastructure	polder cover percent	1	#C2E3D2	1
density/count	infrastructure	residences count	1	#C2E3D2	1
density/count	infrastructure	residential area 20km radius percent	1	#C2E3D2	1
density/count	infrastructure	residential areas low-medium density percent	1	#C2E3D2	1
density/count	infrastructure	roads gravel density	1	#C2E3D2	1
density/count	infrastructure	roof sheet-steel-made percent	1	#C2E3D2	1
density/count	infrastructure	rural areas density	1	#C2E3D2	1
density/count	infrastructure	rural areas percent	1	#C2E3D2	1
density/count	infrastructure	scattered-density urban areas percent	1	#C2E3D2	1
density/count	infrastructure	settlements and developed areas percent	1	#C2E3D2	1
density/count	infrastructure	settlements and urban areas percent	1	#C2E3D2	1
density/count	infrastructure	settlements count 25ha radius	1	#C2E3D2	1
density/count	infrastructure	settlements count mean 10km	1	#C2E3D2	1
density/count	infrastructure	settlements dense percent	1	#C2E3D2	1
density/count	infrastructure	settlements density 1000m radius	1	#C2E3D2	1
density/count	infrastructure	settlements density 2000m radius	1	#C2E3D2	1
density/count	infrastructure	settlements density 250m radius	1	#C2E3D2	1
density/count	infrastructure	settlements density 500m radius	1	#C2E3D2	1
density/count	infrastructure	settlements density weighted	1	#C2E3D2	1
density/count	infrastructure	settlements largest patch percent 1000m radius	1	#C2E3D2	1
density/count	infrastructure	settlements largest patch percent 2000m radius	1	#C2E3D2	1
density/count	infrastructure	settlements largest patch percent 250m radius	1	#C2E3D2	1
density/count	infrastructure	settlements largest patch percent 500m radius	1	#C2E3D2	1
density/count	infrastructure	settlements percent 1000m radius	1	#C2E3D2	1
density/count	infrastructure	settlements percent 2000m radius	1	#C2E3D2	1
density/count	infrastructure	settlements percent 250m radius	1	#C2E3D2	1
density/count	infrastructure	settlements percent 500m radius	1	#C2E3D2	1
density/count	infrastructure	settlements percent 6km radius	1	#C2E3D2	1
density/count	infrastructure	settlements sparse percent	1	#C2E3D2	1
density/count	infrastructure	settlements urban percent	1	#C2E3D2	1
density/count	infrastructure	settling lagoons percent	1	#C2E3D2	1
density/count	infrastructure	streets and roads percent	1	#C2E3D2	1
density/count	infrastructure	suburban areas frequency	1	#C2E3D2	1
density/count	infrastructure	towns frequency	1	#C2E3D2	1
density/count	infrastructure	towns or cities percent 10km radius	1	#C2E3D2	1
density/count	infrastructure	towns or cities percent 1km radius	1	#C2E3D2	1
density/count	infrastructure	towns or cities percent 4km radius	1	#C2E3D2	1
density/count	infrastructure	towns or cities percent 7km radius	1	#C2E3D2	1
density/count	infrastructure	towns percent	1	#C2E3D2	1
density/count	infrastructure	transports infrastructure density	1	#C2E3D2	1
density/count	infrastructure	urban-industrial and commercial lands percent	1	#C2E3D2	1
density/count	infrastructure	urban and artificial paved roads percent	1	#C2E3D2	1
density/count	infrastructure	urban and forest percent 750m radius	1	#C2E3D2	1
density/count	infrastructure	urban and suburban areas percent 500m radius	1	#C2E3D2	1
density/count	infrastructure	urban areas count	1	#C2E3D2	1
density/count	infrastructure	urban areas diffuse percent	1	#C2E3D2	1
density/count	infrastructure	urban areas frequency	1	#C2E3D2	1
density/count	infrastructure	urban areas low-density	1	#C2E3D2	1
density/count	infrastructure	urban areas percent 1000m radius	1	#C2E3D2	1
density/count	infrastructure	urban areas percent 10m radius	1	#C2E3D2	1
density/count	infrastructure	urban areas percent 1km radius	1	#C2E3D2	1
density/count	infrastructure	urban areas percent 2.5km radius	1	#C2E3D2	1
density/count	infrastructure	urban areas percent 5km radius	1	#C2E3D2	1
density/count	infrastructure	urban areas percent lake catchment	1	#C2E3D2	1
density/count	infrastructure	urban areas percent local	1	#C2E3D2	1
density/count	infrastructure	urban areas percent local watershed	1	#C2E3D2	1
density/count	infrastructure	urban areas percent mean 10km	1	#C2E3D2	1
density/count	infrastructure	urban areas percent mean 600m radius	1	#C2E3D2	1
density/count	infrastructure	urban areas percent upstream watershed	1	#C2E3D2	1
density/count	infrastructure	urban areas percent watershed	1	#C2E3D2	1
density/count	infrastructure	urban areas percent watershed mean	1	#C2E3D2	1
density/count	infrastructure	urban areas percent whole	1	#C2E3D2	1
density/count	infrastructure	urban artificial areas percent	1	#C2E3D2	1
density/count	infrastructure	urban brownfields >25yrs old percent 100m radius	1	#C2E3D2	1
density/count	infrastructure	urban brownfields >25yrs old percent 200m radius	1	#C2E3D2	1
density/count	infrastructure	urban brownfields >25yrs old percent 25m radius	1	#C2E3D2	1
density/count	infrastructure	urban brownfields >25yrs old percent 50m radius	1	#C2E3D2	1
density/count	infrastructure	urban brownfields 0-11yrs old percent 100m radius	1	#C2E3D2	1
density/count	infrastructure	urban brownfields 0-11yrs old percent 200m radius	1	#C2E3D2	1
density/count	infrastructure	urban brownfields 0-11yrs old percent 25m radius	1	#C2E3D2	1
density/count	infrastructure	urban brownfields 0-11yrs old percent 50m radius	1	#C2E3D2	1
density/count	infrastructure	urban brownfields 0-4yrs old percent 100m radius	1	#C2E3D2	1
density/count	infrastructure	urban brownfields 0-4yrs old percent 200m radius	1	#C2E3D2	1
density/count	infrastructure	urban brownfields 0-4yrs old percent 25m radius	1	#C2E3D2	1
density/count	infrastructure	urban brownfields 0-4yrs old percent 50m radius	1	#C2E3D2	1
density/count	infrastructure	urban brownfields 0-6yrs old percent 100m radius	1	#C2E3D2	1
density/count	infrastructure	urban brownfields 0-6yrs old percent 200m radius	1	#C2E3D2	1
density/count	infrastructure	urban brownfields 0-6yrs old percent 25m radius	1	#C2E3D2	1
density/count	infrastructure	urban brownfields 0-6yrs old percent 50m radius	1	#C2E3D2	1
density/count	infrastructure	urban brownfields 0-8yrs old percent 100m radius	1	#C2E3D2	1
density/count	infrastructure	urban brownfields 0-8yrs old percent 200m radius	1	#C2E3D2	1
density/count	infrastructure	urban brownfields 0-8yrs old percent 25m radius	1	#C2E3D2	1
density/count	infrastructure	urban brownfields 0-8yrs old percent 50m radius	1	#C2E3D2	1
density/count	infrastructure	urban brownfields 10-20yrs old percent 100m radius	1	#C2E3D2	1
density/count	infrastructure	urban brownfields 10-20yrs old percent 200m radius	1	#C2E3D2	1
density/count	infrastructure	urban brownfields 10-20yrs old percent 25m radius	1	#C2E3D2	1
density/count	infrastructure	urban brownfields 10-20yrs old percent 50m radius	1	#C2E3D2	1
density/count	infrastructure	urban brownfields 15-25yrs old percent 100m radius	1	#C2E3D2	1
density/count	infrastructure	urban brownfields 15-25yrs old percent 200m radius	1	#C2E3D2	1
density/count	infrastructure	urban brownfields 15-25yrs old percent 25m radius	1	#C2E3D2	1
density/count	infrastructure	urban brownfields 15-25yrs old percent 50m radius	1	#C2E3D2	1
density/count	infrastructure	urban brownfields 25-30yrs old percent 100m radius	1	#C2E3D2	1
density/count	infrastructure	urban brownfields 25-30yrs old percent 200m radius	1	#C2E3D2	1
density/count	infrastructure	urban brownfields 25-30yrs old percent 25m radius	1	#C2E3D2	1
density/count	infrastructure	urban brownfields 25-30yrs old percent 50m radius	1	#C2E3D2	1
density/count	infrastructure	urban brownfields 6-11yrs old percent 100m radius	1	#C2E3D2	1
density/count	infrastructure	urban brownfields 6-11yrs old percent 200m radius	1	#C2E3D2	1
density/count	infrastructure	urban brownfields 6-11yrs old percent 25m radius	1	#C2E3D2	1
density/count	infrastructure	urban brownfields 6-11yrs old percent 50m radius	1	#C2E3D2	1
density/count	infrastructure	urban brownfields densely-vegetated percent 100m radius	1	#C2E3D2	1
density/count	infrastructure	urban brownfields densely-vegetated percent 200m radius	1	#C2E3D2	1
density/count	infrastructure	urban brownfields densely-vegetated percent 25m radius	1	#C2E3D2	1
density/count	infrastructure	urban brownfields densely-vegetated percent 50m radius	1	#C2E3D2	1
density/count	infrastructure	urban brownfields dry percent 100m radius	1	#C2E3D2	1
density/count	infrastructure	urban brownfields dry percent 125m radius	1	#C2E3D2	1
density/count	infrastructure	urban brownfields dry percent 25m radius	1	#C2E3D2	1
density/count	infrastructure	urban brownfields dry percent 50m radius	1	#C2E3D2	1
density/count	infrastructure	urban brownfields dry percent 75m radius	1	#C2E3D2	1
density/count	infrastructure	urban brownfields high vegetation percent 100m radius	1	#C2E3D2	1
density/count	infrastructure	urban brownfields high vegetation percent 200m radius	1	#C2E3D2	1
density/count	infrastructure	urban brownfields high vegetation percent 25m radius	1	#C2E3D2	1
density/count	infrastructure	urban brownfields high vegetation percent 50m radius	1	#C2E3D2	1
density/count	infrastructure	urban brownfields low vegetation percent 100m radius	1	#C2E3D2	1
density/count	infrastructure	urban brownfields low vegetation percent 200m radius	1	#C2E3D2	1
density/count	infrastructure	urban brownfields low vegetation percent 25m radius	1	#C2E3D2	1
density/count	infrastructure	urban brownfields low vegetation percent 50m radius	1	#C2E3D2	1
density/count	infrastructure	urban brownfields open percent 100m radius	1	#C2E3D2	1
density/count	infrastructure	urban brownfields open percent 125m radius	1	#C2E3D2	1
density/count	infrastructure	urban brownfields open percent 25m radius	1	#C2E3D2	1
density/count	infrastructure	urban brownfields open percent 50m radius	1	#C2E3D2	1
density/count	infrastructure	urban brownfields open percent 75m radius	1	#C2E3D2	1
density/count	infrastructure	urban brownfields percent 125m radius	1	#C2E3D2	1
density/count	infrastructure	urban brownfields percent 200m radius	1	#C2E3D2	1
density/count	infrastructure	urban brownfields percent 75m radius	1	#C2E3D2	1
density/count	infrastructure	urban brownfields sparsely-vegetated percent 100m radius	1	#C2E3D2	1
density/count	infrastructure	urban brownfields sparsely-vegetated percent 200m radius	1	#C2E3D2	1
density/count	infrastructure	urban brownfields sparsely-vegetated percent 25m radius	1	#C2E3D2	1
density/count	infrastructure	urban brownfields sparsely-vegetated percent 50m radius	1	#C2E3D2	1
density/count	infrastructure	urban brownfields wet percent 100m radius	1	#C2E3D2	1
density/count	infrastructure	urban brownfields wet percent 125m radius	1	#C2E3D2	1
density/count	infrastructure	urban brownfields wet percent 25m radius	1	#C2E3D2	1
density/count	infrastructure	urban brownfields wet percent 50m radius	1	#C2E3D2	1
density/count	infrastructure	urban brownfields wet percent 75m radius	1	#C2E3D2	1
density/count	infrastructure	urban brownfields with forest percent 100m radius	1	#C2E3D2	1
density/count	infrastructure	urban brownfields with forest percent 125m radius	1	#C2E3D2	1
density/count	infrastructure	urban brownfields with forest percent 25m radius	1	#C2E3D2	1
density/count	infrastructure	urban brownfields with forest percent 50m radius	1	#C2E3D2	1
density/count	infrastructure	urban brownfields with forest percent 75m radius	1	#C2E3D2	1
density/count	infrastructure	urban habitats percent	1	#C2E3D2	1
density/count	infrastructure	urban infrastructure percent	1	#C2E3D2	1
density/count	infrastructure	urban non-vegetated areas percent	1	#C2E3D2	1
density/count	infrastructure	urban or industrial area percent 100m radius	1	#C2E3D2	1
density/count	infrastructure	urban or industrial area percent 10m radius	1	#C2E3D2	1
density/count	infrastructure	urban parks number habitats 100m radius	1	#C2E3D2	1
density/count	infrastructure	urban parks number habitats 150m radius	1	#C2E3D2	1
density/count	infrastructure	urban parks number habitats 200m radius	1	#C2E3D2	1
density/count	infrastructure	urban parks number habitats 250m radius	1	#C2E3D2	1
density/count	infrastructure	urban parks number habitats 50m radius	1	#C2E3D2	1
density/count	infrastructure	urban parks percent	1	#C2E3D2	1
density/count	infrastructure	urban polygons count	1	#C2E3D2	1
density/count	infrastructure	urban rural areas percent	1	#C2E3D2	1
density/count	infrastructure	urban woody vegetation or urban crops percent	1	#C2E3D2	1
density/count	infrastructure	urban woody vegetation percent	1	#C2E3D2	1
density/count	infrastructure	vacant buildings percent	1	#C2E3D2	1
density/count	infrastructure	villages count	1	#C2E3D2	1
density/count	infrastructure	villages density 5km radius	1	#C2E3D2	1
density/count	infrastructure	villages frequency	1	#C2E3D2	1
density/count	infrastructure	villages percent	1	#C2E3D2	1
density/count	infrastructure	villages uninhabited per district count	1	#C2E3D2	1
density/count	infrastructure	villages with <500 residents count	1	#C2E3D2	1
density/count	infrastructure	water and urban edge density	1	#C2E3D2	1
density/count	infrastructure	weir density 9km radius	1	#C2E3D2	1
density/count	management/interventions	cultivated and managed vegetation percent	4	#B5DDD8	1
density/count	management/interventions	managed pastures percent	3	#B5DDD8	1
density/count	management/interventions	cultivated and managed areas percent	2	#C2E3D2	1
density/count	management/interventions	protected areas percent	2	#C2E3D2	1
density/count	management/interventions	conservation program percent	1	#C2E3D2	1
density/count	management/interventions	conservation reserve percent	1	#C2E3D2	1
density/count	management/interventions	cultivated and managed herbaceous graminoids percent	1	#C2E3D2	1
density/count	management/interventions	cultivated and managed herbaceous non-graminoids percent	1	#C2E3D2	1
density/count	management/interventions	discharge regulation percent	1	#C2E3D2	1
density/count	management/interventions	forest managed percent	1	#C2E3D2	1
density/count	management/interventions	game reserve percent	1	#C2E3D2	1
density/count	management/interventions	improved grassland frequency	1	#C2E3D2	1
density/count	management/interventions	low or conservation use percent	1	#C2E3D2	1
density/count	management/interventions	managed bamboo forest percent	1	#C2E3D2	1
density/count	management/interventions	managed broadleaf forest percent	1	#C2E3D2	1
density/count	management/interventions	managed clearing areas percent	1	#C2E3D2	1
density/count	management/interventions	managed conifer forest percent	1	#C2E3D2	1
density/count	management/interventions	managed grassland percent	1	#C2E3D2	1
density/count	management/interventions	managed grassland percent 1600m radius	1	#C2E3D2	1
density/count	management/interventions	managed grassland percent 400m radius	1	#C2E3D2	1
density/count	management/interventions	managed grassland percent 800m radius	1	#C2E3D2	1
density/count	management/interventions	managed land percent	1	#C2E3D2	1
density/count	management/interventions	managed trees percent	1	#C2E3D2	1
density/count	management/interventions	managed wetland percent	1	#C2E3D2	1
density/count	management/interventions	management pollution discharge elimination system density	1	#C2E3D2	1
density/count	management/interventions	management Superfund site density	1	#C2E3D2	1
density/count	management/interventions	management toxic release inventory site density	1	#C2E3D2	1
density/count	management/interventions	nest box density	1	#C2E3D2	1
density/count	management/interventions	reforested areas percent	1	#C2E3D2	1
density/count	management/interventions	sites of special scientific interest frequency	1	#C2E3D2	1
density/count	management/interventions	unprotected land percent 100m radius	1	#C2E3D2	1
density/count	management/interventions	urban forest canopy percent	1	#C2E3D2	1
density/count	management/interventions	urban forest percent	1	#C2E3D2	1
density/count	pollution	ammonium concentration	1	#C2E3D2	1
density/count	pollution	avian lead poisoning	1	#C2E3D2	1
density/count	pollution	avian pesticide death	1	#C2E3D2	1
density/count	pollution	chlorophyll-a maximum	1	#C2E3D2	1
density/count	pollution	chlorophyll-a minimum	1	#C2E3D2	1
density/count	pollution	dump sites percent	1	#C2E3D2	1
density/count	pollution	government point-source pollution site density catchment	1	#C2E3D2	1
density/count	pollution	lead concentration	1	#C2E3D2	1
density/count	pollution	mean annual runoff	1	#C2E3D2	1
density/count	pollution	nitrate concentration	1	#C2E3D2	1
density/count	pollution	nitrogen concentration	1	#C2E3D2	1
density/count	pollution	phosphate concentration	1	#C2E3D2	1
density/count	pollution	phosphate total dissolved	1	#C2E3D2	1
density/count	pollution	poisoning incidents count 10yrs 5km radius	1	#C2E3D2	1
density/count	pollution	pollutant discharge elimination sites density	1	#C2E3D2	1
density/count	pollution	pollutants hydrocarbons volume	1	#C2E3D2	1
density/count	pollution	pollutants inorganic concentration	1	#C2E3D2	1
density/count	pollution	pollutants ocean-based concentration	1	#C2E3D2	1
density/count	pollution	pollutants organic concentration	1	#C2E3D2	1
density/count	pollution	pollutants total tins volume	1	#C2E3D2	1
density/count	pollution	polyaromatic hydrocarbons total	1	#C2E3D2	1
density/count	pollution	superfund sites density	1	#C2E3D2	1
density/count	pollution	toxic release sites density 100m radius	1	#C2E3D2	1
density/count	pollution	wastewater discharge m^3	1	#C2E3D2	1
density/count	recreation/tourism	domestic dog density	1	#C2E3D2	1
density/count	recreation/tourism	garden percent	1	#C2E3D2	1
density/count	recreation/tourism	hunting area percent	1	#C2E3D2	1
density/count	recreation/tourism	parks percent 2500m radius	1	#C2E3D2	1
density/count	recreation/tourism	parks percent 50m radius	1	#C2E3D2	1
density/count	recreation/tourism	pet shop density	1	#C2E3D2	1
density/count	recreation/tourism	recreational areas percent	1	#C2E3D2	1
density/count	recreation/tourism	recreational parks percent	1	#C2E3D2	1
density/count	recreation/tourism	tourism percent	1	#C2E3D2	1
density/count	recreation/tourism	tourist arrival yr2014 count	1	#C2E3D2	1
density/count	recreation/tourism	trails density	1	#C2E3D2	1
density/count	socio-economic	human population density	183	#88A5DD	1
density/count	socio-economic	human population density rural	4	#B5DDD8	1
density/count	socio-economic	household income median	3	#B5DDD8	1
density/count	socio-economic	education bachelors and above percent	2	#C2E3D2	1
density/count	socio-economic	household income	2	#C2E3D2	1
density/count	socio-economic	agricultural areas workers number individuals	1	#C2E3D2	1
density/count	socio-economic	citizens >75yrs percent 1500m radius	1	#C2E3D2	1
density/count	socio-economic	citizens with higher education percent 1500m radius	1	#C2E3D2	1
density/count	socio-economic	cleared vegetation percent 1km radius	1	#C2E3D2	1
density/count	socio-economic	commune income per citizen 1500m radius	1	#C2E3D2	1
density/count	socio-economic	drug-related killings	1	#C2E3D2	1
density/count	socio-economic	education high school and below percent	1	#C2E3D2	1
density/count	socio-economic	farmers 50-65yrs old count	1	#C2E3D2	1
density/count	socio-economic	household income per capita	1	#C2E3D2	1
density/count	socio-economic	household separate parcels used count	1	#C2E3D2	1
density/count	socio-economic	households number per block	1	#C2E3D2	1
density/count	socio-economic	households white percent	1	#C2E3D2	1
density/count	socio-economic	human population below poverty line percent	1	#C2E3D2	1
density/count	socio-economic	human population centers count	1	#C2E3D2	1
density/count	socio-economic	human population density 100km from lake	1	#C2E3D2	1
density/count	socio-economic	human population density 1km radiusreef	1	#C2E3D2	1
density/count	socio-economic	human population density catchment	1	#C2E3D2	1
density/count	socio-economic	human population density catchment 100m radius	1	#C2E3D2	1
density/count	socio-economic	human population density coefficient of variation	1	#C2E3D2	1
density/count	socio-economic	human population density interpolated	1	#C2E3D2	1
density/count	socio-economic	human population density max	1	#C2E3D2	1
density/count	socio-economic	human population density mean	1	#C2E3D2	1
density/count	socio-economic	human population density mean 10km	1	#C2E3D2	1
density/count	socio-economic	human population density min	1	#C2E3D2	1
density/count	socio-economic	human population density river 100m radius	1	#C2E3D2	1
density/count	socio-economic	human population density rural historic	1	#C2E3D2	1
density/count	socio-economic	human population density sd	1	#C2E3D2	1
density/count	socio-economic	human population density within 200km	1	#C2E3D2	1
density/count	socio-economic	human population density yr2000	1	#C2E3D2	1
density/count	socio-economic	human population growth	1	#C2E3D2	1
density/count	socio-economic	human population over 65yrs percent	1	#C2E3D2	1
density/count	socio-economic	human population under 14yrs percent	1	#C2E3D2	1
density/count	socio-economic	industry density	1	#C2E3D2	1
density/count	socio-economic	inhabitants nearest village count	1	#C2E3D2	1
density/count	socio-economic	livestock owners count	1	#C2E3D2	1
density/count	socio-economic	median household income	1	#C2E3D2	1
density/count	socio-economic	personal income mean	1	#C2E3D2	1
density/count	socio-economic	postal address forwards total count	1	#C2E3D2	1
density/count	socio-economic	profession farm forestry fishing percent	1	#C2E3D2	1
density/count	socio-economic	property owners percent	1	#C2E3D2	1
density/count	socio-economic	renters percent	1	#C2E3D2	1
density/count	socio-economic	residents >65yrs percent	1	#C2E3D2	1
density/count	socio-economic	residents density	1	#C2E3D2	1
density/count	socio-economic	residents working in ag forestry fishing hunting mining percent	1	#C2E3D2	1
density/count	socio-economic	retired people density	1	#C2E3D2	1
density/count	socio-economic	rural workers per district count	1	#C2E3D2	1
density/count	socio-economic	unemployment percent	1	#C2E3D2	1
density/count	socio-economic	unemployment percent 1500m radius	1	#C2E3D2	1
density/count	transportation	roads density	89	#7EB2E4	1
density/count	transportation	roads percent	12	#A8D8DC	1
density/count	transportation	highways density	9	#A8D8DC	1
density/count	transportation	roads paved density	6	#B5DDD8	1
density/count	transportation	traffic volume	5	#B5DDD8	1
density/count	transportation	railways density	4	#B5DDD8	1
density/count	transportation	roads density 1km radius	4	#B5DDD8	1
density/count	transportation	roads primary density	4	#B5DDD8	1
density/count	transportation	roads secondary density	4	#B5DDD8	1
density/count	transportation	canal density	3	#B5DDD8	1
density/count	transportation	linear features density	3	#B5DDD8	1
density/count	transportation	roads crossing density	3	#B5DDD8	1
density/count	transportation	roads major density	3	#B5DDD8	1
density/count	transportation	roads count	2	#C2E3D2	1
density/count	transportation	roads local density	2	#C2E3D2	1
density/count	transportation	roads minor density	2	#C2E3D2	1
density/count	transportation	roads national density	2	#C2E3D2	1
density/count	transportation	roads paved percent	2	#C2E3D2	1
density/count	transportation	airports percent	1	#C2E3D2	1
density/count	transportation	airstrips percent	1	#C2E3D2	1
density/count	transportation	boat launchcount	1	#C2E3D2	1
density/count	transportation	canals percent	1	#C2E3D2	1
density/count	transportation	canals percent'	1	#C2E3D2	1
density/count	transportation	communal roads density	1	#C2E3D2	1
density/count	transportation	dirt roads density	1	#C2E3D2	1
density/count	transportation	dirt roads major percent	1	#C2E3D2	1
density/count	transportation	dirt roads minor percent	1	#C2E3D2	1
density/count	transportation	field path percent	1	#C2E3D2	1
density/count	transportation	highways interstate density	1	#C2E3D2	1
density/count	transportation	major transportation percent	1	#C2E3D2	1
density/count	transportation	railways percent	1	#C2E3D2	1
density/count	transportation	regional roads density	1	#C2E3D2	1
density/count	transportation	road-stream intersections count	1	#C2E3D2	1
density/count	transportation	roads access count	1	#C2E3D2	1
density/count	transportation	roads and highways density	1	#C2E3D2	1
density/count	transportation	roads and railways density	1	#C2E3D2	1
density/count	transportation	roads autonomic density	1	#C2E3D2	1
density/count	transportation	roads conventional density	1	#C2E3D2	1
density/count	transportation	roads county density	1	#C2E3D2	1
density/count	transportation	roads crossings frequency	1	#C2E3D2	1
density/count	transportation	roads density <7m	1	#C2E3D2	1
density/count	transportation	roads density >7m	1	#C2E3D2	1
density/count	transportation	roads density 4km radius	1	#C2E3D2	1
density/count	transportation	roads density mean	1	#C2E3D2	1
density/count	transportation	roads density mean 150m radius	1	#C2E3D2	1
density/count	transportation	roads lake perimeter count	1	#C2E3D2	1
density/count	transportation	roads low-use density	1	#C2E3D2	1
density/count	transportation	roads major and local density	1	#C2E3D2	1
density/count	transportation	roads major traffic volume	1	#C2E3D2	1
density/count	transportation	roads minor traffic volume	1	#C2E3D2	1
density/count	transportation	roads narrow percent	1	#C2E3D2	1
density/count	transportation	roads paved density 1km radius	1	#C2E3D2	1
density/count	transportation	roads paved density 2.5km radius	1	#C2E3D2	1
density/count	transportation	roads paved density 5km radius	1	#C2E3D2	1
density/count	transportation	roads percent 10km radius	1	#C2E3D2	1
density/count	transportation	roads percent 1km radius	1	#C2E3D2	1
density/count	transportation	roads percent 20km radius	1	#C2E3D2	1
density/count	transportation	roads percent 25m radius	1	#C2E3D2	1
density/count	transportation	roads percent 4km radius	1	#C2E3D2	1
density/count	transportation	roads percent 500m radius	1	#C2E3D2	1
density/count	transportation	roads percent 7km radius	1	#C2E3D2	1
density/count	transportation	roads primary and secondary percent	1	#C2E3D2	1
density/count	transportation	roads stream crossing count	1	#C2E3D2	1
density/count	transportation	roads stream crossing density	1	#C2E3D2	1
density/count	transportation	roads tertiary density	1	#C2E3D2	1
density/count	transportation	roads unpaved density	1	#C2E3D2	1
density/count	transportation	roads unpaved density 1km radius	1	#C2E3D2	1
density/count	transportation	roads unpaved density 2.5km radius	1	#C2E3D2	1
density/count	transportation	roads unpaved density 5km radius	1	#C2E3D2	1
density/count	transportation	roads wide percent	1	#C2E3D2	1
density/count	transportation	shipping lines count	1	#C2E3D2	1
density/count	transportation	ships count	1	#C2E3D2	1
density/count	transportation	ships count natural log	1	#C2E3D2	1
density/count	transportation	ships docked at ports count	1	#C2E3D2	1
density/count	transportation	ships gross tonnage	1	#C2E3D2	1
density/count	transportation	ships gross tonnage docked at port	1	#C2E3D2	1
density/count	transportation	ships gross tonnage natural log	1	#C2E3D2	1
density/count	transportation	sports and leisure facilities percent	1	#C2E3D2	1
density/count	transportation	state roads density	1	#C2E3D2	1
density/count	transportation	tracks density	1	#C2E3D2	1
density/count	transportation	trade frog legs sum imports export	1	#C2E3D2	1
density/count	transportation	trade sum imports export	1	#C2E3D2	1
density/count	transportation	traffic density	1	#C2E3D2	1
density/count	transportation	traffic volume 20mile radius	1	#C2E3D2	1
density/count	transportation	waterway density	1	#C2E3D2	1
descriptive	ambiguous	land use/land cover	397	#9D7DB2	1
descriptive	ambiguous	forest non-forest	5	#B5DDD8	1
descriptive	ambiguous	land use/land cover contagion	4	#B5DDD8	1
descriptive	ambiguous	land use/land cover richness	3	#B5DDD8	1
descriptive	ambiguous	land use/land cover 4km radius	2	#C2E3D2	1
descriptive	ambiguous	land use/land cover class	2	#C2E3D2	1
descriptive	ambiguous	land use/land cover count	2	#C2E3D2	1
descriptive	ambiguous	land use/land cover interspersion	2	#C2E3D2	1
descriptive	ambiguous	land use/land cover patch count	2	#C2E3D2	1
descriptive	ambiguous	land use/land cover percent	2	#C2E3D2	1
descriptive	ambiguous	abandoned areas with vegetation	1	#C2E3D2	1
descriptive	ambiguous	burn natural or unnatural	1	#C2E3D2	1
descriptive	ambiguous	forest stands 15-30yrs old	1	#C2E3D2	1
descriptive	ambiguous	historic vegetation	1	#C2E3D2	1
descriptive	ambiguous	land use and vegetation type	1	#C2E3D2	1
descriptive	ambiguous	land use historic	1	#C2E3D2	1
descriptive	ambiguous	land use historic yr1888	1	#C2E3D2	1
descriptive	ambiguous	land use historic yr1951	1	#C2E3D2	1
descriptive	ambiguous	land use historic yr1971	1	#C2E3D2	1
descriptive	ambiguous	land use historic yr1990	1	#C2E3D2	1
descriptive	ambiguous	land use historic yr2000	1	#C2E3D2	1
descriptive	ambiguous	land use other	1	#C2E3D2	1
descriptive	ambiguous	land use other subbasin	1	#C2E3D2	1
descriptive	ambiguous	land use other upstream	1	#C2E3D2	1
descriptive	ambiguous	land use permanent crop subbasin	1	#C2E3D2	1
descriptive	ambiguous	land use simplified	1	#C2E3D2	1
descriptive	ambiguous	land use/land cover 1km radius	1	#C2E3D2	1
descriptive	ambiguous	land use/land cover 2080	1	#C2E3D2	1
descriptive	ambiguous	land use/land cover adjacent area area size	1	#C2E3D2	1
descriptive	ambiguous	land use/land cover adjacent percent	1	#C2E3D2	1
descriptive	ambiguous	land use/land cover aggregation index	1	#C2E3D2	1
descriptive	ambiguous	land use/land cover change class	1	#C2E3D2	1
descriptive	ambiguous	land use/land cover change percent	1	#C2E3D2	1
descriptive	ambiguous	land use/land cover change rate	1	#C2E3D2	1
descriptive	ambiguous	land use/land cover class sum	1	#C2E3D2	1
descriptive	ambiguous	land use/land cover cohesion	1	#C2E3D2	1
descriptive	ambiguous	land use/land cover density	1	#C2E3D2	1
descriptive	ambiguous	land use/land cover dominant	1	#C2E3D2	1
descriptive	ambiguous	land use/land cover dominant 2000m radius	1	#C2E3D2	1
descriptive	ambiguous	land use/land cover dominant 4.5km radius	1	#C2E3D2	1
descriptive	ambiguous	land use/land cover dominant 500m radius	1	#C2E3D2	1
descriptive	ambiguous	land use/land cover edge density	1	#C2E3D2	1
descriptive	ambiguous	land use/land cover evenness	1	#C2E3D2	1
descriptive	ambiguous	land use/land cover fragmentation 1km radius	1	#C2E3D2	1
descriptive	ambiguous	land use/land cover generic	1	#C2E3D2	1
descriptive	ambiguous	land use/land cover historic 1870	1	#C2E3D2	1
descriptive	ambiguous	land use/land cover historic yr1960	1	#C2E3D2	1
descriptive	ambiguous	land use/land cover index 100m radius	1	#C2E3D2	1
descriptive	ambiguous	land use/land cover index 1km radius	1	#C2E3D2	1
descriptive	ambiguous	land use/land cover matrix index	1	#C2E3D2	1
descriptive	ambiguous	land use/land cover mean	1	#C2E3D2	1
descriptive	ambiguous	land use/land cover open	1	#C2E3D2	1
descriptive	ambiguous	land use/land cover other	1	#C2E3D2	1
descriptive	ambiguous	land use/land cover other percent	1	#C2E3D2	1
descriptive	ambiguous	land use/land cover patch density 100ha radius	1	#C2E3D2	1
descriptive	ambiguous	land use/land cover patch mean size	1	#C2E3D2	1
descriptive	ambiguous	land use/land cover patch richness	1	#C2E3D2	1
descriptive	ambiguous	land use/land cover patch size	1	#C2E3D2	1
descriptive	ambiguous	land use/land cover percent 2.25ha radius	1	#C2E3D2	1
descriptive	ambiguous	land use/land cover percent 20.25ha radius	1	#C2E3D2	1
descriptive	ambiguous	land use/land cover shape index	1	#C2E3D2	1
descriptive	ambiguous	land use/land cover specific	1	#C2E3D2	1
descriptive	ambiguous	pond isolation class	1	#C2E3D2	1
descriptive	ambiguous	remnant or nonremnant vegetation	1	#C2E3D2	1
descriptive	ambiguous	secondary land	1	#C2E3D2	1
descriptive	ambiguous	secondary land forested	1	#C2E3D2	1
descriptive	ambiguous	secondary land non-forested	1	#C2E3D2	1
descriptive	ambiguous	unexploited areas	1	#C2E3D2	1
descriptive	ambiguous	unproductive and non-forested areas	1	#C2E3D2	1
descriptive	barriers/access	hedgerows presence	2	#C2E3D2	1
descriptive	barriers/access	walls south-facing	2	#C2E3D2	1
descriptive	barriers/access	country boundary	1	#C2E3D2	1
descriptive	barriers/access	fence	1	#C2E3D2	1
descriptive	barriers/access	fence presence	1	#C2E3D2	1
descriptive	barriers/access	human access density class	1	#C2E3D2	1
descriptive	barriers/access	impassable stream barrier	1	#C2E3D2	1
descriptive	barriers/access	passable stream barrier	1	#C2E3D2	1
descriptive	barriers/access	walls length	1	#C2E3D2	1
descriptive	disturbance	logging cut-block areas	5	#B5DDD8	1
descriptive	disturbance	artificial surfaces	3	#B5DDD8	1
descriptive	disturbance	artificial areas	2	#C2E3D2	1
descriptive	disturbance	artificial surfaces area size	2	#C2E3D2	1
descriptive	disturbance	agricultural semi-natural areas	1	#C2E3D2	1
descriptive	disturbance	bare land	1	#C2E3D2	1
descriptive	disturbance	burnt stubble presence	1	#C2E3D2	1
descriptive	disturbance	deforestation curvature profile	1	#C2E3D2	1
descriptive	disturbance	degraded areas	1	#C2E3D2	1
descriptive	disturbance	destroyed and abandoned areas	1	#C2E3D2	1
descriptive	disturbance	disturbed forest	1	#C2E3D2	1
descriptive	disturbance	forest fragmentation class	1	#C2E3D2	1
descriptive	disturbance	forest non-forest deforested class	1	#C2E3D2	1
descriptive	disturbance	harvested cut-block <30yrs	1	#C2E3D2	1
descriptive	disturbance	hunting pressure class	1	#C2E3D2	1
descriptive	disturbance	logging cuts <=5yrs old	1	#C2E3D2	1
descriptive	disturbance	logging industrial	1	#C2E3D2	1
descriptive	disturbance	logging regenerating cuts 5-10yrs old	1	#C2E3D2	1
descriptive	disturbance	meadow exploited	1	#C2E3D2	1
descriptive	disturbance	recent burn regenerating broad-leaved forest	1	#C2E3D2	1
descriptive	disturbance	recent burn regenerating conifer forest	1	#C2E3D2	1
descriptive	disturbance	riverbank alteration class	1	#C2E3D2	1
descriptive	disturbance	semi-natural areas	1	#C2E3D2	1
descriptive	disturbance	undisturbed areas percent	1	#C2E3D2	1
descriptive	disturbance	undisturbed desert	1	#C2E3D2	1
descriptive	disturbance	undisturbed forest	1	#C2E3D2	1
descriptive	disturbance	undisturbed other	1	#C2E3D2	1
descriptive	disturbance	undisturbed steppe	1	#C2E3D2	1
descriptive	disturbance	undisturbed tropical	1	#C2E3D2	1
descriptive	disturbance	undisturbed tundra	1	#C2E3D2	1
descriptive	disturbance	water risk status	1	#C2E3D2	1
descriptive	energy/raw materials	clear cut areas	4	#B5DDD8	1
descriptive	energy/raw materials	mines	3	#B5DDD8	1
descriptive	energy/raw materials	powerlines	3	#B5DDD8	1
descriptive	energy/raw materials	oil cutlines	2	#C2E3D2	1
descriptive	energy/raw materials	oil gas well sites	2	#C2E3D2	1
descriptive	energy/raw materials	oil pipelines	2	#C2E3D2	1
descriptive	energy/raw materials	clear cut areas 500m radius	1	#C2E3D2	1
descriptive	energy/raw materials	dams presence	1	#C2E3D2	1
descriptive	energy/raw materials	dredging	1	#C2E3D2	1
descriptive	energy/raw materials	dredging and disposal areas	1	#C2E3D2	1
descriptive	energy/raw materials	excavated area percent	1	#C2E3D2	1
descriptive	energy/raw materials	extractive use areas	1	#C2E3D2	1
descriptive	energy/raw materials	forest processing facilities	1	#C2E3D2	1
descriptive	energy/raw materials	hydropower stations	1	#C2E3D2	1
descriptive	energy/raw materials	logged forest <25yrs old	1	#C2E3D2	1
descriptive	energy/raw materials	logged forest 25-200yrs old	1	#C2E3D2	1
descriptive	energy/raw materials	mines historic	1	#C2E3D2	1
descriptive	energy/raw materials	oil 3D seismic lines	1	#C2E3D2	1
descriptive	energy/raw materials	oil gas pipeline	1	#C2E3D2	1
descriptive	energy/raw materials	oil gas well pads conventional	1	#C2E3D2	1
descriptive	energy/raw materials	oil gas well pads unconventional	1	#C2E3D2	1
descriptive	energy/raw materials	oil well sites	1	#C2E3D2	1
descriptive	energy/raw materials	renewable energy lease sites	1	#C2E3D2	1
descriptive	energy/raw materials	reservoirs	1	#C2E3D2	1
descriptive	energy/raw materials	reservoirs and dams	1	#C2E3D2	1
descriptive	energy/raw materials	roads seismic lines density	1	#C2E3D2	1
descriptive	energy/raw materials	seismic lines	1	#C2E3D2	1
descriptive	energy/raw materials	seismic lines 3D	1	#C2E3D2	1
descriptive	energy/raw materials	seismic lines density 12k radius	1	#C2E3D2	1
descriptive	energy/raw materials	seismic lines density 5k radius	1	#C2E3D2	1
descriptive	energy/raw materials	seismic lines density 70m radius	1	#C2E3D2	1
descriptive	energy/raw materials	surface fuels type	1	#C2E3D2	1
descriptive	energy/raw materials	transmission lines clearings	1	#C2E3D2	1
descriptive	energy/raw materials	unconventional oil and gas well pads	1	#C2E3D2	1
descriptive	food/agriculture	agricultural areas	30	#9BD2E1	1
descriptive	food/agriculture	cropland	24	#9BD2E1	1
descriptive	food/agriculture	pastures	16	#A8D8DC	1
descriptive	food/agriculture	arable land	14	#A8D8DC	1
descriptive	food/agriculture	vineyards	10	#A8D8DC	1
descriptive	food/agriculture	agricultural areas heterogeneous	5	#B5DDD8	1
descriptive	food/agriculture	cultivated areas	5	#B5DDD8	1
descriptive	food/agriculture	grazing areas	5	#B5DDD8	1
descriptive	food/agriculture	rice paddy	5	#B5DDD8	1
descriptive	food/agriculture	fallow land	3	#B5DDD8	1
descriptive	food/agriculture	irrigated agricultural areas	3	#B5DDD8	1
descriptive	food/agriculture	irrigated herbaceous crops	3	#B5DDD8	1
descriptive	food/agriculture	orchards	3	#B5DDD8	1
descriptive	food/agriculture	orchards olives	3	#B5DDD8	1
descriptive	food/agriculture	plantations percent	3	#B5DDD8	1
descriptive	food/agriculture	agricultural areas heterogeneous percent	2	#C2E3D2	1
descriptive	food/agriculture	agricultural areas intensive	2	#C2E3D2	1
descriptive	food/agriculture	agricultural areas woody	2	#C2E3D2	1
descriptive	food/agriculture	agricultural meadows	2	#C2E3D2	1
descriptive	food/agriculture	arable land non-irrigated	2	#C2E3D2	1
descriptive	food/agriculture	complex cultivation patterns	2	#C2E3D2	1
descriptive	food/agriculture	crop cereal	2	#C2E3D2	1
descriptive	food/agriculture	crop maize presence	2	#C2E3D2	1
descriptive	food/agriculture	crop type	2	#C2E3D2	1
descriptive	food/agriculture	crop winter grain percent	2	#C2E3D2	1
descriptive	food/agriculture	cropland and natural vegetation mosaic	2	#C2E3D2	1
descriptive	food/agriculture	cropland rainfed	2	#C2E3D2	1
descriptive	food/agriculture	crops dry herbaceous present absent	2	#C2E3D2	1
descriptive	food/agriculture	livestock cattle presence	2	#C2E3D2	1
descriptive	food/agriculture	non-irrigated arable land	2	#C2E3D2	1
descriptive	food/agriculture	orchards fruit and olives	2	#C2E3D2	1
descriptive	food/agriculture	pastures improved	2	#C2E3D2	1
descriptive	food/agriculture	pastures natural	2	#C2E3D2	1
descriptive	food/agriculture	permanent crops	2	#C2E3D2	1
descriptive	food/agriculture	plantations eucalyptus percent	2	#C2E3D2	1
descriptive	food/agriculture	plantations fruit and berry percent	2	#C2E3D2	1
descriptive	food/agriculture	rice fields	2	#C2E3D2	1
descriptive	food/agriculture	tree plantations	2	#C2E3D2	1
descriptive	food/agriculture	agricultural and anthropic areas	1	#C2E3D2	1
descriptive	food/agriculture	agricultural areas 10m radius	1	#C2E3D2	1
descriptive	food/agriculture	agricultural areas 500m radius	1	#C2E3D2	1
descriptive	food/agriculture	agricultural areas and forest edges area size	1	#C2E3D2	1
descriptive	food/agriculture	agricultural areas and natural vegetation mosaic	1	#C2E3D2	1
descriptive	food/agriculture	agricultural areas bare soil edges length	1	#C2E3D2	1
descriptive	food/agriculture	agricultural areas edge	1	#C2E3D2	1
descriptive	food/agriculture	agricultural areas extensive	1	#C2E3D2	1
descriptive	food/agriculture	agricultural areas grass edges length	1	#C2E3D2	1
descriptive	food/agriculture	agricultural areas heterogeneous area size	1	#C2E3D2	1
descriptive	food/agriculture	agricultural areas intensive percent 10km radius	1	#C2E3D2	1
descriptive	food/agriculture	agricultural areas intensive percent 1km radius	1	#C2E3D2	1
descriptive	food/agriculture	agricultural areas intensive percent 4km radius	1	#C2E3D2	1
descriptive	food/agriculture	agricultural areas intensive percent 7km radius	1	#C2E3D2	1
descriptive	food/agriculture	agricultural areas mixed	1	#C2E3D2	1
descriptive	food/agriculture	agricultural areas mosaic	1	#C2E3D2	1
descriptive	food/agriculture	agricultural areas natural	1	#C2E3D2	1
descriptive	food/agriculture	agricultural areas patch	1	#C2E3D2	1
descriptive	food/agriculture	agricultural areas riparian 100m radius	1	#C2E3D2	1
descriptive	food/agriculture	agricultural areas riparian edges length	1	#C2E3D2	1
descriptive	food/agriculture	agricultural areas shrub edges length	1	#C2E3D2	1
descriptive	food/agriculture	agricultural areas tree edges length	1	#C2E3D2	1
descriptive	food/agriculture	agricultural areas use type	1	#C2E3D2	1
descriptive	food/agriculture	agricultural grasslands	1	#C2E3D2	1
descriptive	food/agriculture	agroforestry areas gyrate	1	#C2E3D2	1
descriptive	food/agriculture	agroforestry without natural vegetation	1	#C2E3D2	1
descriptive	food/agriculture	aquaculture finfish	1	#C2E3D2	1
descriptive	food/agriculture	aquaculture sites	1	#C2E3D2	1
descriptive	food/agriculture	arable and farming lands	1	#C2E3D2	1
descriptive	food/agriculture	arable land and meadows residual percent	1	#C2E3D2	1
descriptive	food/agriculture	arable land unclassified percent	1	#C2E3D2	1
descriptive	food/agriculture	arable land with trees	1	#C2E3D2	1
descriptive	food/agriculture	crop dominance class	1	#C2E3D2	1
descriptive	food/agriculture	crop dry	1	#C2E3D2	1
descriptive	food/agriculture	crop dry tree	1	#C2E3D2	1
descriptive	food/agriculture	crop oilseed rape	1	#C2E3D2	1
descriptive	food/agriculture	crop soybean presence	1	#C2E3D2	1
descriptive	food/agriculture	crop summer cereals	1	#C2E3D2	1
descriptive	food/agriculture	crop winter cereals	1	#C2E3D2	1
descriptive	food/agriculture	crop winter wheat crops percent	1	#C2E3D2	1
descriptive	food/agriculture	cropland >50 percent and vegetation mosaic	1	#C2E3D2	1
descriptive	food/agriculture	cropland and <50 percent vegetation mosaic	1	#C2E3D2	1
descriptive	food/agriculture	cropland and grassland percent	1	#C2E3D2	1
descriptive	food/agriculture	cropland and natural mosaic	1	#C2E3D2	1
descriptive	food/agriculture	cropland and pastures	1	#C2E3D2	1
descriptive	food/agriculture	cropland edges length sum	1	#C2E3D2	1
descriptive	food/agriculture	cropland historical yr1900	1	#C2E3D2	1
descriptive	food/agriculture	cropland mixed vegetation	1	#C2E3D2	1
descriptive	food/agriculture	cropland or natural mosaic	1	#C2E3D2	1
descriptive	food/agriculture	cropland seeded	1	#C2E3D2	1
descriptive	food/agriculture	cropland type	1	#C2E3D2	1
descriptive	food/agriculture	cropland vegetation mosaic	1	#C2E3D2	1
descriptive	food/agriculture	crops dry herbaceous present absent percent	1	#C2E3D2	1
descriptive	food/agriculture	crops fruit tree	1	#C2E3D2	1
descriptive	food/agriculture	crops nitrogen-fixing	1	#C2E3D2	1
descriptive	food/agriculture	crops perennial	1	#C2E3D2	1
descriptive	food/agriculture	cultivated areas heterogeneous and patchy	1	#C2E3D2	1
descriptive	food/agriculture	cultivated areas mixed	1	#C2E3D2	1
descriptive	food/agriculture	cultivated crops	1	#C2E3D2	1
descriptive	food/agriculture	cultivations and plantations	1	#C2E3D2	1
descriptive	food/agriculture	dredge fishing	1	#C2E3D2	1
descriptive	food/agriculture	exotic trees for feeding	1	#C2E3D2	1
descriptive	food/agriculture	fallow land 25m radius	1	#C2E3D2	1
descriptive	food/agriculture	fallow land 50m radius	1	#C2E3D2	1
descriptive	food/agriculture	family horticulture	1	#C2E3D2	1
descriptive	food/agriculture	FAO ruminant production systems	1	#C2E3D2	1
descriptive	food/agriculture	farmlands	1	#C2E3D2	1
descriptive	food/agriculture	fertilizer type	1	#C2E3D2	1
descriptive	food/agriculture	fishing vessel distribution cold store	1	#C2E3D2	1
descriptive	food/agriculture	fishing vessel distribution freezer	1	#C2E3D2	1
descriptive	food/agriculture	food source type human-related	1	#C2E3D2	1
descriptive	food/agriculture	forest harvested	1	#C2E3D2	1
descriptive	food/agriculture	grazing areas absence	1	#C2E3D2	1
descriptive	food/agriculture	grazing areas edge	1	#C2E3D2	1
descriptive	food/agriculture	grazing edges length sum	1	#C2E3D2	1
descriptive	food/agriculture	grazing intensity class	1	#C2E3D2	1
descriptive	food/agriculture	grazing modified	1	#C2E3D2	1
descriptive	food/agriculture	grazing natural	1	#C2E3D2	1
descriptive	food/agriculture	grazing nongrazing areas	1	#C2E3D2	1
descriptive	food/agriculture	harvesting presence	1	#C2E3D2	1
descriptive	food/agriculture	heterogenous agricultural areas	1	#C2E3D2	1
descriptive	food/agriculture	horse	1	#C2E3D2	1
descriptive	food/agriculture	horticulture	1	#C2E3D2	1
descriptive	food/agriculture	horticulture 10m radius	1	#C2E3D2	1
descriptive	food/agriculture	horticulture edge	1	#C2E3D2	1
descriptive	food/agriculture	irrigated areas	1	#C2E3D2	1
descriptive	food/agriculture	irrigated crops	1	#C2E3D2	1
descriptive	food/agriculture	irrigated fruit trees	1	#C2E3D2	1
descriptive	food/agriculture	irrigated tree crops	1	#C2E3D2	1
descriptive	food/agriculture	irrigation system presence	1	#C2E3D2	1
descriptive	food/agriculture	last tillage type	1	#C2E3D2	1
descriptive	food/agriculture	livestock exploitation presence	1	#C2E3D2	1
descriptive	food/agriculture	livestock free-grazing	1	#C2E3D2	1
descriptive	food/agriculture	livestock use	1	#C2E3D2	1
descriptive	food/agriculture	meadow unfertilized	1	#C2E3D2	1
descriptive	food/agriculture	mercury fish advisory	1	#C2E3D2	1
descriptive	food/agriculture	mixed cultivation patterns	1	#C2E3D2	1
descriptive	food/agriculture	nitrogen fertilizer	1	#C2E3D2	1
descriptive	food/agriculture	non-irrigated crops	1	#C2E3D2	1
descriptive	food/agriculture	non-irrigated fruit trees	1	#C2E3D2	1
descriptive	food/agriculture	non-irrigated herbaceous crops	1	#C2E3D2	1
descriptive	food/agriculture	non-irrigated vineyards	1	#C2E3D2	1
descriptive	food/agriculture	open plantations coffee percent	1	#C2E3D2	1
descriptive	food/agriculture	orchards fruit tree	1	#C2E3D2	1
descriptive	food/agriculture	orchards fruit tree and berries	1	#C2E3D2	1
descriptive	food/agriculture	overgrazing coefficient	1	#C2E3D2	1
descriptive	food/agriculture	pastoral areas residual	1	#C2E3D2	1
descriptive	food/agriculture	pastures and forage grasslands	1	#C2E3D2	1
descriptive	food/agriculture	pastures and non-tilled grasses	1	#C2E3D2	1
descriptive	food/agriculture	pastures gyrate	1	#C2E3D2	1
descriptive	food/agriculture	pastures high mountain	1	#C2E3D2	1
descriptive	food/agriculture	pastures historical yr1900	1	#C2E3D2	1
descriptive	food/agriculture	pastures mean cover class	1	#C2E3D2	1
descriptive	food/agriculture	pastures type	1	#C2E3D2	1
descriptive	food/agriculture	pastures unfertilized	1	#C2E3D2	1
descriptive	food/agriculture	pastures unimproved	1	#C2E3D2	1
descriptive	food/agriculture	permanent crop land use upstream	1	#C2E3D2	1
descriptive	food/agriculture	permanent crops and pastures	1	#C2E3D2	1
descriptive	food/agriculture	permanent cultures	1	#C2E3D2	1
descriptive	food/agriculture	phosphorus fertilizer	1	#C2E3D2	1
descriptive	food/agriculture	plantation	1	#C2E3D2	1
descriptive	food/agriculture	plantation and vegetation matrix	1	#C2E3D2	1
descriptive	food/agriculture	plantation non-native conifer forest	1	#C2E3D2	1
descriptive	food/agriculture	plantations acacia percent	1	#C2E3D2	1
descriptive	food/agriculture	plantations adult poplar percent	1	#C2E3D2	1
descriptive	food/agriculture	plantations adult willow percent	1	#C2E3D2	1
descriptive	food/agriculture	plantations coconut percent	1	#C2E3D2	1
descriptive	food/agriculture	plantations coffee percent	1	#C2E3D2	1
descriptive	food/agriculture	plantations coniferous percent	1	#C2E3D2	1
descriptive	food/agriculture	plantations eucalyptus frequency	1	#C2E3D2	1
descriptive	food/agriculture	plantations fruit	1	#C2E3D2	1
descriptive	food/agriculture	plantations old deciduous conifer percent	1	#C2E3D2	1
descriptive	food/agriculture	plantations old evergreen conifer percent	1	#C2E3D2	1
descriptive	food/agriculture	plantations pine	1	#C2E3D2	1
descriptive	food/agriculture	plantations pine and eucalyptus percent	1	#C2E3D2	1
descriptive	food/agriculture	plantations poplar	1	#C2E3D2	1
descriptive	food/agriculture	plantations woody	1	#C2E3D2	1
descriptive	food/agriculture	plantations young evergreen conifer percent	1	#C2E3D2	1
descriptive	food/agriculture	plantations young poplar percent	1	#C2E3D2	1
descriptive	food/agriculture	plantations young willow percent	1	#C2E3D2	1
descriptive	food/agriculture	ploughing class	1	#C2E3D2	1
descriptive	food/agriculture	row crop fields	1	#C2E3D2	1
descriptive	food/agriculture	row crops	1	#C2E3D2	1
descriptive	food/agriculture	sea fisheries areas	1	#C2E3D2	1
descriptive	food/agriculture	shellfish aquaculture	1	#C2E3D2	1
descriptive	food/agriculture	tree plantations percent	1	#C2E3D2	1
descriptive	food/agriculture	uncultivated land	1	#C2E3D2	1
descriptive	food/agriculture	vineyards 25m radius	1	#C2E3D2	1
descriptive	food/agriculture	vineyards 50m radius	1	#C2E3D2	1
descriptive	food/agriculture	vineyards and olive tree orchards	1	#C2E3D2	1
descriptive	food/agriculture	viticulture	1	#C2E3D2	1
descriptive	food/agriculture	viticulture traction or terracing	1	#C2E3D2	1
descriptive	human presence	human land use	3	#B5DDD8	1
descriptive	human presence	anthropogenic land	2	#C2E3D2	1
descriptive	human presence	anthropogenic land percent	2	#C2E3D2	1
descriptive	human presence	anthrome class	1	#C2E3D2	1
descriptive	human presence	anthropogenic activity type	1	#C2E3D2	1
descriptive	human presence	anthropogenic biome	1	#C2E3D2	1
descriptive	human presence	anthropogenic elements	1	#C2E3D2	1
descriptive	human presence	anthropogenic land historic	1	#C2E3D2	1
descriptive	human presence	human-dominated landscape	1	#C2E3D2	1
descriptive	human presence	human areas	1	#C2E3D2	1
descriptive	human presence	human influence and NE expansion status	1	#C2E3D2	1
descriptive	human presence	human influence and NW expansion status	1	#C2E3D2	1
descriptive	human presence	human presence	1	#C2E3D2	1
descriptive	infrastructure	urban areas	24	#9BD2E1	1
descriptive	infrastructure	built-up areas	10	#A8D8DC	1
descriptive	infrastructure	settlements	6	#B5DDD8	1
descriptive	infrastructure	buildings	5	#B5DDD8	1
descriptive	infrastructure	human disturbance index	5	#B5DDD8	1
descriptive	infrastructure	developed areas	3	#B5DDD8	1
descriptive	infrastructure	urban and built-up areas	3	#B5DDD8	1
descriptive	infrastructure	human disturbance	2	#C2E3D2	1
descriptive	infrastructure	urban and industrial areas	2	#C2E3D2	1
descriptive	infrastructure	urban areas 500m radius	2	#C2E3D2	1
descriptive	infrastructure	villages	2	#C2E3D2	1
descriptive	infrastructure	anthropogenic disturbance index	1	#C2E3D2	1
descriptive	infrastructure	anthropogenic disturbance percent	1	#C2E3D2	1
descriptive	infrastructure	anthropogenic disturbance yr2000 percent	1	#C2E3D2	1
descriptive	infrastructure	artificial embankment structures	1	#C2E3D2	1
descriptive	infrastructure	artificial waterbodies	1	#C2E3D2	1
descriptive	infrastructure	artificial waterbodies with quarrying	1	#C2E3D2	1
descriptive	infrastructure	buildings within 100m radius	1	#C2E3D2	1
descriptive	infrastructure	buildings within 25m radius	1	#C2E3D2	1
descriptive	infrastructure	built-up areas 10m radius	1	#C2E3D2	1
descriptive	infrastructure	built-up areas 500m radius	1	#C2E3D2	1
descriptive	infrastructure	built-up areas edge	1	#C2E3D2	1
descriptive	infrastructure	built-up subbasin	1	#C2E3D2	1
descriptive	infrastructure	built-up upstream	1	#C2E3D2	1
descriptive	infrastructure	church architecture material type	1	#C2E3D2	1
descriptive	infrastructure	cities	1	#C2E3D2	1
descriptive	infrastructure	continuous urban fabric	1	#C2E3D2	1
descriptive	infrastructure	developed areas low-intensity class 21-22 percent 100m radius	1	#C2E3D2	1
descriptive	infrastructure	developed areas low-intensity class 21-22 percent 1km radius	1	#C2E3D2	1
descriptive	infrastructure	developed areas low-intensity class 23 percent 100m radius	1	#C2E3D2	1
descriptive	infrastructure	developed areas low-intensity class 23 percent 1km radius	1	#C2E3D2	1
descriptive	infrastructure	developed areas open low	1	#C2E3D2	1
descriptive	infrastructure	developed areas open low medium	1	#C2E3D2	1
descriptive	infrastructure	developed areas roads and deciduous woodland	1	#C2E3D2	1
descriptive	infrastructure	developed open space	1	#C2E3D2	1
descriptive	infrastructure	developed open space stream segment percent	1	#C2E3D2	1
descriptive	infrastructure	developed open spaces	1	#C2E3D2	1
descriptive	infrastructure	discontinuous urban fabric	1	#C2E3D2	1
descriptive	infrastructure	disturbance class	1	#C2E3D2	1
descriptive	infrastructure	disturbance low	1	#C2E3D2	1
descriptive	infrastructure	disturbance moderate	1	#C2E3D2	1
descriptive	infrastructure	disturbance type	1	#C2E3D2	1
descriptive	infrastructure	exurban areas	1	#C2E3D2	1
descriptive	infrastructure	flow regime disturbance index	1	#C2E3D2	1
descriptive	infrastructure	forest disturbance percent 120m radius	1	#C2E3D2	1
descriptive	infrastructure	forest disturbance percent 1500m radius	1	#C2E3D2	1
descriptive	infrastructure	forest disturbance percent 150m radius	1	#C2E3D2	1
descriptive	infrastructure	forest disturbance percent 3000m radius	1	#C2E3D2	1
descriptive	infrastructure	forest disturbance percent 300m radius	1	#C2E3D2	1
descriptive	infrastructure	forest disturbance presence	1	#C2E3D2	1
descriptive	infrastructure	forest disturbance within 0-10yrs percent 1500m radius	1	#C2E3D2	1
descriptive	infrastructure	forest disturbance within 0-10yrs percent 300m radius	1	#C2E3D2	1
descriptive	infrastructure	forest disturbance within 10-20yrs percent 1500m radius	1	#C2E3D2	1
descriptive	infrastructure	forest disturbance within 10-20yrs percent 300m radius	1	#C2E3D2	1
descriptive	infrastructure	forest disturbance within 20-30yrs percent 1500m radius	1	#C2E3D2	1
descriptive	infrastructure	forest disturbance within 20-30yrs percent 300m radius	1	#C2E3D2	1
descriptive	infrastructure	forest logging or disturbance intensity	1	#C2E3D2	1
descriptive	infrastructure	garden greenhouses	1	#C2E3D2	1
descriptive	infrastructure	high-density urban areas	1	#C2E3D2	1
descriptive	infrastructure	historic urban brownfields age in yr2003	1	#C2E3D2	1
descriptive	infrastructure	horticulture greenhouses	1	#C2E3D2	1
descriptive	infrastructure	housing 25m radius	1	#C2E3D2	1
descriptive	infrastructure	housing 50m radius	1	#C2E3D2	1
descriptive	infrastructure	human development	1	#C2E3D2	1
descriptive	infrastructure	human disturbance index 4km radius	1	#C2E3D2	1
descriptive	infrastructure	human disturbance index catchment	1	#C2E3D2	1
descriptive	infrastructure	human disturbance index upstream	1	#C2E3D2	1
descriptive	infrastructure	human shoreline development	1	#C2E3D2	1
descriptive	infrastructure	industrial and commercial areas	1	#C2E3D2	1
descriptive	infrastructure	industrial and commercial units percent	1	#C2E3D2	1
descriptive	infrastructure	industrial areas	1	#C2E3D2	1
descriptive	infrastructure	industrial sites	1	#C2E3D2	1
descriptive	infrastructure	infrastructure	1	#C2E3D2	1
descriptive	infrastructure	land ownership	1	#C2E3D2	1
descriptive	infrastructure	lawn short cut	1	#C2E3D2	1
descriptive	infrastructure	low-intensity developed areas	1	#C2E3D2	1
descriptive	infrastructure	military restricted areas	1	#C2E3D2	1
descriptive	infrastructure	military training areas	1	#C2E3D2	1
descriptive	infrastructure	ratio forest 200m to urban 20m radius	1	#C2E3D2	1
descriptive	infrastructure	recent disturbance by logging	1	#C2E3D2	1
descriptive	infrastructure	residential and urban areas	1	#C2E3D2	1
descriptive	infrastructure	residential area yr2000 100m radius	1	#C2E3D2	1
descriptive	infrastructure	residential area yr2000 500m radius	1	#C2E3D2	1
descriptive	infrastructure	residential area yr2000 or yr1990 500m radius	1	#C2E3D2	1
descriptive	infrastructure	residential areas	1	#C2E3D2	1
descriptive	infrastructure	roads disturbance index	1	#C2E3D2	1
descriptive	infrastructure	rural areas	1	#C2E3D2	1
descriptive	infrastructure	sparsely populated areas	1	#C2E3D2	1
descriptive	infrastructure	street	1	#C2E3D2	1
descriptive	infrastructure	suburban areas	1	#C2E3D2	1
descriptive	infrastructure	suburban or urban areas	1	#C2E3D2	1
descriptive	infrastructure	suburban slums	1	#C2E3D2	1
descriptive	infrastructure	tire storage depots	1	#C2E3D2	1
descriptive	infrastructure	town	1	#C2E3D2	1
descriptive	infrastructure	towns and settlements	1	#C2E3D2	1
descriptive	infrastructure	train depots abandoned	1	#C2E3D2	1
descriptive	infrastructure	undeveloped privately-owned areas	1	#C2E3D2	1
descriptive	infrastructure	urban-affected fires presence	1	#C2E3D2	1
descriptive	infrastructure	urban areas gyrate	1	#C2E3D2	1
descriptive	infrastructure	urban areas or landscape local	1	#C2E3D2	1
descriptive	infrastructure	urban brownfields soil type	1	#C2E3D2	1
descriptive	infrastructure	urban elements	1	#C2E3D2	1
descriptive	infrastructure	urban green space	1	#C2E3D2	1
descriptive	infrastructure	vacant housing units percent	1	#C2E3D2	1
descriptive	infrastructure	wasteland	1	#C2E3D2	1
descriptive	infrastructure	wasteland area size	1	#C2E3D2	1
descriptive	infrastructure	water supply type cistern	1	#C2E3D2	1
descriptive	infrastructure	wetlands diked impounded	1	#C2E3D2	1
descriptive	infrastructure	wetlands excavated	1	#C2E3D2	1
descriptive	management/interventions	protected areas	6	#B5DDD8	1
descriptive	management/interventions	cultivated and managed vegetation	5	#B5DDD8	1
descriptive	management/interventions	nature reserves	2	#C2E3D2	1
descriptive	management/interventions	reforestation percent	2	#C2E3D2	1
descriptive	management/interventions	artificial regeneration presence	1	#C2E3D2	1
descriptive	management/interventions	baiting treatment category	1	#C2E3D2	1
descriptive	management/interventions	bird conservation areas	1	#C2E3D2	1
descriptive	management/interventions	conservation area within 5km radius	1	#C2E3D2	1
descriptive	management/interventions	conservation status	1	#C2E3D2	1
descriptive	management/interventions	cultivated and managed areas	1	#C2E3D2	1
descriptive	management/interventions	forest management approaches	1	#C2E3D2	1
descriptive	management/interventions	forest preserve	1	#C2E3D2	1
descriptive	management/interventions	habitat management class	1	#C2E3D2	1
descriptive	management/interventions	habitat protection class	1	#C2E3D2	1
descriptive	management/interventions	land management type	1	#C2E3D2	1
descriptive	management/interventions	managed areas	1	#C2E3D2	1
descriptive	management/interventions	managed feeding areas presence	1	#C2E3D2	1
descriptive	management/interventions	managed mixed forest percent	1	#C2E3D2	1
descriptive	management/interventions	managed pasture	1	#C2E3D2	1
descriptive	management/interventions	management plot type	1	#C2E3D2	1
descriptive	management/interventions	management regime type	1	#C2E3D2	1
descriptive	management/interventions	management zone class	1	#C2E3D2	1
descriptive	management/interventions	marine park zone type	1	#C2E3D2	1
descriptive	management/interventions	national wilderness and roadless areas	1	#C2E3D2	1
descriptive	management/interventions	Native American land	1	#C2E3D2	1
descriptive	management/interventions	Native American trails	1	#C2E3D2	1
descriptive	management/interventions	nature reserves local frequency	1	#C2E3D2	1
descriptive	management/interventions	nature reserves national frequency	1	#C2E3D2	1
descriptive	management/interventions	oil gas regulated areas	1	#C2E3D2	1
descriptive	management/interventions	private land protected	1	#C2E3D2	1
descriptive	management/interventions	private land unprotected	1	#C2E3D2	1
descriptive	management/interventions	protection class	1	#C2E3D2	1
descriptive	management/interventions	protection status	1	#C2E3D2	1
descriptive	management/interventions	regulated areas	1	#C2E3D2	1
descriptive	management/interventions	rescinded fish advisories	1	#C2E3D2	1
descriptive	management/interventions	site preparation presence	1	#C2E3D2	1
descriptive	management/interventions	tree plantations and managed woods	1	#C2E3D2	1
descriptive	management/interventions	tribal land	1	#C2E3D2	1
descriptive	management/interventions	water ecological status	1	#C2E3D2	1
descriptive	pollution	andosol	1	#C2E3D2	1
descriptive	pollution	artificial illumination	1	#C2E3D2	1
descriptive	pollution	dump or fallow land	1	#C2E3D2	1
descriptive	pollution	dumped materials	1	#C2E3D2	1
descriptive	pollution	hydrocarbon fields saline aquifers	1	#C2E3D2	1
descriptive	pollution	inorganic fertilization	1	#C2E3D2	1
descriptive	pollution	light condition type	1	#C2E3D2	1
descriptive	pollution	pesticide neonicotinoid use	1	#C2E3D2	1
descriptive	pollution	pesticide risk class	1	#C2E3D2	1
descriptive	pollution	pesticide soybean aphid chemical use	1	#C2E3D2	1
descriptive	pollution	pesticide use kg historic yr1990	1	#C2E3D2	1
descriptive	pollution	phosphorus total catchment	1	#C2E3D2	1
descriptive	pollution	pollutants polychlorinated biphenyls	1	#C2E3D2	1
descriptive	pollution	pollutants polycyclic aromatic hydrocarbons	1	#C2E3D2	1
descriptive	pollution	pollution class	1	#C2E3D2	1
descriptive	pollution	polyaromatic hydrocarbons high	1	#C2E3D2	1
descriptive	pollution	polyaromatic hydrocarbons low	1	#C2E3D2	1
descriptive	pollution	soil with brick rubble presence	1	#C2E3D2	1
descriptive	recreation/tourism	trails	6	#B5DDD8	1
descriptive	recreation/tourism	garden	3	#B5DDD8	1
descriptive	recreation/tourism	artisanal fishing presence	1	#C2E3D2	1
descriptive	recreation/tourism	game guard station	1	#C2E3D2	1
descriptive	recreation/tourism	golf courses	1	#C2E3D2	1
descriptive	recreation/tourism	hiking trails presence	1	#C2E3D2	1
descriptive	recreation/tourism	hunting areas	1	#C2E3D2	1
descriptive	recreation/tourism	parks and gardens	1	#C2E3D2	1
descriptive	recreation/tourism	parks cemeteries golf courses	1	#C2E3D2	1
descriptive	recreation/tourism	recreational areas	1	#C2E3D2	1
descriptive	recreation/tourism	scenic locations	1	#C2E3D2	1
descriptive	recreation/tourism	trails adjacent	1	#C2E3D2	1
descriptive	socio-economic	community associations presence	1	#C2E3D2	1
descriptive	socio-economic	country state name	1	#C2E3D2	1
descriptive	socio-economic	household	1	#C2E3D2	1
descriptive	socio-economic	human population centers	1	#C2E3D2	1
descriptive	socio-economic	human population distribution	1	#C2E3D2	1
descriptive	socio-economic	land tenure	1	#C2E3D2	1
descriptive	socio-economic	land tenure class	1	#C2E3D2	1
descriptive	socio-economic	police presence	1	#C2E3D2	1
descriptive	socio-economic	residences basic needs unmet	1	#C2E3D2	1
descriptive	socio-economic	state name	1	#C2E3D2	1
descriptive	transportation	roads	16	#A8D8DC	1
descriptive	transportation	roads type	4	#B5DDD8	1
descriptive	transportation	railways	3	#B5DDD8	1
descriptive	transportation	highways	2	#C2E3D2	1
descriptive	transportation	roads secondary	2	#C2E3D2	1
descriptive	transportation	boat launch presence	1	#C2E3D2	1
descriptive	transportation	canal presence	1	#C2E3D2	1
descriptive	transportation	dirt roads	1	#C2E3D2	1
descriptive	transportation	dirt roads major bare soil edges length	1	#C2E3D2	1
descriptive	transportation	dirt roads major grass edges length	1	#C2E3D2	1
descriptive	transportation	dirt roads major riparian edges length	1	#C2E3D2	1
descriptive	transportation	dirt roads major shrub edges length	1	#C2E3D2	1
descriptive	transportation	dirt roads major tree edges length	1	#C2E3D2	1
descriptive	transportation	dirt roads minor bare soil edges length	1	#C2E3D2	1
descriptive	transportation	dirt roads minor grass edges length	1	#C2E3D2	1
descriptive	transportation	dirt roads minor riparian edges length	1	#C2E3D2	1
descriptive	transportation	dirt roads minor shrub edges length	1	#C2E3D2	1
descriptive	transportation	dirt roads minor tree edges length	1	#C2E3D2	1
descriptive	transportation	field path	1	#C2E3D2	1
descriptive	transportation	field path 25m radius	1	#C2E3D2	1
descriptive	transportation	field path 50m radius	1	#C2E3D2	1
descriptive	transportation	linear features	1	#C2E3D2	1
descriptive	transportation	paved roads	1	#C2E3D2	1
descriptive	transportation	ports harbors shipping areas	1	#C2E3D2	1
descriptive	transportation	railways verge	1	#C2E3D2	1
descriptive	transportation	roads adjacent	1	#C2E3D2	1
descriptive	transportation	roads main	1	#C2E3D2	1
descriptive	transportation	roads paved bare soil edges length	1	#C2E3D2	1
descriptive	transportation	roads paved edge	1	#C2E3D2	1
descriptive	transportation	roads paved grass edges length	1	#C2E3D2	1
descriptive	transportation	roads paved patch	1	#C2E3D2	1
descriptive	transportation	roads paved radius	1	#C2E3D2	1
descriptive	transportation	roads paved riparian edges length	1	#C2E3D2	1
descriptive	transportation	roads paved shrub edges length	1	#C2E3D2	1
descriptive	transportation	roads paved tree edges length	1	#C2E3D2	1
descriptive	transportation	roads primary	1	#C2E3D2	1
descriptive	transportation	roads primative adjacent	1	#C2E3D2	1
descriptive	transportation	roads unpaved 10m radius	1	#C2E3D2	1
descriptive	transportation	roads unpaved edge	1	#C2E3D2	1
descriptive	transportation	roads unpaved patch	1	#C2E3D2	1
descriptive	transportation	roads verge	1	#C2E3D2	1
descriptive	transportation	roads winter	1	#C2E3D2	1
descriptive	transportation	seaports	1	#C2E3D2	1
descriptive	transportation	ship mooring latitude	1	#C2E3D2	1
descriptive	transportation	ship mooring longitude	1	#C2E3D2	1
descriptive	transportation	shipping	1	#C2E3D2	1
descriptive	transportation	shipwrecks	1	#C2E3D2	1
descriptive	transportation	sports 10m radius	1	#C2E3D2	1
descriptive	transportation	tracks	1	#C2E3D2	1
descriptive	transportation	transportation	1	#C2E3D2	1
descriptive	transportation	transportation presence	1	#C2E3D2	1
distance	ambiguous	forest distance	2	#C2E3D2	1
distance	ambiguous	artificial or natural water body distance	1	#C2E3D2	1
distance	ambiguous	degraded forest distance	1	#C2E3D2	1
distance	ambiguous	forests natural and commercial distance	1	#C2E3D2	1
distance	ambiguous	land use/land cover change distance	1	#C2E3D2	1
distance	ambiguous	non-forest distance	1	#C2E3D2	1
distance	ambiguous	remnant native habitat distance	1	#C2E3D2	1
distance	ambiguous	roads to forest distance	1	#C2E3D2	1
distance	barriers/access	fence distance	2	#C2E3D2	1
distance	barriers/access	accessible lake from natural-unnatural barrier distance	1	#C2E3D2	1
distance	barriers/access	barrier distance	1	#C2E3D2	1
distance	barriers/access	fence distance 1km max	1	#C2E3D2	1
distance	barriers/access	hedgerows distance percent	1	#C2E3D2	1
distance	barriers/access	park boundary distance	1	#C2E3D2	1
distance	barriers/access	park fence distance	1	#C2E3D2	1
distance	barriers/access	unfenced park boundary distance	1	#C2E3D2	1
distance	disturbance	artificial areas distance	2	#C2E3D2	1
distance	disturbance	logging roads distance	2	#C2E3D2	1
distance	disturbance	artificial surfaces distance	1	#C2E3D2	1
distance	disturbance	deforestation distance	1	#C2E3D2	1
distance	disturbance	deforestation historic distance	1	#C2E3D2	1
distance	disturbance	industrial chronic noise source distance	1	#C2E3D2	1
distance	disturbance	logging distance	1	#C2E3D2	1
distance	disturbance	logging roads distance mean	1	#C2E3D2	1
distance	disturbance	logging sawmills distance	1	#C2E3D2	1
distance	disturbance	vegetation removal distance	1	#C2E3D2	1
distance	energy/raw materials	mines distance	6	#B5DDD8	1
distance	energy/raw materials	dams distance	4	#B5DDD8	1
distance	energy/raw materials	oil camp distance	3	#B5DDD8	1
distance	energy/raw materials	transmission lines distance	3	#B5DDD8	1
distance	energy/raw materials	electric lines distance	2	#C2E3D2	1
distance	energy/raw materials	artificial reservoir distance	1	#C2E3D2	1
distance	energy/raw materials	collection of bamboo shoots distance	1	#C2E3D2	1
distance	energy/raw materials	collection of medicinal plants distance	1	#C2E3D2	1
distance	energy/raw materials	dams distance downstream	1	#C2E3D2	1
distance	energy/raw materials	dams downstream distance	1	#C2E3D2	1
distance	energy/raw materials	dams downstream mainstem distance	1	#C2E3D2	1
distance	energy/raw materials	dams mainstem upstream downstream distance	1	#C2E3D2	1
distance	energy/raw materials	dams upstream distance	1	#C2E3D2	1
distance	energy/raw materials	dams upstream mainstem distance	1	#C2E3D2	1
distance	energy/raw materials	energy transmission lines distance	1	#C2E3D2	1
distance	energy/raw materials	extraction sites distance	1	#C2E3D2	1
distance	energy/raw materials	mining clay distance	1	#C2E3D2	1
distance	energy/raw materials	natural gas well distance	1	#C2E3D2	1
distance	energy/raw materials	oil gas exploration extraction facility distance	1	#C2E3D2	1
distance	energy/raw materials	oil gas wells distance	1	#C2E3D2	1
distance	energy/raw materials	pipeline submarine cables extent	1	#C2E3D2	1
distance	energy/raw materials	sand mining area distance	1	#C2E3D2	1
distance	energy/raw materials	seismic lines distance	1	#C2E3D2	1
distance	energy/raw materials	trails seismic roads pipeline main roads distance	1	#C2E3D2	1
distance	energy/raw materials	truck to dripline distance	1	#C2E3D2	1
distance	energy/raw materials	utility features distance	1	#C2E3D2	1
distance	energy/raw materials	well distance	1	#C2E3D2	1
distance	energy/raw materials	wind farm distance	1	#C2E3D2	1
distance	energy/raw materials	wind farmlands distance class	1	#C2E3D2	1
distance	food/agriculture	agricultural areas distance	37	#8DCBE4	1
distance	food/agriculture	cropland distance	17	#A8D8DC	1
distance	food/agriculture	farmlands distance	15	#A8D8DC	1
distance	food/agriculture	pastures distance	11	#A8D8DC	1
distance	food/agriculture	arable land distance	8	#B5DDD8	1
distance	food/agriculture	irrigated farmlands distance	4	#B5DDD8	1
distance	food/agriculture	rangeland distance	4	#B5DDD8	1
distance	food/agriculture	rice paddy distance	4	#B5DDD8	1
distance	food/agriculture	crcropland vegetation mosaic distance	3	#B5DDD8	1
distance	food/agriculture	cultivated areas distance	3	#B5DDD8	1
distance	food/agriculture	farmlands dry distance	3	#B5DDD8	1
distance	food/agriculture	orchards distance	3	#B5DDD8	1
distance	food/agriculture	apple orchards and oat fields distance	2	#C2E3D2	1
distance	food/agriculture	aquaculture distance	2	#C2E3D2	1
distance	food/agriculture	aquaculture salmon distance	2	#C2E3D2	1
distance	food/agriculture	tree plantation distance	2	#C2E3D2	1
distance	food/agriculture	abandoned agricultural areas new distance	1	#C2E3D2	1
distance	food/agriculture	abandoned agricultural areas old distance	1	#C2E3D2	1
distance	food/agriculture	abandoned plantation distance	1	#C2E3D2	1
distance	food/agriculture	agricultural areas adjacency	1	#C2E3D2	1
distance	food/agriculture	agricultural areas adjacency watershed	1	#C2E3D2	1
distance	food/agriculture	agricultural areas adjacency watershed mean	1	#C2E3D2	1
distance	food/agriculture	agricultural areas and orchards distance	1	#C2E3D2	1
distance	food/agriculture	agricultural areas distance 100m radius	1	#C2E3D2	1
distance	food/agriculture	agricultural areas distance 1km radius	1	#C2E3D2	1
distance	food/agriculture	agricultural areas distance 2km radius	1	#C2E3D2	1
distance	food/agriculture	agricultural areas distance 30m radius	1	#C2E3D2	1
distance	food/agriculture	agricultural areas distance 500m radius	1	#C2E3D2	1
distance	food/agriculture	agricultural areas extensive distance	1	#C2E3D2	1
distance	food/agriculture	anthropic meadows and thickets distance	1	#C2E3D2	1
distance	food/agriculture	arable horticulture distance	1	#C2E3D2	1
distance	food/agriculture	arable land non-irrigated distance	1	#C2E3D2	1
distance	food/agriculture	artificial tree plantations distance	1	#C2E3D2	1
distance	food/agriculture	complex cultivation patterns distance	1	#C2E3D2	1
distance	food/agriculture	crop and native mosaic distance	1	#C2E3D2	1
distance	food/agriculture	cropland adjacency	1	#C2E3D2	1
distance	food/agriculture	cropland and vegetation mosaic distance	1	#C2E3D2	1
distance	food/agriculture	cropland extent	1	#C2E3D2	1
distance	food/agriculture	cropland rainfed distance	1	#C2E3D2	1
distance	food/agriculture	cultivated crops distance	1	#C2E3D2	1
distance	food/agriculture	farm pond distance	1	#C2E3D2	1
distance	food/agriculture	farm roads distance	1	#C2E3D2	1
distance	food/agriculture	fishing activity distance	1	#C2E3D2	1
distance	food/agriculture	fishing distance	1	#C2E3D2	1
distance	food/agriculture	fishing haul depth	1	#C2E3D2	1
distance	food/agriculture	fishing ports sailing distance	1	#C2E3D2	1
distance	food/agriculture	grazing adjacency	1	#C2E3D2	1
distance	food/agriculture	grazing distance	1	#C2E3D2	1
distance	food/agriculture	harvested forest hardwood poletimber distance	1	#C2E3D2	1
distance	food/agriculture	harvested forest hardwood regeneration distance	1	#C2E3D2	1
distance	food/agriculture	harvested forest hardwood sawtimber distance	1	#C2E3D2	1
distance	food/agriculture	harvested forest mixed poletimber burned >3yrs distance	1	#C2E3D2	1
distance	food/agriculture	harvested forest mixed regeneration distance	1	#C2E3D2	1
distance	food/agriculture	harvested forest mixed sawtimber burned <3yrs distance	1	#C2E3D2	1
distance	food/agriculture	harvested forest mixed sawtimber burned >3yrs distance	1	#C2E3D2	1
distance	food/agriculture	harvested forest pine poletimber burned >3yrs distance	1	#C2E3D2	1
distance	food/agriculture	harvested forest pine regeneration distance	1	#C2E3D2	1
distance	food/agriculture	harvested forest pine sawtimber burned <3yrs distance	1	#C2E3D2	1
distance	food/agriculture	harvested forest pine sawtimber burned >3yrs distance	1	#C2E3D2	1
distance	food/agriculture	irrigated areas distance	1	#C2E3D2	1
distance	food/agriculture	irrigated land permanent distance	1	#C2E3D2	1
distance	food/agriculture	irrigation canal distance	1	#C2E3D2	1
distance	food/agriculture	livestock cattle farm distance	1	#C2E3D2	1
distance	food/agriculture	livestock cattle pastures distance	1	#C2E3D2	1
distance	food/agriculture	livestock depredation event cost distance	1	#C2E3D2	1
distance	food/agriculture	livestock grazing distance	1	#C2E3D2	1
distance	food/agriculture	livestock sheep farm distance	1	#C2E3D2	1
distance	food/agriculture	orchards olives distance	1	#C2E3D2	1
distance	food/agriculture	palm oil plantation distance	1	#C2E3D2	1
distance	food/agriculture	pastoral land distance	1	#C2E3D2	1
distance	food/agriculture	pastures and crops distance	1	#C2E3D2	1
distance	food/agriculture	pastures cropland distance	1	#C2E3D2	1
distance	food/agriculture	perennial crops distance	1	#C2E3D2	1
distance	food/agriculture	plantation forests distance	1	#C2E3D2	1
distance	food/agriculture	plantations distance	1	#C2E3D2	1
distance	food/agriculture	rangeland good distance	1	#C2E3D2	1
distance	food/agriculture	rangeland poor distance	1	#C2E3D2	1
distance	food/agriculture	roads farmlands distance	1	#C2E3D2	1
distance	food/agriculture	shellfish farm distance	1	#C2E3D2	1
distance	food/agriculture	tea plantations distance	1	#C2E3D2	1
distance	food/agriculture	timber harvest area distance	1	#C2E3D2	1
distance	food/agriculture	winery distance	1	#C2E3D2	1
distance	human presence	human activity distance	6	#B5DDD8	1
distance	human presence	anthropogenic areas distance	1	#C2E3D2	1
distance	human presence	anthropogenic distance	1	#C2E3D2	1
distance	human presence	anthropogenic influence distance	1	#C2E3D2	1
distance	human presence	human-dominated areas distance	1	#C2E3D2	1
distance	human presence	human areas distance	1	#C2E3D2	1
distance	human presence	human features distance	1	#C2E3D2	1
distance	human presence	human influence areas distance	1	#C2E3D2	1
distance	human presence	human land use distance	1	#C2E3D2	1
distance	human presence	human populated areas distance	1	#C2E3D2	1
distance	infrastructure	settlements distance	65	#7BBCE7	1
distance	infrastructure	urban areas distance	62	#7BBCE7	1
distance	infrastructure	villages distance	43	#8DCBE4	1
distance	infrastructure	towns distance	10	#A8D8DC	1
distance	infrastructure	buildings distance	9	#A8D8DC	1
distance	infrastructure	built-up areas distance	9	#A8D8DC	1
distance	infrastructure	cities distance	9	#A8D8DC	1
distance	infrastructure	residential areas distance	9	#A8D8DC	1
distance	infrastructure	developed areas distance	7	#B5DDD8	1
distance	infrastructure	residential area distance	7	#B5DDD8	1
distance	infrastructure	settlements rural distance	6	#B5DDD8	1
distance	infrastructure	settlements urban distance	6	#B5DDD8	1
distance	infrastructure	towns >100k inhabitants distance	5	#B5DDD8	1
distance	infrastructure	house distance	4	#B5DDD8	1
distance	infrastructure	towns >500k inhabitants distance	4	#B5DDD8	1
distance	infrastructure	suburban areas distance	3	#B5DDD8	1
distance	infrastructure	urban center distance	3	#B5DDD8	1
distance	infrastructure	anthropogenic disturbance distance	2	#C2E3D2	1
distance	infrastructure	anthropogenic structures distance	2	#C2E3D2	1
distance	infrastructure	artificial waterhole distance	2	#C2E3D2	1
distance	infrastructure	developed open space distance	2	#C2E3D2	1
distance	infrastructure	discontinuous urban fabric distance	2	#C2E3D2	1
distance	infrastructure	factory distance	2	#C2E3D2	1
distance	infrastructure	settlements and roads distance	2	#C2E3D2	1
distance	infrastructure	urban and built-up areas distance	2	#C2E3D2	1
distance	infrastructure	urban and industrial areas distance	2	#C2E3D2	1
distance	infrastructure	urban distance	2	#C2E3D2	1
distance	infrastructure	urban parks distance	2	#C2E3D2	1
distance	infrastructure	artificial ditch distance	1	#C2E3D2	1
distance	infrastructure	bathing distance	1	#C2E3D2	1
distance	infrastructure	big settlements distance	1	#C2E3D2	1
distance	infrastructure	bridges distance	1	#C2E3D2	1
distance	infrastructure	buildings paved and vegetation mosaic distance	1	#C2E3D2	1
distance	infrastructure	buildings rural distance	1	#C2E3D2	1
distance	infrastructure	car wash distance	1	#C2E3D2	1
distance	infrastructure	cities >100k population distance	1	#C2E3D2	1
distance	infrastructure	cities >50k population distance	1	#C2E3D2	1
distance	infrastructure	cities and urban villages distance	1	#C2E3D2	1
distance	infrastructure	cities main distance	1	#C2E3D2	1
distance	infrastructure	cities small distance	1	#C2E3D2	1
distance	infrastructure	commercial area distance	1	#C2E3D2	1
distance	infrastructure	commercial plant nursery distance	1	#C2E3D2	1
distance	infrastructure	commercial wood pallet manufacturers distance	1	#C2E3D2	1
distance	infrastructure	cottage distance	1	#C2E3D2	1
distance	infrastructure	developed areas distance 100m radius	1	#C2E3D2	1
distance	infrastructure	developed areas distance 1km radius	1	#C2E3D2	1
distance	infrastructure	developed areas distance 2km radius	1	#C2E3D2	1
distance	infrastructure	developed areas distance 30m radius	1	#C2E3D2	1
distance	infrastructure	developed areas distance 500m radius	1	#C2E3D2	1
distance	infrastructure	developed areas high-intensity distance	1	#C2E3D2	1
distance	infrastructure	developed areas low-intensity distance	1	#C2E3D2	1
distance	infrastructure	disturbance depth	1	#C2E3D2	1
distance	infrastructure	disturbance depth^2	1	#C2E3D2	1
distance	infrastructure	ditching distance	1	#C2E3D2	1
distance	infrastructure	draining distance	1	#C2E3D2	1
distance	infrastructure	easements distance	1	#C2E3D2	1
distance	infrastructure	filling distance	1	#C2E3D2	1
distance	infrastructure	forest disturbance distance	1	#C2E3D2	1
distance	infrastructure	forest disturbance within 0-10yrs distance	1	#C2E3D2	1
distance	infrastructure	forest disturbance within 10-20yrs distance	1	#C2E3D2	1
distance	infrastructure	forest disturbance within 20-30yrs distance	1	#C2E3D2	1
distance	infrastructure	gravel pits distance	1	#C2E3D2	1
distance	infrastructure	hamlet towns or cities distance	1	#C2E3D2	1
distance	infrastructure	house construction activities distance	1	#C2E3D2	1
distance	infrastructure	houses and roads isolated distance	1	#C2E3D2	1
distance	infrastructure	houses distance	1	#C2E3D2	1
distance	infrastructure	housing distance	1	#C2E3D2	1
distance	infrastructure	human settlements distance	1	#C2E3D2	1
distance	infrastructure	impervious surface distance	1	#C2E3D2	1
distance	infrastructure	industrial area distance	1	#C2E3D2	1
distance	infrastructure	industrial facility distance	1	#C2E3D2	1
distance	infrastructure	infrastructure distance	1	#C2E3D2	1
distance	infrastructure	landfill distance	1	#C2E3D2	1
distance	infrastructure	linear infrastructure distance	1	#C2E3D2	1
distance	infrastructure	major cities distance	1	#C2E3D2	1
distance	infrastructure	major towns and cities distance	1	#C2E3D2	1
distance	infrastructure	military base and settlements distance	1	#C2E3D2	1
distance	infrastructure	military bases distance	1	#C2E3D2	1
distance	infrastructure	navy exercise areas distance	1	#C2E3D2	1
distance	infrastructure	public facility distance	1	#C2E3D2	1
distance	infrastructure	public roads and villages distance	1	#C2E3D2	1
distance	infrastructure	railways urban areas water bodies distance	1	#C2E3D2	1
distance	infrastructure	residence distance	1	#C2E3D2	1
distance	infrastructure	roads and ditches distances	1	#C2E3D2	1
distance	infrastructure	roads and settlements cost distance	1	#C2E3D2	1
distance	infrastructure	roads and urban areas distance	1	#C2E3D2	1
distance	infrastructure	roads gravel distance	1	#C2E3D2	1
distance	infrastructure	roads urban distance	1	#C2E3D2	1
distance	infrastructure	rural areas distance	1	#C2E3D2	1
distance	infrastructure	rural urban extent	1	#C2E3D2	1
distance	infrastructure	rural villages distance	1	#C2E3D2	1
distance	infrastructure	settlements and health centers distance	1	#C2E3D2	1
distance	infrastructure	settlements and large artificial surfaces distance	1	#C2E3D2	1
distance	infrastructure	settlements and roads distance increase 10	1	#C2E3D2	1
distance	infrastructure	settlements and roads distance increase 30	1	#C2E3D2	1
distance	infrastructure	settlements and roads distance stable	1	#C2E3D2	1
distance	infrastructure	settlements and urban areas distance	1	#C2E3D2	1
distance	infrastructure	settlements cost distance	1	#C2E3D2	1
distance	infrastructure	settlements green and open space distance	1	#C2E3D2	1
distance	infrastructure	settlements or villages distance	1	#C2E3D2	1
distance	infrastructure	settlements permanent distance	1	#C2E3D2	1
distance	infrastructure	settlements roads distance mean	1	#C2E3D2	1
distance	infrastructure	settlements small distance	1	#C2E3D2	1
distance	infrastructure	settlements temporary distance	1	#C2E3D2	1
distance	infrastructure	tower distance	1	#C2E3D2	1
distance	infrastructure	towns <100k inhabitants distance	1	#C2E3D2	1
distance	infrastructure	towns and settlements distance	1	#C2E3D2	1
distance	infrastructure	towns cost distance	1	#C2E3D2	1
distance	infrastructure	towns or cities distance	1	#C2E3D2	1
distance	infrastructure	township distance	1	#C2E3D2	1
distance	infrastructure	universities distance	1	#C2E3D2	1
distance	infrastructure	urban and agricultural areas distance	1	#C2E3D2	1
distance	infrastructure	urban areas >100k inhabitants distance	1	#C2E3D2	1
distance	infrastructure	urban areas >500k inhabitants distance	1	#C2E3D2	1
distance	infrastructure	urban areas adjacency	1	#C2E3D2	1
distance	infrastructure	urban areas adjacency watershed	1	#C2E3D2	1
distance	infrastructure	urban areas adjacency watershed mean	1	#C2E3D2	1
distance	infrastructure	urban areas cost distance actual	1	#C2E3D2	1
distance	infrastructure	urban areas cost distance sum	1	#C2E3D2	1
distance	infrastructure	urban areas high-intensity distance	1	#C2E3D2	1
distance	infrastructure	urban coastal areas distance	1	#C2E3D2	1
distance	infrastructure	urban parks distance from forest	1	#C2E3D2	1
distance	infrastructure	villages distance class	1	#C2E3D2	1
distance	infrastructure	villages small distance	1	#C2E3D2	1
distance	infrastructure	water abstraction distance	1	#C2E3D2	1
distance	infrastructure	water well ditch or canal distance	1	#C2E3D2	1
distance	infrastructure	weir distance	1	#C2E3D2	1
distance	management/interventions	protected areas distance	17	#A8D8DC	1
distance	management/interventions	species introduction site distance	8	#B5DDD8	1
distance	management/interventions	artificial reef distance	1	#C2E3D2	1
distance	management/interventions	first record distance	1	#C2E3D2	1
distance	management/interventions	forest management areas distance	1	#C2E3D2	1
distance	management/interventions	historic Native American villages distance	1	#C2E3D2	1
distance	management/interventions	improved grassland distance	1	#C2E3D2	1
distance	management/interventions	management area distance	1	#C2E3D2	1
distance	management/interventions	management eradication area distance	1	#C2E3D2	1
distance	management/interventions	Native American trails distance	1	#C2E3D2	1
distance	management/interventions	nature reserve distance	1	#C2E3D2	1
distance	management/interventions	non-hunting areas distance	1	#C2E3D2	1
distance	management/interventions	non-hunting reserve distance	1	#C2E3D2	1
distance	management/interventions	park security gates and outposts distance	1	#C2E3D2	1
distance	management/interventions	protected areas extent	1	#C2E3D2	1
distance	management/interventions	protection area for waterfowl distance	1	#C2E3D2	1
distance	management/interventions	ranger station distance	1	#C2E3D2	1
distance	management/interventions	research camp distance	1	#C2E3D2	1
distance	management/interventions	snare hotspots distance	1	#C2E3D2	1
distance	management/interventions	unimproved grasslands distance	1	#C2E3D2	1
distance	management/interventions	wilderness areas distance	1	#C2E3D2	1
distance	pollution	artificial illumination distance	1	#C2E3D2	1
distance	pollution	contaminated sites distance	1	#C2E3D2	1
distance	pollution	pollution point source distance	1	#C2E3D2	1
distance	pollution	waste dumping distance	1	#C2E3D2	1
distance	recreation/tourism	trails distance	14	#A8D8DC	1
distance	recreation/tourism	campground distance	2	#C2E3D2	1
distance	recreation/tourism	garden distance	2	#C2E3D2	1
distance	recreation/tourism	roads and trails distance	2	#C2E3D2	1
distance	recreation/tourism	ski-lift and cableway distance	2	#C2E3D2	1
distance	recreation/tourism	bike trails distance	1	#C2E3D2	1
distance	recreation/tourism	bike trails distance^2	1	#C2E3D2	1
distance	recreation/tourism	fishing camp distance	1	#C2E3D2	1
distance	recreation/tourism	garden centers distance	1	#C2E3D2	1
distance	recreation/tourism	hiking and biking trails distance	1	#C2E3D2	1
distance	recreation/tourism	hiking trails distance	1	#C2E3D2	1
distance	recreation/tourism	hunter access point distance	1	#C2E3D2	1
distance	recreation/tourism	hunting zone distance	1	#C2E3D2	1
distance	recreation/tourism	linear recreation distance	1	#C2E3D2	1
distance	recreation/tourism	park or garden distance	1	#C2E3D2	1
distance	recreation/tourism	parks distance	1	#C2E3D2	1
distance	recreation/tourism	plantations and gardens distance	1	#C2E3D2	1
distance	recreation/tourism	recreational areas distance	1	#C2E3D2	1
distance	recreation/tourism	roads or trails distance	1	#C2E3D2	1
distance	recreation/tourism	scenic location distance	1	#C2E3D2	1
distance	recreation/tourism	ski-resort distance	1	#C2E3D2	1
distance	recreation/tourism	ski lift distance	1	#C2E3D2	1
distance	recreation/tourism	tourism site distance	1	#C2E3D2	1
distance	recreation/tourism	trails secondary distance	1	#C2E3D2	1
distance	recreation/tourism	trails vehicular distance	1	#C2E3D2	1
distance	socio-economic	human population centers distance	2	#C2E3D2	1
distance	socio-economic	community distance	1	#C2E3D2	1
distance	socio-economic	healthcare distance	1	#C2E3D2	1
distance	socio-economic	human population large distance	1	#C2E3D2	1
distance	socio-economic	human population small distance	1	#C2E3D2	1
distance	socio-economic	inhabitants distance 1km radius	1	#C2E3D2	1
distance	socio-economic	inhabitants distance 2.5km radius	1	#C2E3D2	1
distance	socio-economic	inhabitants distance 5km radius	1	#C2E3D2	1
distance	socio-economic	large communities distance	1	#C2E3D2	1
distance	socio-economic	major human population distance	1	#C2E3D2	1
distance	transportation	roads distance	225	#9398D2	1
distance	transportation	highways distance	23	#9BD2E1	1
distance	transportation	roads paved distance	18	#A8D8DC	1
distance	transportation	railways distance	16	#A8D8DC	1
distance	transportation	roads secondary distance	16	#A8D8DC	1
distance	transportation	roads primary distance	13	#A8D8DC	1
distance	transportation	roads main distance	11	#A8D8DC	1
distance	transportation	roads major distance	10	#A8D8DC	1
distance	transportation	roads unpaved distance	9	#A8D8DC	1
distance	transportation	ports distance	6	#B5DDD8	1
distance	transportation	boat launch distance	4	#B5DDD8	1
distance	transportation	roads and railways distance	4	#B5DDD8	1
distance	transportation	highway distance	2	#C2E3D2	1
distance	transportation	roads minor distance	2	#C2E3D2	1
distance	transportation	roads national distance	2	#C2E3D2	1
distance	transportation	roads small distance	2	#C2E3D2	1
distance	transportation	roads tertiary distance	2	#C2E3D2	1
distance	transportation	tracks distance	2	#C2E3D2	1
distance	transportation	transportation distance	2	#C2E3D2	1
distance	transportation	airports distance	1	#C2E3D2	1
distance	transportation	aviation structure distance	1	#C2E3D2	1
distance	transportation	commercial ports distance	1	#C2E3D2	1
distance	transportation	commercial ports sailing distance	1	#C2E3D2	1
distance	transportation	county highways distance	1	#C2E3D2	1
distance	transportation	dirt roads major distance	1	#C2E3D2	1
distance	transportation	dirt roads minor distance	1	#C2E3D2	1
distance	transportation	federal aviation administration structure distance	1	#C2E3D2	1
distance	transportation	forest and country roads distance	1	#C2E3D2	1
distance	transportation	forest roads distance	1	#C2E3D2	1
distance	transportation	improved roads distance	1	#C2E3D2	1
distance	transportation	linear features distance	1	#C2E3D2	1
distance	transportation	major ports sailing distance	1	#C2E3D2	1
distance	transportation	merchant shipping routes distance	1	#C2E3D2	1
distance	transportation	navigable water distance	1	#C2E3D2	1
distance	transportation	permanent waterway distance	1	#C2E3D2	1
distance	transportation	ports distance index	1	#C2E3D2	1
distance	transportation	provincial highways distance	1	#C2E3D2	1
distance	transportation	public roads distance mean	1	#C2E3D2	1
distance	transportation	road to scrub distance	1	#C2E3D2	1
distance	transportation	roads and highways distance	1	#C2E3D2	1
distance	transportation	roads construction distance	1	#C2E3D2	1
distance	transportation	roads crossing proximity	1	#C2E3D2	1
distance	transportation	roads distance class	1	#C2E3D2	1
distance	transportation	roads distance^2	1	#C2E3D2	1
distance	transportation	roads highways railways distance	1	#C2E3D2	1
distance	transportation	roads large distance	1	#C2E3D2	1
distance	transportation	roads local distance	1	#C2E3D2	1
distance	transportation	roads main or highway distance	1	#C2E3D2	1
distance	transportation	roads major and local distance	1	#C2E3D2	1
distance	transportation	roads other distance	1	#C2E3D2	1
distance	transportation	roads provincial distance	1	#C2E3D2	1
distance	transportation	roadside rest area distance	1	#C2E3D2	1
distance	transportation	rough roads paved distance	1	#C2E3D2	1
distance	transportation	still watercourses distance	1	#C2E3D2	1
distance	transportation	transportation facilities distance	1	#C2E3D2	1
distance	transportation	transportation rest stops distance	1	#C2E3D2	1
distance	transportation	transportation weigh stations distance	1	#C2E3D2	1
distance	transportation	transports network distance	1	#C2E3D2	1
distance	transportation	transports network main distance	1	#C2E3D2	1
index	ambiguous	land use/land cover diversity	25	#9BD2E1	1
index	ambiguous	land use diversity	6	#B5DDD8	1
index	ambiguous	land use change percent	2	#C2E3D2	1
index	ambiguous	land use intensity	2	#C2E3D2	1
index	ambiguous	land use/land cover diversity 1km radius	2	#C2E3D2	1
index	ambiguous	landscape condition index	2	#C2E3D2	1
index	ambiguous	land condition index	1	#C2E3D2	1
index	ambiguous	land use change percent forest to open percent	1	#C2E3D2	1
index	ambiguous	land use change percent open to forest percent	1	#C2E3D2	1
index	ambiguous	land use change percent percent	1	#C2E3D2	1
index	ambiguous	land use low-intensity percent	1	#C2E3D2	1
index	ambiguous	land use medium or high-intensity percent	1	#C2E3D2	1
index	ambiguous	land use medium or high-intensity percent 100m radius	1	#C2E3D2	1
index	ambiguous	land use richness	1	#C2E3D2	1
index	ambiguous	land use/land cover diversity 2.5km radius	1	#C2E3D2	1
index	ambiguous	land use/land cover diversity 5km radius	1	#C2E3D2	1
index	ambiguous	land use/land cover edge diversity	1	#C2E3D2	1
index	ambiguous	landscape diversity	1	#C2E3D2	1
index	ambiguous	landscape integrity	1	#C2E3D2	1
index	ambiguous	pastures and open areas clumpiness	1	#C2E3D2	1
index	ambiguous	wildness index	1	#C2E3D2	1
index	barriers/access	human accessibility	2	#C2E3D2	1
index	barriers/access	hedgerows density index	1	#C2E3D2	1
index	disturbance	human modification index	3	#B5DDD8	1
index	disturbance	fire frequency	2	#C2E3D2	1
index	disturbance	forest fragmentation	2	#C2E3D2	1
index	disturbance	landscape avoidance index	2	#C2E3D2	1
index	disturbance	agricultural impact index	1	#C2E3D2	1
index	disturbance	anthropogenic fragmentation	1	#C2E3D2	1
index	disturbance	fire frequency index	1	#C2E3D2	1
index	disturbance	fishing pressure	1	#C2E3D2	1
index	disturbance	forest fragmentation index	1	#C2E3D2	1
index	disturbance	forest loss 10yr mean	1	#C2E3D2	1
index	disturbance	fragmentation index	1	#C2E3D2	1
index	disturbance	grazing pressure index	1	#C2E3D2	1
index	disturbance	habitat fragmentation	1	#C2E3D2	1
index	disturbance	habitat threat index local watershed	1	#C2E3D2	1
index	disturbance	habitat threat index upstream watershed	1	#C2E3D2	1
index	disturbance	human-induced extirpation risk	1	#C2E3D2	1
index	disturbance	human impact index	1	#C2E3D2	1
index	disturbance	human land transformation	1	#C2E3D2	1
index	disturbance	human perturbation index	1	#C2E3D2	1
index	disturbance	human population pressure	1	#C2E3D2	1
index	disturbance	hunting pressure percent	1	#C2E3D2	1
index	disturbance	land transformation	1	#C2E3D2	1
index	disturbance	landscape fragmentation	1	#C2E3D2	1
index	disturbance	marine human impact index	1	#C2E3D2	1
index	disturbance	marine human impacts	1	#C2E3D2	1
index	disturbance	noise level	1	#C2E3D2	1
index	disturbance	poaching index	1	#C2E3D2	1
index	disturbance	roads traffic noise	1	#C2E3D2	1
index	disturbance	shipping noise tonal detection frequency	1	#C2E3D2	1
index	disturbance	sound pressure level	1	#C2E3D2	1
index	disturbance	toxic pressure msPAF	1	#C2E3D2	1
index	energy/raw materials	dams stream gradient heterogeneity	1	#C2E3D2	1
index	energy/raw materials	reservoir storage capacity	1	#C2E3D2	1
index	food/agriculture	grazing intensity	4	#B5DDD8	1
index	food/agriculture	agricultural areas low-intensity	2	#C2E3D2	1
index	food/agriculture	fishing effort	2	#C2E3D2	1
index	food/agriculture	agricultural areas aggregation index	1	#C2E3D2	1
index	food/agriculture	agricultural areas clumpiness	1	#C2E3D2	1
index	food/agriculture	agricultural areas cohesion	1	#C2E3D2	1
index	food/agriculture	agricultural modification	1	#C2E3D2	1
index	food/agriculture	crop patch cohesion index	1	#C2E3D2	1
index	food/agriculture	cropland index	1	#C2E3D2	1
index	food/agriculture	fertilizer input index	1	#C2E3D2	1
index	food/agriculture	fishing activity index	1	#C2E3D2	1
[truncated: 308 more rows]
