# Supplementary material for: Gaps and opportunities in modelling human influence on species distributions in the Anthropocene
Source: Nat Ecol Evol. 2024 Jun 12;8(7):1365–77. doi: 10.1038/s41559-024-02435-3 (PMC11239511; doi:10.1038/s41559-024-02435-3)
Supplement: Supplementary file 8 — Statistical source data. [file 41559_2024_2435_MOESM8_ESM.csv]

category	data_type	predictor	uid	count	first_year	last_year
ambiguous	density/count	abandoned areas percent	11080	1	2010	2010
ambiguous	density/count	herbaceous areas density 50m radius	4557	1	2018	2018
ambiguous	density/count	intactness percent	2305	1	2020	2020
ambiguous	density/count	land use low percent	1444	1	2021	2021
ambiguous	density/count	non-forest secondary land percent	1173	1	2021	2021
ambiguous	density/count	open areas percent historic yr1830	3326	1	2019	2019
ambiguous	density/count	openness percent downstream	3992	1	2019	2019
ambiguous	density/count	openness percent upstream	3992	1	2019	2019
ambiguous	density/count	pastures and open areas percent	6533	1	2016	2016
ambiguous	density/count	rangeland and forested areas percent	4731	1	2018	2018
ambiguous	density/count	urban and transports land cover percent	2068	1	2020	2020
ambiguous	density/count	urban crops or urban herbaceous areas percent	7849	1	2015	2015
ambiguous	density/count	urban herbaceous areas percent	7849	1	2015	2015
ambiguous	descriptive	abandoned areas with vegetation	9901	1	2012	2012
ambiguous	descriptive	burn natural or unnatural	9487	1	2013	2013
ambiguous	descriptive	forest non-forest	4758; 1293; 7841; 8093; 11931	5	2007	2021
ambiguous	descriptive	forest stands 15-30yrs old	7792	1	2015	2015
ambiguous	descriptive	historic vegetation	3020	1	2020	2020
ambiguous	descriptive	land use and vegetation type	2041	1	2020	2020
ambiguous	descriptive	land use historic	1244	1	2021	2021
ambiguous	descriptive	land use historic yr1888	10692	1	2011	2011
ambiguous	descriptive	land use historic yr1951	9559	1	2013	2013
ambiguous	descriptive	land use historic yr1971	9559	1	2013	2013
ambiguous	descriptive	land use historic yr1990	10118	1	2012	2012
ambiguous	descriptive	land use historic yr2000	10118	1	2012	2012
ambiguous	descriptive	land use other	8636	1	2014	2014
ambiguous	descriptive	land use other subbasin	4806	1	2018	2018
ambiguous	descriptive	land use other upstream	4806	1	2018	2018
ambiguous	descriptive	land use permanent crop subbasin	4806	1	2018	2018
ambiguous	descriptive	land use simplified	6102	1	2017	2017
ambiguous	descriptive	land use/land cover	1465; 1842; 4528; 4683; 5096; 6083; 6597; 8067; 8225; 8345; 8489; 11123; 11290; 11370; 92; 106; 129; 144; 178; 191; 200; 204; 254; 279; 326; 408; 430; 498; 499; 521; 651; 655; 667; 682; 706; 707; 760; 762; 774; 851; 855; 869; 875; 899; 912; 922; 936; 940; 952; 956; 985; 996; 1099; 1110; 1121; 1130; 1159; 1184; 1201; 1208; 1222; 1230; 1271; 1297; 1366; 1397; 1462; 1527; 1534; 1554; 1573; 1583; 158…	397	2000	2021
ambiguous	descriptive	land use/land cover 1km radius	5292	1	2018	2018
ambiguous	descriptive	land use/land cover 2080	8409	1	2014	2014
ambiguous	descriptive	land use/land cover 4km radius	4934; 5292	2	2018	2018
ambiguous	descriptive	land use/land cover adjacent area area size	4620	1	2018	2018
ambiguous	descriptive	land use/land cover adjacent percent	4620	1	2018	2018
ambiguous	descriptive	land use/land cover aggregation index	10921	1	2011	2011
ambiguous	descriptive	land use/land cover change class	11271	1	2010	2010
ambiguous	descriptive	land use/land cover change percent	2086	1	2020	2020
ambiguous	descriptive	land use/land cover change rate	1893	1	2020	2020
ambiguous	descriptive	land use/land cover class	3647; 4050	2	2019	2019
ambiguous	descriptive	land use/land cover class sum	11339	1	2009	2009
ambiguous	descriptive	land use/land cover cohesion	7448	1	2015	2015
ambiguous	descriptive	land use/land cover contagion	827; 7879; 11439; 11543	4	2009	2021
ambiguous	descriptive	land use/land cover count	4032; 5863	2	2017	2019
ambiguous	descriptive	land use/land cover density	1245	1	2021	2021
ambiguous	descriptive	land use/land cover dominant	223	1	2021	2021
ambiguous	descriptive	land use/land cover dominant 2000m radius	3827	1	2019	2019
ambiguous	descriptive	land use/land cover dominant 4.5km radius	7450	1	2015	2015
ambiguous	descriptive	land use/land cover dominant 500m radius	5642	1	2017	2017
ambiguous	descriptive	land use/land cover edge density	1245	1	2021	2021
ambiguous	descriptive	land use/land cover evenness	541	1	2021	2021
ambiguous	descriptive	land use/land cover fragmentation 1km radius	9809	1	2013	2013
ambiguous	descriptive	land use/land cover generic	7441	1	2016	2016
ambiguous	descriptive	land use/land cover historic 1870	6959	1	2016	2016
ambiguous	descriptive	land use/land cover historic yr1960	6959	1	2016	2016
ambiguous	descriptive	land use/land cover index 100m radius	910	1	2021	2021
ambiguous	descriptive	land use/land cover index 1km radius	910	1	2021	2021
ambiguous	descriptive	land use/land cover interspersion	1554; 6929	2	2016	2021
ambiguous	descriptive	land use/land cover matrix index	10924	1	2011	2011
ambiguous	descriptive	land use/land cover mean	1245	1	2021	2021
ambiguous	descriptive	land use/land cover open	901	1	2021	2021
ambiguous	descriptive	land use/land cover other	9781	1	2013	2013
ambiguous	descriptive	land use/land cover other percent	10699	1	2011	2011
ambiguous	descriptive	land use/land cover patch count	1441; 12228	2	2004	2021
ambiguous	descriptive	land use/land cover patch density 100ha radius	11543	1	2009	2009
ambiguous	descriptive	land use/land cover patch mean size	12228	1	2004	2004
ambiguous	descriptive	land use/land cover patch richness	3424	1	2019	2019
ambiguous	descriptive	land use/land cover patch size	4355	1	2018	2018
ambiguous	descriptive	land use/land cover percent	198; 7448	2	2015	2021
ambiguous	descriptive	land use/land cover percent 2.25ha radius	11226	1	2010	2010
ambiguous	descriptive	land use/land cover percent 20.25ha radius	11226	1	2010	2010
ambiguous	descriptive	land use/land cover richness	1554; 7612; 10425	3	2012	2021
ambiguous	descriptive	land use/land cover shape index	7879	1	2015	2015
ambiguous	descriptive	land use/land cover specific	7441	1	2016	2016
ambiguous	descriptive	pond isolation class	6957	1	2016	2016
ambiguous	descriptive	remnant or nonremnant vegetation	2758	1	2020	2020
ambiguous	descriptive	secondary land	1171	1	2021	2021
ambiguous	descriptive	secondary land forested	1484	1	2021	2021
ambiguous	descriptive	secondary land non-forested	1484	1	2021	2021
ambiguous	descriptive	unexploited areas	11427	1	2009	2009
ambiguous	descriptive	unproductive and non-forested areas	1588	1	2021	2021
ambiguous	distance	artificial or natural water body distance	8193	1	2015	2015
ambiguous	distance	degraded forest distance	4281	1	2018	2018
ambiguous	distance	forest distance	8420; 10686	2	2011	2014
ambiguous	distance	forests natural and commercial distance	2684	1	2020	2020
ambiguous	distance	land use/land cover change distance	8428	1	2014	2014
ambiguous	distance	non-forest distance	11931	1	2007	2007
ambiguous	distance	remnant native habitat distance	6957	1	2016	2016
ambiguous	distance	roads to forest distance	8708	1	2014	2014
ambiguous	index	land condition index	198	1	2021	2021
ambiguous	index	land use change percent	3073; 6444	2	2017	2019
ambiguous	index	land use change percent forest to open percent	8708	1	2014	2014
ambiguous	index	land use change percent open to forest percent	8708	1	2014	2014
ambiguous	index	land use change percent percent	8708	1	2014	2014
ambiguous	index	land use diversity	6478; 8429; 8446; 8745; 10636; 12097	6	2006	2016
ambiguous	index	land use intensity	6523; 11092	2	2010	2016
ambiguous	index	land use low-intensity percent	932	1	2021	2021
ambiguous	index	land use medium or high-intensity percent	932	1	2021	2021
ambiguous	index	land use medium or high-intensity percent 100m radius	932	1	2021	2021
ambiguous	index	land use richness	8429	1	2014	2014
ambiguous	index	land use/land cover diversity	61; 410; 541; 827; 1373; 1554; 1891; 2010; 3279; 3510; 3612; 4164; 4259; 4355; 4787; 5098; 5228; 6445; 6929; 8935; 9108; 10425; 10813; 10921; 12331	25	2003	2021
ambiguous	index	land use/land cover diversity 1km radius	9809; 11325	2	2009	2013
ambiguous	index	land use/land cover diversity 2.5km radius	11325	1	2009	2009
ambiguous	index	land use/land cover diversity 5km radius	11325	1	2009	2009
ambiguous	index	land use/land cover edge diversity	6929	1	2016	2016
ambiguous	index	landscape condition index	1666; 6542	2	2016	2020
ambiguous	index	landscape diversity	10707	1	2011	2011
ambiguous	index	landscape integrity	5470	1	2017	2017
ambiguous	index	pastures and open areas clumpiness	6533	1	2016	2016
ambiguous	index	wildness index	1626	1	2021	2021
ambiguous	size	land use size	1654	1	2020	2020
ambiguous	size	remnant vegetation area size	3020	1	2020	2020
ambiguous	time	land use previous year	11087	1	2010	2010
ambiguous	time	time since land abandonment in years	10883	1	2011	2011
barriers/access	density/count	fencing areas frequency	9678	1	2013	2013
barriers/access	density/count	hedgerows and woodlands percent	61	1	2021	2021
barriers/access	density/count	hedgerows density	2670; 6445	2	2017	2020
barriers/access	density/count	hedgerows percent	2885; 2991; 4877; 8013	4	2015	2020
barriers/access	density/count	hedgerows percent 1km radius	9809	1	2013	2013
barriers/access	density/count	water flow obstacles upstream density	6569	1	2016	2016
barriers/access	descriptive	country boundary	3077	1	2019	2019
barriers/access	descriptive	fence	4620	1	2018	2018
barriers/access	descriptive	fence presence	9973	1	2012	2012
barriers/access	descriptive	hedgerows presence	8013; 9809	2	2013	2015
barriers/access	descriptive	human access density class	12402	1	2002	2002
barriers/access	descriptive	impassable stream barrier	4806	1	2018	2018
barriers/access	descriptive	passable stream barrier	4806	1	2018	2018
barriers/access	descriptive	walls length	9589	1	2013	2013
barriers/access	descriptive	walls south-facing	4312; 6582	2	2016	2018
barriers/access	distance	accessible lake from natural-unnatural barrier distance	175	1	2021	2021
barriers/access	distance	barrier distance	4898	1	2018	2018
barriers/access	distance	fence distance	5711; 10122	2	2012	2017
barriers/access	distance	fence distance 1km max	10122	1	2012	2012
barriers/access	distance	hedgerows distance percent	1683	1	2020	2020
barriers/access	distance	park boundary distance	2163	1	2020	2020
barriers/access	distance	park fence distance	8695	1	2014	2014
barriers/access	distance	unfenced park boundary distance	8695	1	2014	2014
barriers/access	index	hedgerows density index	8610	1	2014	2014
barriers/access	index	human accessibility	2329; 6191	2	2017	2020
barriers/access	size	hedgerows continuous length	9901	1	2012	2012
barriers/access	size	hedgerows interrupted length	9901	1	2012	2012
barriers/access	size	hedgerows length	11080; 8013	2	2010	2015
barriers/access	size	wall length	3808	1	2019	2019
disturbance	density/count	artificial areas percent	1531; 2044; 2484; 9552	4	2013	2021
disturbance	density/count	artificial surfaces percent	66; 2461; 3695; 7345; 8098; 9879; 10431; 12008	8	2006	2021
disturbance	density/count	bare ground percent	10977	1	2010	2010
disturbance	density/count	cleared or disturbed land percent	10742	1	2011	2011
disturbance	density/count	cutovers and burns percent	10126	1	2012	2012
disturbance	density/count	degraded habitat patch percent 8km radius	1590	1	2021	2021
disturbance	density/count	disturbed forest density	7517	1	2015	2015
disturbance	density/count	exotic species density 1000m radius	4557	1	2018	2018
disturbance	density/count	exotic species density 500m radius	4557	1	2018	2018
disturbance	density/count	exotic species density 50m radius	4557	1	2018	2018
disturbance	density/count	forest burns recent percent	8642	1	2014	2014
disturbance	density/count	forest cut burn <10yrs percent	8642	1	2014	2014
disturbance	density/count	forest cut burn 10-20yrs percent	8642	1	2014	2014
disturbance	density/count	forest cut recent percent	8642	1	2014	2014
disturbance	density/count	fragmentation density	9374	1	2013	2013
disturbance	density/count	fragmentation percent	5725	1	2017	2017
disturbance	density/count	gross canopy loss 2000-2016	4900	1	2018	2018
disturbance	density/count	logging cut-block areas percent	3190	1	2019	2019
disturbance	density/count	logging cut-block density 12k radius	10456	1	2012	2012
disturbance	density/count	logging cut-block density 5k radius	10456	1	2012	2012
disturbance	density/count	logging cut-block density 70m radius	10456	1	2012	2012
disturbance	density/count	logging percent	8750	1	2014	2014
disturbance	density/count	logging roads density	6679; 8650	2	2014	2016
disturbance	density/count	natural and semi-natural areas percent	6585	1	2016	2016
disturbance	density/count	road-stream crossings density local watershed	2305	1	2020	2020
disturbance	density/count	road-stream density crossings upstream watershed	2305	1	2020	2020
disturbance	density/count	roads and stream crossings and slope catchment density	932	1	2021	2021
disturbance	density/count	roads and stream crossings and slope river density	932	1	2021	2021
disturbance	density/count	roads and stream crossings catchment density	932	1	2021	2021
disturbance	density/count	semi-natural areas percent	6569; 9190	2	2013	2016
disturbance	density/count	semi-natural grassland percent	9758	1	2013	2013
disturbance	density/count	stream crossings count local watershed	8087	1	2015	2015
disturbance	density/count	stream crossings count upstream watershed	8087	1	2015	2015
disturbance	descriptive	agricultural semi-natural areas	4979	1	2018	2018
disturbance	descriptive	artificial areas	2605; 5449	2	2017	2020
disturbance	descriptive	artificial surfaces	5488; 8645; 9569	3	2013	2017
disturbance	descriptive	artificial surfaces area size	9715; 9795	2	2013	2013
disturbance	descriptive	bare land	11339	1	2009	2009
disturbance	descriptive	burnt stubble presence	10607	1	2011	2011
disturbance	descriptive	deforestation curvature profile	6523	1	2016	2016
disturbance	descriptive	degraded areas	4595	1	2018	2018
disturbance	descriptive	destroyed and abandoned areas	4630	1	2018	2018
disturbance	descriptive	disturbed forest	7195	1	2016	2016
disturbance	descriptive	forest fragmentation class	1924	1	2020	2020
disturbance	descriptive	forest non-forest deforested class	3056	1	2020	2020
disturbance	descriptive	harvested cut-block <30yrs	11630	1	2008	2008
disturbance	descriptive	hunting pressure class	7633	1	2015	2015
disturbance	descriptive	logging cut-block areas	2323; 5394; 7884; 8112; 10456	5	2012	2020
disturbance	descriptive	logging cuts <=5yrs old	7792	1	2015	2015
disturbance	descriptive	logging industrial	12478	1	2000	2000
disturbance	descriptive	logging regenerating cuts 5-10yrs old	7792	1	2015	2015
disturbance	descriptive	meadow exploited	11427	1	2009	2009
disturbance	descriptive	recent burn regenerating broad-leaved forest	9788	1	2013	2013
disturbance	descriptive	recent burn regenerating conifer forest	9788	1	2013	2013
disturbance	descriptive	riverbank alteration class	12021	1	2006	2006
disturbance	descriptive	semi-natural areas	6220	1	2017	2017
disturbance	descriptive	undisturbed areas percent	5260	1	2018	2018
disturbance	descriptive	undisturbed desert	4554	1	2018	2018
disturbance	descriptive	undisturbed forest	4554	1	2018	2018
disturbance	descriptive	undisturbed other	4554	1	2018	2018
disturbance	descriptive	undisturbed steppe	4554	1	2018	2018
disturbance	descriptive	undisturbed tropical	4554	1	2018	2018
disturbance	descriptive	undisturbed tundra	4554	1	2018	2018
disturbance	descriptive	water risk status	1764	1	2020	2020
disturbance	distance	artificial areas distance	3645; 6478	2	2016	2019
disturbance	distance	artificial surfaces distance	5358	1	2018	2018
disturbance	distance	deforestation distance	7950	1	2015	2015
disturbance	distance	deforestation historic distance	1893	1	2020	2020
disturbance	distance	industrial chronic noise source distance	3589	1	2019	2019
disturbance	distance	logging distance	3373	1	2019	2019
disturbance	distance	logging roads distance	3601; 6679	2	2016	2019
disturbance	distance	logging roads distance mean	11993	1	2006	2006
disturbance	distance	logging sawmills distance	3675	1	2019	2019
disturbance	distance	vegetation removal distance	4739	1	2018	2018
disturbance	index	agricultural impact index	10607	1	2011	2011
disturbance	index	anthropogenic fragmentation	9235	1	2013	2013
disturbance	index	fire frequency	4595; 8663	2	2014	2018
disturbance	index	fire frequency index	12060	1	2006	2006
disturbance	index	fishing pressure	6300	1	2017	2017
disturbance	index	forest fragmentation	7912; 11057	2	2010	2015
disturbance	index	forest fragmentation index	7879	1	2015	2015
disturbance	index	forest loss 10yr mean	6422	1	2017	2017
disturbance	index	fragmentation index	4730	1	2018	2018
disturbance	index	grazing pressure index	2453	1	2020	2020
disturbance	index	habitat fragmentation	10636	1	2011	2011
disturbance	index	habitat threat index local watershed	2305	1	2020	2020
disturbance	index	habitat threat index upstream watershed	2305	1	2020	2020
disturbance	index	human-induced extirpation risk	710	1	2021	2021
disturbance	index	human impact index	9991	1	2012	2012
disturbance	index	human land transformation	11997	1	2006	2006
disturbance	index	human modification index	623; 762; 2400	3	2020	2021
disturbance	index	human perturbation index	9326	1	2013	2013
disturbance	index	human population pressure	2447	1	2020	2020
disturbance	index	hunting pressure percent	7226	1	2016	2016
disturbance	index	land transformation	11618	1	2008	2008
disturbance	index	landscape avoidance index	11404; 12097	2	2006	2009
disturbance	index	landscape fragmentation	1695	1	2020	2020
disturbance	index	marine human impact index	2447	1	2020	2020
disturbance	index	marine human impacts	8261	1	2015	2015
disturbance	index	noise level	212	1	2021	2021
disturbance	index	poaching index	9496	1	2013	2013
disturbance	index	roads traffic noise	2317	1	2020	2020
disturbance	index	shipping noise tonal detection frequency	649	1	2021	2021
disturbance	index	sound pressure level	649	1	2021	2021
disturbance	index	toxic pressure msPAF	5877	1	2017	2017
disturbance	size	fragmentation size	6679	1	2016	2016
disturbance	size	habitat fragmentation suitable patch size	5863	1	2017	2017
disturbance	size	logging cut-block areas size	570	1	2021	2021
disturbance	size	modified habitat area size	6879	1	2016	2016
disturbance	size	semi-natural areas area	11855	1	2007	2007
disturbance	size	semi-natural areas weighted area	11855	1	2007	2007
disturbance	time	logging duration	2478	1	2020	2020
disturbance	time	logging end date	2478	1	2020	2020
disturbance	time	logging years since cut	570	1	2021	2021
disturbance	time	years since prescribed fire	4021	1	2019	2019
energy/raw materials	density/count	agricultural areas using electric energy count	4706	1	2018	2018
energy/raw materials	density/count	bioenergy crops percent	8745	1	2014	2014
energy/raw materials	density/count	clear cut areas harvest <30yrs ago density	8351	1	2015	2015
energy/raw materials	density/count	dams count	910; 5721	2	2017	2021
energy/raw materials	density/count	dams density	4034; 8953	2	2014	2019
energy/raw materials	density/count	dams density downstream	1246; 3992; 5094	3	2018	2021
energy/raw materials	density/count	dams density local watershed	2305	1	2020	2020
energy/raw materials	density/count	dams density open downstream	5094	1	2018	2018
energy/raw materials	density/count	dams density open upstream	5094	1	2018	2018
energy/raw materials	density/count	dams density upstream	1246; 3992; 5094	3	2018	2021
energy/raw materials	density/count	dams density upstream watershed	2305	1	2020	2020
energy/raw materials	density/count	dams downstream mainstem density	4034	1	2019	2019
energy/raw materials	density/count	dams local count	7991	1	2015	2015
energy/raw materials	density/count	dams mainstem density	4034	1	2019	2019
energy/raw materials	density/count	dams stream gradient mean	2674	1	2020	2020
energy/raw materials	density/count	dams upstream mainstem density	4034	1	2019	2019
energy/raw materials	density/count	dams upstream network density	4034	1	2019	2019
energy/raw materials	density/count	dams upstream total	7991	1	2015	2015
energy/raw materials	density/count	energy transmission lines density	6083	1	2017	2017
energy/raw materials	density/count	mineral extraction sites percent	9907	1	2012	2012
energy/raw materials	density/count	mines density	27; 932; 4034; 8953; 9765	5	2013	2021
energy/raw materials	density/count	mines density catchment	1246	1	2021	2021
energy/raw materials	density/count	mines percent	7489	1	2015	2015
energy/raw materials	density/count	mines quarries bedrock outcrops percent	10126	1	2012	2012
energy/raw materials	density/count	mining activities percent	556	1	2021	2021
energy/raw materials	density/count	mining mountaintop with valley fills density	9374	1	2013	2013
energy/raw materials	density/count	mining mountaintop with valley fills percent	9374	1	2013	2013
energy/raw materials	density/count	natural gas well count 0.04km radius	11637	1	2008	2008
energy/raw materials	density/count	natural gas well count 0.65km radius	11637	1	2008	2008
energy/raw materials	density/count	natural gas well count 4km radius	11637	1	2008	2008
energy/raw materials	density/count	oil gas pipeline density	9557	1	2013	2013
energy/raw materials	density/count	oil gas roads crossings density	4397	1	2018	2018
energy/raw materials	density/count	oil gas well density	6901	1	2016	2016
energy/raw materials	density/count	oil gas wells count	10545	1	2011	2011
energy/raw materials	density/count	oil well pads percent	8750	1	2014	2014
energy/raw materials	density/count	powerlines density	9557	1	2013	2013
energy/raw materials	density/count	powerlines percent	8446	1	2014	2014
energy/raw materials	density/count	production forest eucalyptus percent	2	1	2021	2021
energy/raw materials	density/count	production forest other percent	2	1	2021	2021
energy/raw materials	density/count	production forest pine percent	2	1	2021	2021
energy/raw materials	density/count	reservoir storage upstream volume in catchment	4034	1	2019	2019
energy/raw materials	density/count	reservoir storage upstream volume in stream network	4034	1	2019	2019
energy/raw materials	density/count	reservoir upstream annual discharge percent	4034	1	2019	2019
energy/raw materials	density/count	reservoirs percent	7489	1	2015	2015
energy/raw materials	density/count	river hydraulic works percent	7815	1	2015	2015
energy/raw materials	density/count	salt mines percent	7489	1	2015	2015
energy/raw materials	density/count	transmission lines percent	1433	1	2021	2021
energy/raw materials	density/count	water withdrawl gallons per year catchment	1246	1	2021	2021
energy/raw materials	density/count	well density	198; 6542	2	2016	2021
energy/raw materials	density/count	wind power watts	2267	1	2020	2020
energy/raw materials	density/count	wind turbines count	7897	1	2015	2015
energy/raw materials	density/count	wind turbines density 20km radius	5948	1	2017	2017
energy/raw materials	descriptive	clear cut areas	1805; 3183; 8844; 12036	4	2006	2020
energy/raw materials	descriptive	clear cut areas 500m radius	2993	1	2020	2020
energy/raw materials	descriptive	dams presence	11944	1	2007	2007
energy/raw materials	descriptive	dredging	1764	1	2020	2020
energy/raw materials	descriptive	dredging and disposal areas	8451	1	2014	2014
energy/raw materials	descriptive	excavated area percent	2730	1	2020	2020
energy/raw materials	descriptive	extractive use areas	5734	1	2017	2017
energy/raw materials	descriptive	forest processing facilities	3011	1	2020	2020
energy/raw materials	descriptive	hydropower stations	4656	1	2018	2018
energy/raw materials	descriptive	logged forest <25yrs old	1588	1	2021	2021
energy/raw materials	descriptive	logged forest 25-200yrs old	1588	1	2021	2021
energy/raw materials	descriptive	mines	4656; 4818; 9359	3	2013	2018
energy/raw materials	descriptive	mines historic	4397	1	2018	2018
energy/raw materials	descriptive	oil 3D seismic lines	2323	1	2020	2020
energy/raw materials	descriptive	oil cutlines	2323; 5394	2	2018	2020
energy/raw materials	descriptive	oil gas pipeline	4397	1	2018	2018
energy/raw materials	descriptive	oil gas well pads conventional	4397	1	2018	2018
energy/raw materials	descriptive	oil gas well pads unconventional	4397	1	2018	2018
energy/raw materials	descriptive	oil gas well sites	5394; 8802	2	2014	2018
energy/raw materials	descriptive	oil pipelines	2323; 5394	2	2018	2020
energy/raw materials	descriptive	oil well sites	2323	1	2020	2020
energy/raw materials	descriptive	powerlines	4656; 8013; 12480	3	2000	2018
energy/raw materials	descriptive	renewable energy lease sites	8451	1	2014	2014
energy/raw materials	descriptive	reservoirs	11381	1	2009	2009
energy/raw materials	descriptive	reservoirs and dams	2854	1	2020	2020
energy/raw materials	descriptive	roads seismic lines density	8351	1	2015	2015
energy/raw materials	descriptive	seismic lines	8802	1	2014	2014
energy/raw materials	descriptive	seismic lines 3D	5394	1	2018	2018
energy/raw materials	descriptive	seismic lines density 12k radius	10456	1	2012	2012
energy/raw materials	descriptive	seismic lines density 5k radius	10456	1	2012	2012
energy/raw materials	descriptive	seismic lines density 70m radius	10456	1	2012	2012
energy/raw materials	descriptive	surface fuels type	5470	1	2017	2017
energy/raw materials	descriptive	transmission lines clearings	12036	1	2006	2006
energy/raw materials	descriptive	unconventional oil and gas well pads	4397	1	2018	2018
energy/raw materials	distance	artificial reservoir distance	556	1	2021	2021
energy/raw materials	distance	collection of bamboo shoots distance	3373	1	2019	2019
energy/raw materials	distance	collection of medicinal plants distance	3373	1	2019	2019
energy/raw materials	distance	dams distance	2750; 6613; 9163; 9539	4	2013	2020
energy/raw materials	distance	dams distance downstream	1246	1	2021	2021
energy/raw materials	distance	dams downstream distance	7880	1	2015	2015
energy/raw materials	distance	dams downstream mainstem distance	4034	1	2019	2019
energy/raw materials	distance	dams mainstem upstream downstream distance	4034	1	2019	2019
energy/raw materials	distance	dams upstream distance	7880	1	2015	2015
energy/raw materials	distance	dams upstream mainstem distance	4034	1	2019	2019
energy/raw materials	distance	electric lines distance	198; 2278	2	2020	2021
energy/raw materials	distance	energy transmission lines distance	6083	1	2017	2017
energy/raw materials	distance	extraction sites distance	4932	1	2018	2018
energy/raw materials	distance	mines distance	27; 2478; 3688; 5848; 6573; 8351	6	2015	2021
energy/raw materials	distance	mining clay distance	4739	1	2018	2018
energy/raw materials	distance	natural gas well distance	11637	1	2008	2008
energy/raw materials	distance	oil camp distance	3428; 10640; 10829	3	2011	2019
energy/raw materials	distance	oil gas exploration extraction facility distance	8351	1	2015	2015
energy/raw materials	distance	oil gas wells distance	10545	1	2011	2011
energy/raw materials	distance	pipeline submarine cables extent	8451	1	2014	2014
energy/raw materials	distance	sand mining area distance	130	1	2021	2021
energy/raw materials	distance	seismic lines distance	8351	1	2015	2015
energy/raw materials	distance	trails seismic roads pipeline main roads distance	8802	1	2014	2014
energy/raw materials	distance	transmission lines distance	4396; 6542; 10545	3	2011	2018
energy/raw materials	distance	truck to dripline distance	2278	1	2020	2020
energy/raw materials	distance	utility features distance	8516	1	2014	2014
energy/raw materials	distance	well distance	9973	1	2012	2012
energy/raw materials	distance	wind farm distance	5857	1	2017	2017
energy/raw materials	distance	wind farmlands distance class	2805	1	2020	2020
energy/raw materials	index	dams stream gradient heterogeneity	2674	1	2020	2020
energy/raw materials	index	reservoir storage capacity	2674	1	2020	2020
energy/raw materials	size	dams area size	11815	1	2007	2007
energy/raw materials	size	dams freeflowing fragment length	4820	1	2018	2018
energy/raw materials	size	dams surface area size	5721	1	2017	2017
energy/raw materials	size	dams total segment network length	4034	1	2019	2019
energy/raw materials	size	electric lines length	11381; 12181	2	2005	2009
energy/raw materials	size	forest dams edge length	11815	1	2007	2007
energy/raw materials	size	mines dump construction area	5449	1	2017	2017
energy/raw materials	size	powerlines length	8013	1	2015	2015
energy/raw materials	size	scrub dams edge length	11815	1	2007	2007
energy/raw materials	time	years since damming	11944	1	2007	2007
food/agriculture	density/count	abandoned cropland percent	2946	1	2020	2020
food/agriculture	density/count	abandoned pastures percent	2946	1	2020	2020
food/agriculture	density/count	abandoned pastures with rocks <30 percent	12329	1	2003	2003
food/agriculture	density/count	abandoned pastures with rocks >30 percent	12329	1	2003	2003
food/agriculture	density/count	agricultural areas 20km radius percent	2376	1	2020	2020
food/agriculture	density/count	agricultural areas count	6444	1	2017	2017
food/agriculture	density/count	agricultural areas count 100ha radius	11543	1	2009	2009
food/agriculture	density/count	agricultural areas density	643; 1245; 2517; 5767	4	2017	2021
food/agriculture	density/count	agricultural areas density 1000m radius	4557; 6414	2	2017	2018
food/agriculture	density/count	agricultural areas density 2000m radius	6414	1	2017	2017
food/agriculture	density/count	agricultural areas density 250m radius	6414	1	2017	2017
food/agriculture	density/count	agricultural areas density 50m radius	4557	1	2018	2018
food/agriculture	density/count	agricultural areas largest patch percent 1000m radius	6414	1	2017	2017
food/agriculture	density/count	agricultural areas largest patch percent 2000m radius	6414	1	2017	2017
food/agriculture	density/count	agricultural areas largest patch percent 250m radius	6414	1	2017	2017
food/agriculture	density/count	agricultural areas largest patch percent 500m radius	6414	1	2017	2017
food/agriculture	density/count	agricultural areas or open area percent	4598	1	2018	2018
food/agriculture	density/count	agricultural areas patch count 100ha radius	10899	1	2011	2011
food/agriculture	density/count	agricultural areas patch count 100ha radius 100m riparian radius	11439	1	2009	2009
food/agriculture	density/count	agricultural areas patch count 100ha radius 100m upstream radius	11439	1	2009	2009
food/agriculture	density/count	agricultural areas patch count 100ha radius subcatchment radius	11439	1	2009	2009
food/agriculture	density/count	agricultural areas patch count 500m radius	654	1	2021	2021
food/agriculture	density/count	agricultural areas percent	691; 2791; 5713; 6569; 6966; 45; 61; 66; 327; 720; 730; 848; 863; 1173; 1245; 1433; 1664; 2095; 2335; 2338; 2395; 2484; 2730; 2885; 2991; 3152; 3585; 3609; 3805; 3850; 3912; 4179; 4355; 4724; 4748; 4903; 5124; 5126; 5264; 5390; 5721; 5728; 5763; 5863; 5948; 6126; 6375; 6485; 6533; 6538; 6586; 6769; 6900; 6901; 6929; 6974; 7172; 7492; 7880; 7884; 7993; 8084; 8147; 8231; 8722; 8750; 9025; 9125; 941…	92	2004	2021
food/agriculture	density/count	agricultural areas percent 1000m radius	2336; 6414; 6865	3	2016	2020
food/agriculture	density/count	agricultural areas percent 100m radius	910; 2336; 3102; 11546	4	2009	2021
food/agriculture	density/count	agricultural areas percent 100m upstream radius	11439	1	2009	2009
food/agriculture	density/count	agricultural areas percent 10km radius	973	1	2021	2021
food/agriculture	density/count	agricultural areas percent 1215m radius	180	1	2021	2021
food/agriculture	density/count	agricultural areas percent 1500m radius	773	1	2021	2021
food/agriculture	density/count	agricultural areas percent 165m radius	180	1	2021	2021
food/agriculture	density/count	agricultural areas percent 1km radius	11546	1	2009	2009
food/agriculture	density/count	agricultural areas percent 2000m radius	2336; 6414	2	2017	2020
food/agriculture	density/count	agricultural areas percent 200m radius	2336	1	2020	2020
food/agriculture	density/count	agricultural areas percent 2500m radius	11489	1	2009	2009
food/agriculture	density/count	agricultural areas percent 250m radius	6414	1	2017	2017
food/agriculture	density/count	agricultural areas percent 2km radius	11546	1	2009	2009
food/agriculture	density/count	agricultural areas percent 300m radius	773	1	2021	2021
food/agriculture	density/count	agricultural areas percent 30m radius	11546	1	2009	2009
food/agriculture	density/count	agricultural areas percent 315m radius	180	1	2021	2021
food/agriculture	density/count	agricultural areas percent 3km radius	6344	1	2017	2017
food/agriculture	density/count	agricultural areas percent 4km radius	5333	1	2018	2018
food/agriculture	density/count	agricultural areas percent 5000m radius	2336	1	2020	2020
food/agriculture	density/count	agricultural areas percent 500m radius	2336; 3102; 5642; 6414; 11546	5	2009	2020
food/agriculture	density/count	agricultural areas percent 50m radius	11489	1	2009	2009
food/agriculture	density/count	agricultural areas percent 615m radius	180	1	2021	2021
food/agriculture	density/count	agricultural areas percent catchment	9156	1	2014	2014
food/agriculture	density/count	agricultural areas percent local	7953	1	2015	2015
food/agriculture	density/count	agricultural areas percent local watershed	2305	1	2020	2020
food/agriculture	density/count	agricultural areas percent subcatchment radius	11439	1	2009	2009
food/agriculture	density/count	agricultural areas percent upstream watershed	2305	1	2020	2020
food/agriculture	density/count	agricultural areas percent watershed	11125	1	2010	2010
food/agriculture	density/count	agricultural areas percent watershed mean	11125	1	2010	2010
food/agriculture	density/count	agricultural areas percent whole	7953	1	2015	2015
food/agriculture	density/count	agricultural areas use percent	7991	1	2015	2015
food/agriculture	density/count	agricultural areas using agrochemicals count	4706	1	2018	2018
food/agriculture	density/count	agricultural areas using fertilizers count	4706	1	2018	2018
food/agriculture	density/count	agricultural areas with irrigation count	4706	1	2018	2018
food/agriculture	density/count	agricultural areas with natural vegetation percent	828; 7616; 9907	3	2012	2021
food/agriculture	density/count	agricultural areas with pest control and/or plant diseases count	4706	1	2018	2018
food/agriculture	density/count	agricultural areas with water resources count	4706	1	2018	2018
food/agriculture	density/count	agricultural grasslands density	8173	1	2015	2015
food/agriculture	density/count	agricultural grasslands percent	4179	1	2019	2019
food/agriculture	density/count	agricultural machinery equipment in family agricultural areas count	4706	1	2018	2018
food/agriculture	density/count	agricultural machinery equipment in non-family agricultural areas count	4706	1	2018	2018
food/agriculture	density/count	agricultural natural mosaic percent	9512	1	2013	2013
food/agriculture	density/count	agricultural rural area percent	4749	1	2018	2018
food/agriculture	density/count	agroforestry areas density	7265	1	2016	2016
food/agriculture	density/count	agroforestry areas percent	4731; 7265	2	2016	2018
food/agriculture	density/count	agroforestry percent catchment	8981	1	2014	2014
food/agriculture	density/count	allotments percent	5431	1	2017	2017
food/agriculture	density/count	annual fish stock events count	134	1	2021	2021
food/agriculture	density/count	arable and horticultural land percent	4241	1	2019	2019
food/agriculture	density/count	arable horticulture frequency	107	1	2021	2021
food/agriculture	density/count	arable land and cropland percent	1587	1	2021	2021
food/agriculture	density/count	arable land and meadows favorable percent	11508	1	2009	2009
food/agriculture	density/count	arable land density	8610	1	2014	2014
food/agriculture	density/count	arable land dry percent	12277	1	2004	2004
food/agriculture	density/count	arable land frequency	11357	1	2009	2009
food/agriculture	density/count	arable land irrigated percent	12277	1	2004	2004
food/agriculture	density/count	arable land non-irrigated percent	9907	1	2012	2012
food/agriculture	density/count	arable land percent	4361; 653; 673; 828; 1683; 2147; 2483; 2670; 2969; 5294; 6478; 8852; 9758; 9782; 11413; 12434	16	2001	2021
food/agriculture	density/count	arable land percent 1km radius	9809	1	2013	2013
food/agriculture	density/count	artificial pastures percent	7489	1	2015	2015
food/agriculture	density/count	aviculture frequency	9678	1	2013	2013
food/agriculture	density/count	banana plantation percent	7489	1	2015	2015
food/agriculture	density/count	broadleaved deciduous orchards shrubs percent	7849	1	2015	2015
food/agriculture	density/count	complex cultivation patterns percent	2147; 7616; 9512; 9907	4	2012	2020
food/agriculture	density/count	corn field percent	4581	1	2018	2018
food/agriculture	density/count	crop alfalfa percent	3765; 4470; 5631; 11422	4	2009	2019
food/agriculture	density/count	crop almond crops percent	4470	1	2018	2018
food/agriculture	density/count	crop almond percent	8634	1	2014	2014
food/agriculture	density/count	crop and natural mosaic percent	11861	1	2007	2007
food/agriculture	density/count	crop artichoke frequency	10607	1	2011	2011
food/agriculture	density/count	crop artichokes harvested frequency	10607	1	2011	2011
food/agriculture	density/count	crop barley percent	4470	1	2018	2018
food/agriculture	density/count	crop cereal density	8173	1	2015	2015
food/agriculture	density/count	crop cereal dry percent	12035	1	2006	2006
food/agriculture	density/count	crop cereal percent	8634; 11422	2	2009	2014
food/agriculture	density/count	crop density	7393	1	2016	2016
food/agriculture	density/count	crop dry heterogeneous percent	11861	1	2007	2007
food/agriculture	density/count	crop dry percent	556; 4511	2	2018	2021
food/agriculture	density/count	crop fruit percent	4032	1	2019	2019
food/agriculture	density/count	crop grain percent	673	1	2021	2021
food/agriculture	density/count	crop grape percent	4470	1	2018	2018
food/agriculture	density/count	crop maize 250m of rivers percent	8745	1	2014	2014
food/agriculture	density/count	crop maize density	8173	1	2015	2015
food/agriculture	density/count	crop maize percent	1711; 3510; 4617; 8745; 11984	5	2006	2020
food/agriculture	density/count	crop oilseed rape density	8173	1	2015	2015
food/agriculture	density/count	crop oilseed rape percent	673; 8745; 10707	3	2011	2021
food/agriculture	density/count	crop percent	6445	1	2017	2017
food/agriculture	density/count	crop potato percent	673	1	2021	2021
food/agriculture	density/count	crop safflower percent	4470	1	2018	2018
food/agriculture	density/count	crop soybean field percent	4581	1	2018	2018
food/agriculture	density/count	crop specialized percent	10707	1	2011	2011
food/agriculture	density/count	crop spring grain percent	8745; 10707	2	2011	2014
food/agriculture	density/count	crop strawberry percent	4470	1	2018	2018
food/agriculture	density/count	crop sugar beet percent	673	1	2021	2021
food/agriculture	density/count	crop sugar cane percent	7489	1	2015	2015
food/agriculture	density/count	crop walnut percent	4470	1	2018	2018
food/agriculture	density/count	crop wheat frequency	10607	1	2011	2011
food/agriculture	density/count	crop wheat percent	7638	1	2015	2015
food/agriculture	density/count	cropland and natural mosaic percent	5805	1	2017	2017
food/agriculture	density/count	cropland and vegetation mosaic percent	7345; 10431	2	2012	2016
food/agriculture	density/count	cropland count	8712; 9108	2	2014	2014
food/agriculture	density/count	cropland density	7265; 9374	2	2013	2016
food/agriculture	density/count	cropland dry grass percent	9788	1	2013	2013
food/agriculture	density/count	cropland dry percent	9788; 12277	2	2004	2013
food/agriculture	density/count	cropland grassland percent	8642	1	2014	2014
food/agriculture	density/count	cropland irrigated percent	10275; 12277	2	2004	2012
food/agriculture	density/count	cropland mosaic density	3960	1	2019	2019
food/agriculture	density/count	cropland mosaic percent	5977; 7195; 10275	3	2012	2017
food/agriculture	density/count	cropland natural vegetation mosaic percent	1531	1	2021	2021
food/agriculture	density/count	cropland other density	8173	1	2015	2015
food/agriculture	density/count	cropland pastures areas percent	9069	1	2014	2014
food/agriculture	density/count	cropland percent	1444; 3542; 357; 410; 552; 683; 684; 827; 1322; 1484; 1531; 1891; 2015; 2044; 2313; 2946; 3415; 3452; 4034; 4877; 4882; 5334; 5422; 5631; 5644; 5977; 6002; 6079; 6478; 6785; 7185; 7195; 7265; 7605; 7612; 7733; 7889; 8974; 9171; 9374; 10126; 10977; 11063; 12332	44	2003	2021
food/agriculture	density/count	cropland percent 100m radius	7449; 7512	2	2015	2015
food/agriculture	density/count	cropland percent 10m radius	7449; 7512	2	2015	2015
food/agriculture	density/count	cropland percent 2km radius	10170	1	2012	2012
food/agriculture	density/count	cropland rainfed percent	10275	1	2012	2012
food/agriculture	density/count	crops annual C3 percent	3780; 3804	2	2019	2019
food/agriculture	density/count	crops annual C4 percent	3780	1	2019	2019
food/agriculture	density/count	crops annual percent	2; 6769; 9878	3	2013	2021
food/agriculture	density/count	crops autumn-sown percent 1500m radius	2980	1	2020	2020
food/agriculture	density/count	crops dryland percent	12097	1	2006	2006
food/agriculture	density/count	crops nitrogen-fixing C3 percent	3780	1	2019	2019
food/agriculture	density/count	crops other percent	3510; 4617	2	2018	2019
food/agriculture	density/count	crops percent	1939	1	2020	2020
food/agriculture	density/count	crops percent 1000m radius	3988	1	2019	2019
food/agriculture	density/count	crops percent 500m radius	3988	1	2019	2019
food/agriculture	density/count	crops perennial C3 percent	3780	1	2019	2019
food/agriculture	density/count	crops perennial C4 percent	3780	1	2019	2019
food/agriculture	density/count	crops permanent percent	2147	1	2020	2020
food/agriculture	density/count	crops rainfed percent	4315	1	2018	2018
food/agriculture	density/count	cultivated areas frequency	2152	1	2020	2020
food/agriculture	density/count	cultivated areas percent	995; 1895; 2086; 3695; 3786; 6224; 8013; 8429; 8446; 11119; 11422; 12111; 12256	13	2004	2021
food/agriculture	density/count	cultivated areas percent 100m radius	910	1	2021	2021
food/agriculture	density/count	cultivated areas percent 1km radius	910	1	2021	2021
food/agriculture	density/count	cultivated crop percent	3765	1	2019	2019
food/agriculture	density/count	cultivated cropland percent	1960; 2730	2	2020	2020
food/agriculture	density/count	cultivated crops percent	4032	1	2019	2019
food/agriculture	density/count	cultivated crops percent catchment	1246; 6436	2	2017	2021
food/agriculture	density/count	cultivated crops stream segment percent	6436	1	2017	2017
food/agriculture	density/count	cultivated herbaceous crops percent	7849	1	2015	2015
food/agriculture	density/count	cultivated woody crops percent	7849	1	2015	2015
food/agriculture	density/count	cultivation and natural mosaic percent	2147	1	2020	2020
food/agriculture	density/count	donkey density	3396	1	2019	2019
food/agriculture	density/count	dry wood crops percent	11861	1	2007	2007
food/agriculture	density/count	dryland agricultural areas percent	8717	1	2014	2014
food/agriculture	density/count	extensive agricultural areas percent	10699	1	2011	2011
food/agriculture	density/count	fallow and field margin percent	10636	1	2011	2011
food/agriculture	density/count	fallow cropland percent	4470	1	2018	2018
food/agriculture	density/count	fallow land frequency	10607	1	2011	2011
food/agriculture	density/count	fallow land percent	4581; 8745; 9501	3	2013	2018
food/agriculture	density/count	farm density 1500m radius	2980	1	2020	2020
food/agriculture	density/count	farm pond density	3073	1	2019	2019
food/agriculture	density/count	farmands percent	5627	1	2017	2017
food/agriculture	density/count	farmers 35-50yrs old count	12111	1	2006	2006
food/agriculture	density/count	farmers full-time count	12111	1	2006	2006
food/agriculture	density/count	farmers part-time count	12111	1	2006	2006
food/agriculture	density/count	farmers percent 1500m radius	2980	1	2020	2020
food/agriculture	density/count	farming dry frequency	7802	1	2015	2015
food/agriculture	density/count	farming percent yr2000 100m radius	10118	1	2012	2012
food/agriculture	density/count	farming percent yr2000 500m radius	10118	1	2012	2012
food/agriculture	density/count	farmlands density	7517	1	2015	2015
food/agriculture	density/count	farmlands in watershed percent	8346	1	2015	2015
food/agriculture	density/count	farmlands percent	8067; 175; 189; 273; 2984; 4898; 7193; 7677; 8300; 8648; 9184	11	2014	2021
food/agriculture	density/count	farmlands percent 200m radius	8346	1	2015	2015
food/agriculture	density/count	farmlands percent 9km radius	1590	1	2021	2021
food/agriculture	density/count	farms in agricultural areas >20ha count	12111	1	2006	2006
food/agriculture	density/count	farms in agricultural areas 0-5ha count	12111	1	2006	2006
food/agriculture	density/count	farms in agricultural areas 10-20ha count	12111	1	2006	2006
food/agriculture	density/count	farms in agricultural areas 5-10ha count	12111	1	2006	2006
food/agriculture	density/count	fertilizer nitrogen application rate mean	932	1	2021	2021
food/agriculture	density/count	fertilizer tons per hectare lime	8633	1	2014	2014
food/agriculture	density/count	fertilizer tons per hectare nitrogen	8633	1	2014	2014
food/agriculture	density/count	fertilizer tons per hectare phosphate	8633	1	2014	2014
food/agriculture	density/count	fertilizer tons per hectare potassium	8633	1	2014	2014
food/agriculture	density/count	fields percent	4787	1	2018	2018
food/agriculture	density/count	fishing total abundance fish caught	4555	1	2018	2018
food/agriculture	density/count	forest agricultural areas edge density	10515	1	2011	2011
food/agriculture	density/count	forest plantation percent	7172	1	2016	2016
food/agriculture	density/count	grazing areas percent	7612; 8168; 9807	3	2013	2015
food/agriculture	density/count	grazing areas sum	8712	1	2014	2014
food/agriculture	density/count	grazing percent	1444; 9743	2	2013	2021
food/agriculture	density/count	grazing percent 1km radius	4174	1	2019	2019
food/agriculture	density/count	grazing sheep alpine percent	11508	1	2009	2009
food/agriculture	density/count	harvest <10yrs percent 1km radius	5015	1	2018	2018
food/agriculture	density/count	harvest heavy <10yrs percent 1km radius	5015	1	2018	2018
food/agriculture	density/count	harvested forest percent	556	1	2021	2021
food/agriculture	density/count	harvested forest regenerating percent	8650	1	2014	2014
food/agriculture	density/count	harvesters count	8633	1	2014	2014
food/agriculture	density/count	hay count	9108	1	2014	2014
food/agriculture	density/count	hay crops percent	4470	1	2018	2018
food/agriculture	density/count	hayfields percent	5644	1	2017	2017
food/agriculture	density/count	herbaceous crops with oaks percent	11861	1	2007	2007
food/agriculture	density/count	hiding spots from fishing percent	175	1	2021	2021
food/agriculture	density/count	horse density	3396; 5785	2	2017	2019
food/agriculture	density/count	intensive agricultural areas percent	10699	1	2011	2011
food/agriculture	density/count	irrigated agricultural areas percent	6362; 7260; 8717	3	2014	2017
food/agriculture	density/count	irrigated areas percent	8768; 9539; 12181	3	2005	2014
food/agriculture	density/count	irrigated crops percent	4315; 4511	2	2018	2018
food/agriculture	density/count	irrigated crops percent catchment	8981	1	2014	2014
food/agriculture	density/count	irrigated cultures percent	12366	1	2003	2003
food/agriculture	density/count	irrigated herbaceous crops percent	11861	1	2007	2007
food/agriculture	density/count	irrigated heterogeneous crops percent	11861	1	2007	2007
food/agriculture	density/count	irrigated intensive agricultural areas percent	1880	1	2020	2020
food/agriculture	density/count	irrigated woody crops percent	11861	1	2007	2007
food/agriculture	density/count	livestock cattle density	18; 552; 684; 2092; 3396; 3951; 4787; 4900; 5671; 5785; 7199; 7450; 7897; 7950; 8603; 8768; 9412; 10827; 11539	19	2009	2021
food/agriculture	density/count	livestock cattle farm percent	11931	1	2007	2007
food/agriculture	density/count	livestock cattle percent 1km radius	11325	1	2009	2009
food/agriculture	density/count	livestock cattle percent 2.5km radius	11325	1	2009	2009
food/agriculture	density/count	livestock cattle percent 5km radius	11325	1	2009	2009
food/agriculture	density/count	livestock count	12111	1	2006	2006
food/agriculture	density/count	livestock count 1km radius	11325	1	2009	2009
food/agriculture	density/count	livestock count 2.5km radius	11325	1	2009	2009
food/agriculture	density/count	livestock count 5km radius	11325	1	2009	2009
food/agriculture	density/count	livestock deer density	7199	1	2016	2016
food/agriculture	density/count	livestock density	7517; 175; 297; 1531; 1939; 2068; 3112; 3396; 3843; 4050; 5948; 9579; 9743	13	2013	2021
food/agriculture	density/count	livestock density annual	5098	1	2018	2018
food/agriculture	density/count	livestock fodder percent	11422	1	2009	2009
food/agriculture	density/count	livestock goat density	3396; 4900; 10827	3	2011	2019
food/agriculture	density/count	livestock pig density	684; 4787; 4900; 8768	4	2014	2021
food/agriculture	density/count	livestock sheep density	3396; 4787; 4900; 5488; 10640; 10827; 10829	7	2011	2019
food/agriculture	density/count	livestock sheep goat density	1238; 1964; 6421; 7897	4	2015	2021
food/agriculture	density/count	livestock sheep percent 1km radius	11325	1	2009	2009
food/agriculture	density/count	livestock sheep percent 2.5km radius	11325	1	2009	2009
food/agriculture	density/count	livestock sheep percent 5km radius	11325	1	2009	2009
food/agriculture	density/count	meadow mowed percent 1km radius	9809	1	2013	2013
food/agriculture	density/count	meadows and pastures percent	7616; 11119	2	2010	2015
food/agriculture	density/count	nana plantation percent	7489	1	2015	2015
food/agriculture	density/count	non-irrigated arable land percent	7616; 9512	2	2013	2015
food/agriculture	density/count	non-irrigated crops percent catchment	8981	1	2014	2014
food/agriculture	density/count	non-irrigated cultures percent	12366	1	2003	2003
food/agriculture	density/count	oat crops percent	4470	1	2018	2018
food/agriculture	density/count	orchards and hedgerows percent	11508	1	2009	2009
food/agriculture	density/count	orchards and vineyards frequency	10425	1	2012	2012
food/agriculture	density/count	orchards and vineyards percent	1960	1	2020	2020
food/agriculture	density/count	orchards broadleaved deciduous percent	7849	1	2015	2015
food/agriculture	density/count	orchards broadleaved evergreen percent	7849	1	2015	2015
food/agriculture	density/count	orchards fruit tree percent	556; 673	2	2021	2021
food/agriculture	density/count	orchards needle-leaved evergreen percent	7849	1	2015	2015
food/agriculture	density/count	orchards olives frequency	2152	1	2020	2020
food/agriculture	density/count	orchards olives percent	653; 1664; 8446; 8634; 8858	5	2014	2021
food/agriculture	density/count	orchards other percent	11508	1	2009	2009
food/agriculture	density/count	orchards percent	11080; 61; 653; 4877; 7489; 7616; 10707	7	2010	2021
food/agriculture	density/count	orchards percent 1km radius	9809	1	2013	2013
food/agriculture	density/count	orchards percent 2500m radius	11489	1	2009	2009
food/agriculture	density/count	orchards percent 50m radius	11489	1	2009	2009
food/agriculture	density/count	orchards tree density	1664	1	2020	2020
food/agriculture	density/count	pastures 10yrs ago percent 10km radius	973	1	2021	2021
food/agriculture	density/count	pastures 10yrs ago percent 30km radius	973	1	2021	2021
food/agriculture	density/count	pastures alpine percent	3786	1	2019	2019
food/agriculture	density/count	pastures and grassland percent	8745	1	2014	2014
food/agriculture	density/count	pastures and grasslands percent	2147	1	2020	2020
food/agriculture	density/count	pastures and hay percent	1960; 5631	2	2017	2020
food/agriculture	density/count	pastures and hay percent catchment	1246; 3992; 6436	3	2017	2021
food/agriculture	density/count	pastures and hay stream segment percent	6436	1	2017	2017
food/agriculture	density/count	pastures and meadows alpine percent	11508	1	2009	2009
food/agriculture	density/count	pastures and meadows overgrown percent	11508	1	2009	2009
food/agriculture	density/count	pastures and meadows percent	1238	1	2021	2021
food/agriculture	density/count	pastures and meadows percent 1km radius	9809	1	2013	2013
food/agriculture	density/count	pastures and shrub edge density	12051	1	2006	2006
food/agriculture	density/count	pastures count 100ha radius	11543	1	2009	2009
food/agriculture	density/count	pastures density	7265; 8610	2	2014	2016
food/agriculture	density/count	pastures favorable percent	11508	1	2009	2009
food/agriculture	density/count	pastures frequency	2152	1	2020	2020
food/agriculture	density/count	pastures or hay percent	1444	1	2021	2021
food/agriculture	density/count	pastures patch count 100ha radius	10899	1	2011	2011
food/agriculture	density/count	pastures patch count 100ha radius 100m riparian radius	11439	1	2009	2009
food/agriculture	density/count	pastures patch count 100ha radius 100m upstream radius	11439	1	2009	2009
food/agriculture	density/count	pastures patch count 100ha radius subcatchment radius	11439	1	2009	2009
food/agriculture	density/count	pastures percent	1587; 4309; 556; 673; 683; 828; 1212; 1484; 2095; 2313; 2946; 3695; 4034; 4179; 4470; 5094; 5260; 5757; 6224; 6478; 6877; 6900; 6931; 6974; 7185; 7265; 7898; 8858; 9014; 9879; 9907; 10049; 10126; 10431; 10899; 10977; 11422; 11543; 11861; 12256; 12366	41	2003	2021
food/agriculture	density/count	pastures percent 100m radius	7449; 7512	2	2015	2015
food/agriculture	density/count	pastures percent 100m riparian radius	11439	1	2009	2009
food/agriculture	density/count	pastures percent 100m upstream radius	11439	1	2009	2009
food/agriculture	density/count	pastures percent 10km radius	9842	1	2013	2013
food/agriculture	density/count	pastures percent 10m radius	7449; 7512	2	2015	2015
food/agriculture	density/count	pastures percent 1km radius	9842; 11325; 11539	3	2009	2013
food/agriculture	density/count	pastures percent 2.5km radius	11325	1	2009	2009
food/agriculture	density/count	pastures percent 30km radius	973	1	2021	2021
food/agriculture	density/count	pastures percent 4km radius	9842	1	2013	2013
food/agriculture	density/count	pastures percent 5km radius	11325	1	2009	2009
food/agriculture	density/count	pastures percent 7km radius	9842	1	2013	2013
food/agriculture	density/count	pastures percent subcatchment radius	11439	1	2009	2009
food/agriculture	density/count	pastures shrub edge density	12331	1	2003	2003
food/agriculture	density/count	pastures stony percent	11508	1	2009	2009
food/agriculture	density/count	pastures with conifers percent	11861	1	2007	2007
food/agriculture	density/count	pastures with oaks percent	11861	1	2007	2007
food/agriculture	density/count	percent agricultural 2.5km radius	7884	1	2015	2015
food/agriculture	density/count	permanent crops percent	673; 828; 2969; 5294; 7898; 9424	6	2013	2021
food/agriculture	density/count	permanent cultures percent	1238	1	2021	2021
food/agriculture	density/count	pine plantation percent	2461	1	2020	2020
food/agriculture	density/count	pine plantation percent 10km radius	9842	1	2013	2013
food/agriculture	density/count	pine plantation percent 1km radius	9842	1	2013	2013
food/agriculture	density/count	pine plantation percent 4km radius	9842	1	2013	2013
food/agriculture	density/count	pine plantation percent 7km radius	9842	1	2013	2013
food/agriculture	density/count	plantation percent	7646	1	2015	2015
food/agriculture	density/count	platanus trees density 1000m radius	4557	1	2018	2018
food/agriculture	density/count	platanus trees density 500m radius	4557	1	2018	2018
food/agriculture	density/count	platanus trees density 50m radius	4557	1	2018	2018
food/agriculture	density/count	ploughed fields percent	11984	1	2006	2006
food/agriculture	density/count	poplar cultivations percent	11080	1	2010	2010
food/agriculture	density/count	poultry density	684; 5948	2	2017	2021
food/agriculture	density/count	poultry farms density	8768	1	2014	2014
food/agriculture	density/count	precipitation driest corrected irrigation	9527	1	2013	2013
food/agriculture	density/count	precipitation evaporation corrected irrigation	9527	1	2013	2013
food/agriculture	density/count	productive lands without trees percent	3192	1	2019	2019
food/agriculture	density/count	rainfed cropland density	3960	1	2019	2019
food/agriculture	density/count	rainfed cropland percent	7345	1	2016	2016
food/agriculture	density/count	rangeland	1146; 3121; 3642; 4731	4	2018	2021
food/agriculture	density/count	rangeland and agricultural areas percent	4731	1	2018	2018
food/agriculture	density/count	rangeland percent	1173; 1484; 2015; 3780; 3804; 4949	6	2018	2021
food/agriculture	density/count	recently harvested area percent	11630	1	2008	2008
food/agriculture	density/count	rice paddy percent	556; 3961; 4581; 6785; 7646; 8603; 9307; 9907; 10334	9	2012	2021
food/agriculture	density/count	root crops percent	8745; 10707	2	2011	2014
food/agriculture	density/count	row crop agricultural areas percent	5094	1	2018	2018
food/agriculture	density/count	row crops percent	4039; 7638	2	2015	2019
food/agriculture	density/count	small farms percent 10km radius	9842	1	2013	2013
food/agriculture	density/count	small farms percent 1km radius	9842	1	2013	2013
food/agriculture	density/count	small farms percent 4km radius	9842	1	2013	2013
food/agriculture	density/count	small farms percent 7km radius	9842	1	2013	2013
food/agriculture	density/count	small ruminants density	684; 8768; 9412	3	2013	2021
food/agriculture	density/count	spring crops count	9479	1	2013	2013
food/agriculture	density/count	spring tillage operations count	9479	1	2013	2013
food/agriculture	density/count	tea plantation percent	2395; 7492	2	2015	2020
food/agriculture	density/count	tilled field frequency	10607	1	2011	2011
food/agriculture	density/count	tractors count	8633; 12111	2	2006	2014
food/agriculture	density/count	tree nursery percent	7489	1	2015	2015
food/agriculture	density/count	trees on agricultural areas percent	11508	1	2009	2009
food/agriculture	density/count	unconverted maize percent	8745	1	2014	2014
food/agriculture	density/count	uncultivated areas percent	8446	1	2014	2014
food/agriculture	density/count	unregulated agricultural areas percent	673	1	2021	2021
food/agriculture	density/count	untilled areas percent	11422	1	2009	2009
food/agriculture	density/count	vineyards and orchards percent	8429	1	2014	2014
food/agriculture	density/count	vineyards frequency	11843	1	2007	2007
food/agriculture	density/count	vineyards or pomiculture percent	4598	1	2018	2018
food/agriculture	density/count	vineyards percent	11080; 653; 7616; 8446; 8858; 9501; 9907	7	2010	2021
food/agriculture	density/count	viticulture cultivars percent	9501	1	2013	2013
food/agriculture	density/count	waste seeds rice density	4581	1	2018	2018
food/agriculture	density/count	waste seeds soybean density	4581	1	2018	2018
food/agriculture	density/count	woody cultivations percent	11080	1	2010	2010
food/agriculture	descriptive	agricultural and anthropic areas	6152	1	2017	2017
food/agriculture	descriptive	agricultural areas	6952; 7545; 107; 1805; 2538; 2605; 3062; 3183; 3638; 3642; 4397; 4541; 4563; 4630; 5192; 5449; 5488; 5829; 6439; 6929; 7219; 7226; 8112; 8499; 8736; 9223; 10814; 10951; 11876; 12322	30	2003	2021
food/agriculture	descriptive	agricultural areas 10m radius	2392	1	2020	2020
food/agriculture	descriptive	agricultural areas 500m radius	2993	1	2020	2020
food/agriculture	descriptive	agricultural areas and forest edges area size	3991	1	2019	2019
food/agriculture	descriptive	agricultural areas and natural vegetation mosaic	2644	1	2020	2020
food/agriculture	descriptive	agricultural areas bare soil edges length	6538	1	2016	2016
food/agriculture	descriptive	agricultural areas edge	2392	1	2020	2020
food/agriculture	descriptive	agricultural areas extensive	11515	1	2009	2009
food/agriculture	descriptive	agricultural areas grass edges length	6538	1	2016	2016
food/agriculture	descriptive	agricultural areas heterogeneous	3257; 5449; 5488; 10467; 11309	5	2009	2019
food/agriculture	descriptive	agricultural areas heterogeneous area size	2110	1	2020	2020
food/agriculture	descriptive	agricultural areas heterogeneous percent	828; 7898	2	2015	2021
food/agriculture	descriptive	agricultural areas intensive	11309; 11515	2	2009	2009
food/agriculture	descriptive	agricultural areas intensive percent 10km radius	9842	1	2013	2013
food/agriculture	descriptive	agricultural areas intensive percent 1km radius	9842	1	2013	2013
food/agriculture	descriptive	agricultural areas intensive percent 4km radius	9842	1	2013	2013
food/agriculture	descriptive	agricultural areas intensive percent 7km radius	9842	1	2013	2013
food/agriculture	descriptive	agricultural areas mixed	6439	1	2017	2017
food/agriculture	descriptive	agricultural areas mosaic	11381	1	2009	2009
food/agriculture	descriptive	agricultural areas natural	6856	1	2016	2016
food/agriculture	descriptive	agricultural areas patch	2392	1	2020	2020
food/agriculture	descriptive	agricultural areas riparian 100m radius	2068	1	2020	2020
food/agriculture	descriptive	agricultural areas riparian edges length	6538	1	2016	2016
food/agriculture	descriptive	agricultural areas shrub edges length	6538	1	2016	2016
food/agriculture	descriptive	agricultural areas tree edges length	6538	1	2016	2016
food/agriculture	descriptive	agricultural areas use type	4006	1	2019	2019
food/agriculture	descriptive	agricultural areas woody	10467; 11515	2	2009	2012
food/agriculture	descriptive	agricultural grasslands	5432	1	2017	2017
food/agriculture	descriptive	agricultural meadows	1935; 11428	2	2009	2020
food/agriculture	descriptive	agroforestry areas gyrate	7265	1	2016	2016
food/agriculture	descriptive	agroforestry without natural vegetation	2605	1	2020	2020
food/agriculture	descriptive	aquaculture finfish	1764	1	2020	2020
food/agriculture	descriptive	aquaculture sites	8451	1	2014	2014
food/agriculture	descriptive	arable and farming lands	6417	1	2017	2017
food/agriculture	descriptive	arable land	904; 4731; 5432; 6439; 6623; 7796; 9781; 9901; 9926; 10467; 11093; 11814; 11958; 12480	14	2000	2021
food/agriculture	descriptive	arable land and meadows residual percent	11508	1	2009	2009
food/agriculture	descriptive	arable land non-irrigated	4979; 8633	2	2014	2018
food/agriculture	descriptive	arable land unclassified percent	8745	1	2014	2014
food/agriculture	descriptive	arable land with trees	9901	1	2012	2012
food/agriculture	descriptive	complex cultivation patterns	2644; 4979	2	2018	2020
food/agriculture	descriptive	crop cereal	9319; 10975	2	2010	2013
food/agriculture	descriptive	crop dominance class	774	1	2021	2021
food/agriculture	descriptive	crop dry	1044	1	2021	2021
food/agriculture	descriptive	crop dry tree	11811	1	2007	2007
food/agriculture	descriptive	crop maize presence	637; 9529	2	2013	2021
food/agriculture	descriptive	crop oilseed rape	10062	1	2012	2012
food/agriculture	descriptive	crop soybean presence	637	1	2021	2021
food/agriculture	descriptive	crop summer cereals	10062	1	2012	2012
food/agriculture	descriptive	crop type	5760; 9574	2	2013	2017
food/agriculture	descriptive	crop winter cereals	10062	1	2012	2012
food/agriculture	descriptive	crop winter grain percent	8745; 10707	2	2011	2014
food/agriculture	descriptive	crop winter wheat crops percent	4470	1	2018	2018
food/agriculture	descriptive	cropland	4324; 8636; 813; 1143; 1171; 1293; 2479; 2510; 3057; 3114; 4554; 4900; 5411; 6183; 6961; 8493; 8761; 8768; 9569; 10989; 11397; 11425; 11784; 12228	24	2004	2021
food/agriculture	descriptive	cropland >50 percent and vegetation mosaic	2479	1	2020	2020
food/agriculture	descriptive	cropland and <50 percent vegetation mosaic	2479	1	2020	2020
food/agriculture	descriptive	cropland and grassland percent	7889	1	2015	2015
food/agriculture	descriptive	cropland and natural mosaic	8645	1	2014	2014
food/agriculture	descriptive	cropland and natural vegetation mosaic	1249; 3951	2	2019	2021
food/agriculture	descriptive	cropland and pastures	7798	1	2015	2015
food/agriculture	descriptive	cropland edges length sum	8712	1	2014	2014
food/agriculture	descriptive	cropland historical yr1900	6961	1	2016	2016
food/agriculture	descriptive	cropland mixed vegetation	9569	1	2013	2013
food/agriculture	descriptive	cropland or natural mosaic	10989	1	2010	2010
food/agriculture	descriptive	cropland rainfed	9359; 10635	2	2011	2013
food/agriculture	descriptive	cropland seeded	4530	1	2018	2018
food/agriculture	descriptive	cropland type	3950	1	2019	2019
food/agriculture	descriptive	cropland vegetation mosaic	4900	1	2018	2018
food/agriculture	descriptive	crops dry herbaceous present absent	6622; 11811	2	2007	2016
food/agriculture	descriptive	crops dry herbaceous present absent percent	11861	1	2007	2007
food/agriculture	descriptive	crops fruit tree	6622	1	2016	2016
food/agriculture	descriptive	crops nitrogen-fixing	1146	1	2021	2021
food/agriculture	descriptive	crops perennial	1146	1	2021	2021
food/agriculture	descriptive	cultivated areas	8372; 6978; 7641; 8016; 8964	5	2014	2016
food/agriculture	descriptive	cultivated areas heterogeneous and patchy	12228	1	2004	2004
food/agriculture	descriptive	cultivated areas mixed	9319	1	2013	2013
food/agriculture	descriptive	cultivated crops	7078	1	2016	2016
food/agriculture	descriptive	cultivations and plantations	4595	1	2018	2018
food/agriculture	descriptive	dredge fishing	1764	1	2020	2020
food/agriculture	descriptive	exotic trees for feeding	4557	1	2018	2018
food/agriculture	descriptive	fallow land	6623; 9319; 10975	3	2010	2016
food/agriculture	descriptive	fallow land 25m radius	9501	1	2013	2013
food/agriculture	descriptive	fallow land 50m radius	9501	1	2013	2013
food/agriculture	descriptive	family horticulture	9901	1	2012	2012
food/agriculture	descriptive	FAO ruminant production systems	5671	1	2017	2017
food/agriculture	descriptive	farmlands	2509	1	2020	2020
food/agriculture	descriptive	fertilizer type	9574	1	2013	2013
food/agriculture	descriptive	fishing vessel distribution cold store	8886	1	2014	2014
food/agriculture	descriptive	fishing vessel distribution freezer	8886	1	2014	2014
food/agriculture	descriptive	food source type human-related	5948	1	2017	2017
food/agriculture	descriptive	forest harvested	5394	1	2018	2018
food/agriculture	descriptive	grazing areas	1293; 2392; 6938; 9807; 11428	5	2009	2021
food/agriculture	descriptive	grazing areas absence	4174	1	2019	2019
food/agriculture	descriptive	grazing areas edge	7612	1	2015	2015
food/agriculture	descriptive	grazing edges length sum	8712	1	2014	2014
food/agriculture	descriptive	grazing intensity class	6239	1	2017	2017
food/agriculture	descriptive	grazing modified	1044	1	2021	2021
food/agriculture	descriptive	grazing natural	1044	1	2021	2021
food/agriculture	descriptive	grazing nongrazing areas	8663	1	2014	2014
food/agriculture	descriptive	harvesting presence	8207	1	2015	2015
food/agriculture	descriptive	heterogenous agricultural areas	7641	1	2015	2015
food/agriculture	descriptive	horse	5785	1	2017	2017
food/agriculture	descriptive	horticulture	9901	1	2012	2012
food/agriculture	descriptive	horticulture 10m radius	2392	1	2020	2020
food/agriculture	descriptive	horticulture edge	2392	1	2020	2020
food/agriculture	descriptive	irrigated agricultural areas	9359; 10467; 10635	3	2011	2013
food/agriculture	descriptive	irrigated areas	1044	1	2021	2021
food/agriculture	descriptive	irrigated crops	11381	1	2009	2009
food/agriculture	descriptive	irrigated fruit trees	11339	1	2009	2009
food/agriculture	descriptive	irrigated herbaceous crops	6622; 11339; 11811	3	2007	2016
food/agriculture	descriptive	irrigated tree crops	11811	1	2007	2007
food/agriculture	descriptive	irrigation system presence	1664	1	2020	2020
food/agriculture	descriptive	last tillage type	9574	1	2013	2013
food/agriculture	descriptive	livestock cattle presence	5785; 7633	2	2015	2017
food/agriculture	descriptive	livestock exploitation presence	12181	1	2005	2005
food/agriculture	descriptive	livestock free-grazing	2259	1	2020	2020
food/agriculture	descriptive	livestock use	901	1	2021	2021
food/agriculture	descriptive	meadow unfertilized	11427	1	2009	2009
food/agriculture	descriptive	mercury fish advisory	6444	1	2017	2017
food/agriculture	descriptive	mixed cultivation patterns	8633	1	2014	2014
food/agriculture	descriptive	nitrogen fertilizer	408	1	2021	2021
food/agriculture	descriptive	non-irrigated arable land	25; 2644	2	2020	2021
food/agriculture	descriptive	non-irrigated crops	11381	1	2009	2009
food/agriculture	descriptive	non-irrigated fruit trees	11339	1	2009	2009
food/agriculture	descriptive	non-irrigated herbaceous crops	11339	1	2009	2009
food/agriculture	descriptive	non-irrigated vineyards	11339	1	2009	2009
food/agriculture	descriptive	open plantations coffee percent	7489	1	2015	2015
food/agriculture	descriptive	orchards	718; 9901; 10062	3	2012	2021
food/agriculture	descriptive	orchards fruit and olives	1373; 12283	2	2004	2021
food/agriculture	descriptive	orchards fruit tree	2644	1	2020	2020
food/agriculture	descriptive	orchards fruit tree and berries	4472	1	2018	2018
food/agriculture	descriptive	orchards olives	6622; 9901; 11381	3	2009	2016
food/agriculture	descriptive	overgrazing coefficient	3402	1	2019	2019
food/agriculture	descriptive	pastoral areas residual	9182	1	2014	2014
food/agriculture	descriptive	pastures	25; 373; 3114; 3257; 4554; 4979; 5240; 6622; 6856; 6961; 8768; 9322; 9926; 10114; 11093; 11427	16	2009	2021
food/agriculture	descriptive	pastures and forage grasslands	4530	1	2018	2018
food/agriculture	descriptive	pastures and non-tilled grasses	12036	1	2006	2006
food/agriculture	descriptive	pastures gyrate	7265	1	2016	2016
food/agriculture	descriptive	pastures high mountain	11427	1	2009	2009
food/agriculture	descriptive	pastures historical yr1900	6961	1	2016	2016
food/agriculture	descriptive	pastures improved	5411; 5734	2	2017	2017
food/agriculture	descriptive	pastures mean cover class	12051	1	2006	2006
food/agriculture	descriptive	pastures natural	2605; 11515	2	2009	2020
food/agriculture	descriptive	pastures type	11259	1	2010	2010
food/agriculture	descriptive	pastures unfertilized	11427	1	2009	2009
food/agriculture	descriptive	pastures unimproved	5411	1	2017	2017
food/agriculture	descriptive	permanent crop land use upstream	4806	1	2018	2018
food/agriculture	descriptive	permanent crops	5449; 9781	2	2013	2017
food/agriculture	descriptive	permanent crops and pastures	6439	1	2017	2017
food/agriculture	descriptive	permanent cultures	5240	1	2018	2018
food/agriculture	descriptive	phosphorus fertilizer	408	1	2021	2021
food/agriculture	descriptive	plantation	7702	1	2015	2015
food/agriculture	descriptive	plantation and vegetation matrix	12331	1	2003	2003
food/agriculture	descriptive	plantation non-native conifer forest	5432	1	2017	2017
food/agriculture	descriptive	plantations acacia percent	2461	1	2020	2020
food/agriculture	descriptive	plantations adult poplar percent	7633	1	2015	2015
food/agriculture	descriptive	plantations adult willow percent	7633	1	2015	2015
food/agriculture	descriptive	plantations coconut percent	7489	1	2015	2015
food/agriculture	descriptive	plantations coffee percent	7489	1	2015	2015
food/agriculture	descriptive	plantations coniferous percent	10529	1	2011	2011
food/agriculture	descriptive	plantations eucalyptus frequency	2152	1	2020	2020
food/agriculture	descriptive	plantations eucalyptus percent	8860; 12283	2	2004	2014
food/agriculture	descriptive	plantations fruit	4979	1	2018	2018
food/agriculture	descriptive	plantations fruit and berry percent	9512; 9907	2	2012	2013
food/agriculture	descriptive	plantations old deciduous conifer percent	8724	1	2014	2014
food/agriculture	descriptive	plantations old evergreen conifer percent	8724	1	2014	2014
food/agriculture	descriptive	plantations percent	6482; 10126; 10921	3	2011	2016
food/agriculture	descriptive	plantations pine	9319	1	2013	2013
food/agriculture	descriptive	plantations pine and eucalyptus percent	3192	1	2019	2019
food/agriculture	descriptive	plantations poplar	9901	1	2012	2012
food/agriculture	descriptive	plantations woody	9901	1	2012	2012
food/agriculture	descriptive	plantations young evergreen conifer percent	8724	1	2014	2014
food/agriculture	descriptive	plantations young poplar percent	7633	1	2015	2015
food/agriculture	descriptive	plantations young willow percent	7633	1	2015	2015
food/agriculture	descriptive	ploughing class	9574	1	2013	2013
food/agriculture	descriptive	rice fields	9901; 11143	2	2010	2012
food/agriculture	descriptive	rice paddy	200; 3638; 8186; 10047; 10467	5	2012	2021
food/agriculture	descriptive	row crop fields	12036	1	2006	2006
food/agriculture	descriptive	row crops	5734	1	2017	2017
food/agriculture	descriptive	sea fisheries areas	8451	1	2014	2014
food/agriculture	descriptive	shellfish aquaculture	1764	1	2020	2020
food/agriculture	descriptive	tree plantations	1935; 5734	2	2017	2020
food/agriculture	descriptive	tree plantations percent	12366	1	2003	2003
food/agriculture	descriptive	uncultivated land	10114	1	2012	2012
food/agriculture	descriptive	vineyards	904; 1373; 2644; 4979; 6622; 7016; 9319; 9901; 10114; 11381	10	2009	2021
food/agriculture	descriptive	vineyards 25m radius	9501	1	2013	2013
food/agriculture	descriptive	vineyards 50m radius	9501	1	2013	2013
food/agriculture	descriptive	vineyards and olive tree orchards	12228	1	2004	2004
food/agriculture	descriptive	viticulture	9501	1	2013	2013
food/agriculture	descriptive	viticulture traction or terracing	9501	1	2013	2013
food/agriculture	distance	abandoned agricultural areas new distance	8233	1	2015	2015
food/agriculture	distance	abandoned agricultural areas old distance	8233	1	2015	2015
food/agriculture	distance	abandoned plantation distance	7172	1	2016	2016
food/agriculture	distance	agricultural areas adjacency	11125	1	2010	2010
food/agriculture	distance	agricultural areas adjacency watershed	11125	1	2010	2010
food/agriculture	distance	agricultural areas adjacency watershed mean	11125	1	2010	2010
food/agriculture	distance	agricultural areas and orchards distance	4722	1	2018	2018
food/agriculture	distance	agricultural areas distance	4528; 10897; 643; 1100; 1295; 1516; 2087; 2213; 2517; 2684; 3688; 3737; 3770; 4396; 4724; 4728; 4749; 4975; 5323; 5590; 6538; 7172; 7216; 7260; 8287; 8370; 8428; 8750; 9392; 9562; 9678; 10688; 11089; 11489; 11794; 11931; 12246	37	2004	2021
food/agriculture	distance	agricultural areas distance 100m radius	11546	1	2009	2009
food/agriculture	distance	agricultural areas distance 1km radius	11546	1	2009	2009
food/agriculture	distance	agricultural areas distance 2km radius	11546	1	2009	2009
food/agriculture	distance	agricultural areas distance 30m radius	11546	1	2009	2009
food/agriculture	distance	agricultural areas distance 500m radius	11546	1	2009	2009
food/agriculture	distance	agricultural areas extensive distance	10897	1	2011	2011
food/agriculture	distance	anthropic meadows and thickets distance	800	1	2021	2021
food/agriculture	distance	apple orchards and oat fields distance	1805; 3183	2	2019	2020
food/agriculture	distance	aquaculture distance	171; 556	2	2021	2021
food/agriculture	distance	aquaculture salmon distance	3493; 6890	2	2016	2019
food/agriculture	distance	arable horticulture distance	107	1	2021	2021
food/agriculture	distance	arable land distance	820; 2670; 3019; 4147; 5358; 8233; 10493; 11357	8	2009	2021
food/agriculture	distance	arable land non-irrigated distance	2475	1	2020	2020
food/agriculture	distance	artificial tree plantations distance	3737	1	2019	2019
food/agriculture	distance	complex cultivation patterns distance	8370	1	2014	2014
food/agriculture	distance	crcropland vegetation mosaic distance	71; 3550; 7508	3	2015	2021
food/agriculture	distance	crop and native mosaic distance	753	1	2021	2021
food/agriculture	distance	cropland adjacency	4989	1	2018	2018
food/agriculture	distance	cropland and vegetation mosaic distance	8306	1	2015	2015
food/agriculture	distance	cropland distance	71; 178; 375; 753; 3431; 3957; 3988; 4739; 4932; 5206; 5358; 5781; 5835; 6522; 7508; 8173; 10980	17	2010	2021
food/agriculture	distance	cropland extent	1213	1	2021	2021
food/agriculture	distance	cropland rainfed distance	8306	1	2015	2015
food/agriculture	distance	cultivated areas distance	5198; 6224; 10959	3	2010	2018
food/agriculture	distance	cultivated crops distance	5066	1	2018	2018
food/agriculture	distance	farm pond distance	3073	1	2019	2019
food/agriculture	distance	farm roads distance	7021	1	2016	2016
food/agriculture	distance	farmlands distance	655; 1446; 3373; 3617; 4050; 4620; 4798; 5784; 6295; 6421; 6879; 7021; 7273; 9163; 10187	15	2012	2021
food/agriculture	distance	farmlands dry distance	352; 5848; 6147	3	2017	2021
food/agriculture	distance	fishing activity distance	7026	1	2016	2016
food/agriculture	distance	fishing distance	4739	1	2018	2018
food/agriculture	distance	fishing haul depth	8323	1	2015	2015
food/agriculture	distance	fishing ports sailing distance	1418	1	2021	2021
food/agriculture	distance	grazing adjacency	4989	1	2018	2018
food/agriculture	distance	grazing distance	4739	1	2018	2018
food/agriculture	distance	harvested forest hardwood poletimber distance	12481	1	2000	2000
food/agriculture	distance	harvested forest hardwood regeneration distance	12481	1	2000	2000
food/agriculture	distance	harvested forest hardwood sawtimber distance	12481	1	2000	2000
food/agriculture	distance	harvested forest mixed poletimber burned >3yrs distance	12481	1	2000	2000
food/agriculture	distance	harvested forest mixed regeneration distance	12481	1	2000	2000
food/agriculture	distance	harvested forest mixed sawtimber burned <3yrs distance	12481	1	2000	2000
food/agriculture	distance	harvested forest mixed sawtimber burned >3yrs distance	12481	1	2000	2000
food/agriculture	distance	harvested forest pine poletimber burned >3yrs distance	12481	1	2000	2000
food/agriculture	distance	harvested forest pine regeneration distance	12481	1	2000	2000
food/agriculture	distance	harvested forest pine sawtimber burned <3yrs distance	12481	1	2000	2000
food/agriculture	distance	harvested forest pine sawtimber burned >3yrs distance	12481	1	2000	2000
food/agriculture	distance	irrigated areas distance	11037	1	2010	2010
food/agriculture	distance	irrigated farmlands distance	352; 5848; 6147; 7802	4	2015	2021
food/agriculture	distance	irrigated land permanent distance	2475	1	2020	2020
food/agriculture	distance	irrigation canal distance	1027	1	2021	2021
food/agriculture	distance	livestock cattle farm distance	11931	1	2007	2007
food/agriculture	distance	livestock cattle pastures distance	6879	1	2016	2016
food/agriculture	distance	livestock depredation event cost distance	5488	1	2017	2017
food/agriculture	distance	livestock grazing distance	3373	1	2019	2019
food/agriculture	distance	livestock sheep farm distance	5488	1	2017	2017
food/agriculture	distance	orchards distance	4932; 5382; 11489	3	2009	2018
food/agriculture	distance	orchards olives distance	8370	1	2014	2014
food/agriculture	distance	palm oil plantation distance	4480	1	2018	2018
food/agriculture	distance	pastoral land distance	2478	1	2020	2020
food/agriculture	distance	pastures and crops distance	2104	1	2020	2020
food/agriculture	distance	pastures cropland distance	985	1	2021	2021
food/agriculture	distance	pastures distance	2259; 2684; 3431; 3737; 4932; 5206; 5358; 6224; 6877; 8287; 9908	11	2012	2020
food/agriculture	distance	perennial crops distance	8233	1	2015	2015
food/agriculture	distance	plantation forests distance	4722	1	2018	2018
food/agriculture	distance	plantations distance	800	1	2021	2021
food/agriculture	distance	rangeland distance	1295; 4722; 5835; 6147	4	2017	2021
food/agriculture	distance	rangeland good distance	375	1	2021	2021
food/agriculture	distance	rangeland poor distance	375	1	2021	2021
food/agriculture	distance	rice paddy distance	643; 3438; 10187; 11089	4	2010	2021
food/agriculture	distance	roads farmlands distance	5564	1	2017	2017
food/agriculture	distance	shellfish farm distance	3493	1	2019	2019
food/agriculture	distance	tea plantations distance	7882	1	2015	2015
food/agriculture	distance	timber harvest area distance	10688	1	2011	2011
food/agriculture	distance	tree plantation distance	3431; 4739	2	2018	2019
food/agriculture	distance	winery distance	4006	1	2019	2019
food/agriculture	index	agricultural areas aggregation index	9025	1	2014	2014
food/agriculture	index	agricultural areas clumpiness	6533	1	2016	2016
food/agriculture	index	agricultural areas cohesion	9025	1	2014	2014
food/agriculture	index	agricultural areas low-intensity	11814; 11958	2	2007	2007
food/agriculture	index	agricultural modification	5174	1	2018	2018
food/agriculture	index	crop patch cohesion index	827	1	2021	2021
food/agriculture	index	cropland index	2211	1	2020	2020
food/agriculture	index	fertilizer input index	2447	1	2020	2020
food/agriculture	index	fishing activity index	8644	1	2014	2014
food/agriculture	index	fishing effort	2417; 7715	2	2015	2020
food/agriculture	index	fishing effort boat	5197	1	2018	2018
food/agriculture	index	fishing effort shore	5197	1	2018	2018
food/agriculture	index	grazing capacity	9412	1	2013	2013
food/agriculture	index	grazing intensity	2392; 8717; 10387; 12472	4	2000	2020
food/agriculture	index	grazing intensity index	12472	1	2000	2000
food/agriculture	index	harvest treatment index	5015	1	2018	2018
food/agriculture	index	harvest wild yams intensity	7962	1	2015	2015
food/agriculture	index	human footprint agricultural	8750	1	2014	2014
food/agriculture	index	livestock encounter rate	9415	1	2013	2013
food/agriculture	index	livestock large use probability	9496	1	2013	2013
food/agriculture	index	meadow middle intensity use	11427	1	2009	2009
food/agriculture	index	pastures change yr1900-2005	6961	1	2016	2016
food/agriculture	index	pastures high productivity	1231	1	2021	2021
food/agriculture	index	pastures low productivity	1231	1	2021	2021
food/agriculture	index	ship fishing sales value	1418	1	2021	2021
food/agriculture	index	small livestock use probability	9496	1	2013	2013
food/agriculture	index	vineyards index	2211	1	2020	2020
food/agriculture	index	wet pastures ratio	11400	1	2009	2009
food/agriculture	size	agricultural areas area-weighted mean	1245; 9025	2	2014	2021
food/agriculture	size	agricultural areas area size	1441; 4706; 5323; 7016; 9715; 10730	6	2011	2021
food/agriculture	size	agricultural areas mean size	10899	1	2011	2011
food/agriculture	size	agricultural areas mean size 1000m radius	6414	1	2017	2017
food/agriculture	size	agricultural areas mean size 100m riparian radius	11439	1	2009	2009
food/agriculture	size	agricultural areas mean size 100m upstream radius	11439	1	2009	2009
food/agriculture	size	agricultural areas mean size 2000m radius	6414	1	2017	2017
food/agriculture	size	agricultural areas mean size 250m radius	6414	1	2017	2017
food/agriculture	size	agricultural areas mean size 500m radius	6414	1	2017	2017
food/agriculture	size	agricultural areas mean size subcatchment radius	11439	1	2009	2009
food/agriculture	size	agricultural areas other size	6447	1	2017	2017
food/agriculture	size	agricultural areas patch size mean	11543	1	2009	2009
food/agriculture	size	agricultural areas size	1882	1	2020	2020
food/agriculture	size	agricultural areas with irrigated areas ha	4706	1	2018	2018
food/agriculture	size	agricultural other area size	2098	1	2020	2020
food/agriculture	size	agricultural upstream area	7845	1	2015	2015
food/agriculture	size	agroforestry areas area-weighted mean	7265	1	2016	2016
food/agriculture	size	arable horticulture area size	10958	1	2010	2010
food/agriculture	size	arable land area size	2110; 2447	2	2020	2020
food/agriculture	size	arable land area size 1500m radius	2980	1	2020	2020
food/agriculture	size	arable land with trees size	10232	1	2012	2012
food/agriculture	size	cassava harvested area size	10909	1	2011	2011
food/agriculture	size	crop damage beans area size	12484	1	2000	2000
food/agriculture	size	crop damage coffee area size	12484	1	2000	2000
food/agriculture	size	crop damage corn area size	12484	1	2000	2000
food/agriculture	size	crop damage grasses area size	12484	1	2000	2000
food/agriculture	size	crop damage oats area size	12484	1	2000	2000
food/agriculture	size	crop damage rice area size	12484	1	2000	2000
food/agriculture	size	crop damage sorghum area size	12484	1	2000	2000
food/agriculture	size	crop damage sugarcane area size	12484	1	2000	2000
food/agriculture	size	crop damage wheat area size	12484	1	2000	2000
food/agriculture	size	crop height April	5760	1	2017	2017
food/agriculture	size	crop height May	5760	1	2017	2017
food/agriculture	size	crop shaded coffee area size	10730	1	2011	2011
food/agriculture	size	cropland area-weighted mean	7265	1	2016	2016
food/agriculture	size	cropland area change yr1900-2005	6961	1	2016	2016
food/agriculture	size	cropland edge length	4989; 7612	2	2015	2018
food/agriculture	size	cropland size	1441; 4989; 7612	3	2015	2021
food/agriculture	size	cultivated areas size	510; 2046	2	2020	2021
food/agriculture	size	farmlands area size	655; 7021; 7720	3	2015	2021
food/agriculture	size	farmlands area size km	5564	1	2017	2017
food/agriculture	size	grapevine cultivar size	7535	1	2015	2015
food/agriculture	size	grazing areas size	4989; 7612	2	2015	2018
food/agriculture	size	grazing edge length	4989	1	2018	2018
food/agriculture	size	harvested area	7702	1	2015	2015
food/agriculture	size	meadows and orchards area size	9589	1	2013	2013
food/agriculture	size	non-irrigated arable land size	10232	1	2012	2012
food/agriculture	size	orchards tree DBH	1664	1	2020	2020
food/agriculture	size	orchards tree height	1664	1	2020	2020
food/agriculture	size	pastures and meadows area size	2046	1	2020	2020
food/agriculture	size	pastures and permanent grassland size	10232	1	2012	2012
food/agriculture	size	pastures area-weighted mean	7265	1	2016	2016
food/agriculture	size	pastures area size	7450; 10730	2	2011	2015
food/agriculture	size	pastures intensive area	11855	1	2007	2007
food/agriculture	size	pastures patch mean size	10899; 11439	2	2009	2011
food/agriculture	size	pastures patch mean size 100m upstream radius	11439	1	2009	2009
food/agriculture	size	pastures patch mean size subcatchment radius	11439	1	2009	2009
food/agriculture	size	pastures patch size mean	11543	1	2009	2009
food/agriculture	size	pastures size	2110; 10958	2	2010	2020
food/agriculture	size	pastures size 1500m radius	2980	1	2020	2020
food/agriculture	size	pastures size mean	12331	1	2003	2003
food/agriculture	size	reindeer husbandry area	4787	1	2018	2018
food/agriculture	size	rice paddy area size	2098; 340; 6447	3	2017	2021
food/agriculture	size	rice paddy to forest edge total length	3961	1	2019	2019
food/agriculture	size	scrub pastures size	11815	1	2007	2007
food/agriculture	size	tea plantation upstream area	7845	1	2015	2015
food/agriculture	size	vineyards area size	7016; 9589; 10232	3	2012	2016
food/agriculture	time	cropland abandonment duration	2946	1	2020	2020
food/agriculture	time	field activities period	10607	1	2011	2011
food/agriculture	time	grazing annual days	11259	1	2010	2010
food/agriculture	time	orchards years since planting	1664	1	2020	2020
food/agriculture	time	pastures abandonment duration	2946	1	2020	2020
food/agriculture	time	viticulture age class	9501	1	2013	2013
human presence	density/count	anthropogenic areas percent	1110; 1964	2	2020	2021
human presence	density/count	anthropogenic habitat percent	755; 824	2	2021	2021
human presence	density/count	human-dominated areas percent	8168	1	2015	2015
human presence	density/count	human features density	8173	1	2015	2015
human presence	density/count	human land use percent	6595	1	2016	2016
human presence	density/count	human populated areas density	8768	1	2014	2014
human presence	density/count	moved in yr1950-1990 percent	5192	1	2018	2018
human presence	descriptive	anthrome class	5775	1	2017	2017
human presence	descriptive	anthropogenic activity type	7633	1	2015	2015
human presence	descriptive	anthropogenic biome	9539	1	2013	2013
human presence	descriptive	anthropogenic elements	11428	1	2009	2009
human presence	descriptive	anthropogenic land	3235; 6444	2	2017	2019
human presence	descriptive	anthropogenic land historic	2129	1	2020	2020
human presence	descriptive	anthropogenic land percent	3134; 9733	2	2013	2019
human presence	descriptive	human-dominated landscape	10179	1	2012	2012
human presence	descriptive	human areas	6856	1	2016	2016
human presence	descriptive	human influence and NE expansion status	8752	1	2014	2014
human presence	descriptive	human influence and NW expansion status	8752	1	2014	2014
human presence	descriptive	human land use	7702; 7792; 9359	3	2013	2015
human presence	descriptive	human presence	6102	1	2017	2017
human presence	distance	anthropogenic areas distance	1964	1	2020	2020
human presence	distance	anthropogenic distance	5222	1	2018	2018
human presence	distance	anthropogenic influence distance	886	1	2021	2021
human presence	distance	human-dominated areas distance	6102	1	2017	2017
human presence	distance	human activity distance	523; 3613; 9512; 10649; 11379; 12019	6	2006	2021
human presence	distance	human areas distance	6856	1	2016	2016
human presence	distance	human features distance	8173	1	2015	2015
human presence	distance	human influence areas distance	8149	1	2015	2015
human presence	distance	human land use distance	2205	1	2020	2020
human presence	distance	human populated areas distance	4023	1	2019	2019
human presence	index	human activity high	5648	1	2017	2017
human presence	index	human activity low	5648	1	2017	2017
human presence	index	human activity medium	5648	1	2017	2017
human presence	index	human footprint index	1466; 1626; 71; 95; 200; 254; 297; 326; 373; 408; 554; 566; 577; 651; 718; 753; 1044; 1099; 1109; 1201; 1202; 1210; 1217; 1249; 1462; 1669; 1742; 1762; 1992; 2213; 2267; 2456; 2500; 2530; 2630; 2935; 3290; 3303; 3405; 3682; 3781; 3843; 3951; 4143; 4350; 4731; 5114; 5358; 5457; 5554; 5562; 5775; 5903; 5935; 5999; 6375; 6439; 6485; 7252; 7432; 7874; 7889; 7913; 8222; 8502; 8750; 9035; 9278; 9521; 9…	74	2010	2021
human presence	index	human footprint non-linear	8750	1	2014	2014
human presence	index	human influence index	622; 632; 1013; 1048; 1121; 1165; 1658; 1666; 1767; 2029; 2290; 2329; 2854; 3238; 3581; 3585; 4315; 4480; 4713; 4844; 4850; 5352; 5896; 6051; 6613; 6939; 7190; 7338; 8261; 8482; 8752; 8970; 9740; 9785; 11008; 11244	36	2010	2021
infrastructure	density/count	agricultural areas and developed areas percent	3326	1	2019	2019
infrastructure	density/count	agricultural areas and urban areas percent watershed	10946	1	2010	2010
infrastructure	density/count	apartments inhabited count	12111	1	2006	2006
infrastructure	density/count	apartments percent	4949	1	2018	2018
infrastructure	density/count	artificial flooding percent	2730	1	2020	2020
infrastructure	density/count	artificial land percent	1324; 6478; 6533	3	2016	2021
infrastructure	density/count	artificial urban areas percent	2	1	2021	2021
infrastructure	density/count	buildings area sum	7496	1	2015	2015
infrastructure	density/count	buildings count	7787	1	2015	2015
infrastructure	density/count	buildings density	6282; 7448; 8300; 9025; 9760; 10692	6	2011	2017
infrastructure	density/count	buildings density 250m radius	2326	1	2020	2020
infrastructure	density/count	buildings density 2km radius	10296	1	2012	2012
infrastructure	density/count	buildings paved and vegetation mosaic percent	875	1	2021	2021
infrastructure	density/count	buildings percent	320; 556; 7882; 8013; 8098	5	2015	2021
infrastructure	density/count	built-up areas and gardens percent	9758	1	2013	2013
infrastructure	density/count	built-up areas density	1245	1	2021	2021
infrastructure	density/count	built-up areas density 50m radius	4557	1	2018	2018
infrastructure	density/count	built-up areas percent	1587; 357; 653; 1245; 2969; 3758; 4039; 4877; 6482; 6485; 8710; 9398; 9424; 9782; 11413; 11861	16	2007	2021
infrastructure	density/count	built-up areas percent 2500m radius	11489	1	2009	2009
infrastructure	density/count	built-up areas percent 50m radius	10992; 11489	2	2009	2010
infrastructure	density/count	cities density	10179	1	2012	2012
infrastructure	density/count	cities percent	7489	1	2015	2015
infrastructure	density/count	commercial and services percent	1444	1	2021	2021
infrastructure	density/count	communication towers density	9557	1	2013	2013
infrastructure	density/count	construction sites percent	9907	1	2012	2012
infrastructure	density/count	developed areas age mean	10883	1	2011	2011
infrastructure	density/count	developed areas density	5098; 9374	2	2013	2018
infrastructure	density/count	developed areas exposed percent	10899	1	2011	2011
infrastructure	density/count	developed areas patch count 100ha radius	11439	1	2009	2009
infrastructure	density/count	developed areas patch count 100ha radius 100m upstream radius	11439	1	2009	2009
infrastructure	density/count	developed areas patch count 100ha radius subcatchment radius	11439	1	2009	2009
infrastructure	density/count	developed areas percent	1444; 4918; 5713; 995; 2086; 2295; 2369; 2730; 3609; 5631; 5728; 7638; 7880; 8084; 8147; 8722; 8964; 9171; 9374; 9557; 9562; 9590; 9675; 9731	24	2013	2021
infrastructure	density/count	developed areas percent 1000m radius	2336; 6865	2	2016	2020
infrastructure	density/count	developed areas percent 100m radius	2336; 11546	2	2009	2020
infrastructure	density/count	developed areas percent 100m riparian radius	11439	1	2009	2009
infrastructure	density/count	developed areas percent 100m upstream radius	11439	1	2009	2009
infrastructure	density/count	developed areas percent 1km radius	11546	1	2009	2009
infrastructure	density/count	developed areas percent 2000m radius	2336	1	2020	2020
infrastructure	density/count	developed areas percent 200m radius	2336	1	2020	2020
infrastructure	density/count	developed areas percent 2km radius	11546	1	2009	2009
infrastructure	density/count	developed areas percent 30m radius	11546	1	2009	2009
infrastructure	density/count	developed areas percent 5000m radius	2336	1	2020	2020
infrastructure	density/count	developed areas percent 500m radius	2336; 11546	2	2009	2020
infrastructure	density/count	developed areas percent subcatchment radius	11439	1	2009	2009
infrastructure	density/count	developed open space percent	1960; 2730; 3626; 4470; 8953	5	2014	2020
infrastructure	density/count	developed open space percent 100m radius	910	1	2021	2021
infrastructure	density/count	developed open space percent 1215m radius	180	1	2021	2021
infrastructure	density/count	developed open space percent 165m radius	180	1	2021	2021
infrastructure	density/count	developed open space percent 1km radius	910	1	2021	2021
infrastructure	density/count	developed open space percent 2500m radius	11489	1	2009	2009
infrastructure	density/count	developed open space percent 315m radius	180	1	2021	2021
infrastructure	density/count	developed open space percent 50m radius	11489	1	2009	2009
infrastructure	density/count	developed open space percent 615m radius	180	1	2021	2021
infrastructure	density/count	developed open space percent catchment	6436	1	2017	2017
infrastructure	density/count	developed or exposed area count 100ha radius	11543	1	2009	2009
infrastructure	density/count	developed or exposed area percent	11543	1	2009	2009
infrastructure	density/count	developed residential or urban areas percent	10742	1	2011	2011
infrastructure	density/count	dike impounded percent	2730	1	2020	2020
infrastructure	density/count	discontinuous urban fabric percent	828; 9907	2	2012	2021
infrastructure	density/count	discontinuous urban fabric percent 1km radius	9809	1	2013	2013
infrastructure	density/count	disturbance frequency aboveground	11564	1	2008	2008
infrastructure	density/count	disturbance frequency aboveground^2	11564	1	2008	2008
infrastructure	density/count	disturbance frequency belowground	11564	1	2008	2008
infrastructure	density/count	disturbance frequency belowground^2	11564	1	2008	2008
infrastructure	density/count	extra-urban miscellaneous percent	9426	1	2013	2013
infrastructure	density/count	factory area 20km radius percent	2376	1	2020	2020
infrastructure	density/count	forest and urban edge density	12175	1	2005	2005
infrastructure	density/count	forest rural settlements cover percent	9022	1	2014	2014
infrastructure	density/count	forest to urban ratio 200m to 20m radius percent	7449	1	2015	2015
infrastructure	density/count	fragmented forest or urban areas percent	10921	1	2011	2011
infrastructure	density/count	house density	6102; 6679	2	2016	2017
infrastructure	density/count	houses built yr1950-1990 percent	5192	1	2018	2018
infrastructure	density/count	houses in towns count	7489	1	2015	2015
infrastructure	density/count	houses percent	4949	1	2018	2018
infrastructure	density/count	housing conditions best percent	3647	1	2019	2019
infrastructure	density/count	housing conditions worst percent	3647	1	2019	2019
infrastructure	density/count	housing density	8860; 3114; 3647; 9069	4	2014	2019
infrastructure	density/count	housing percent	9501	1	2013	2013
infrastructure	density/count	human population density settlements	2038	1	2020	2020
infrastructure	density/count	human population density urban	4784; 6147	2	2017	2018
infrastructure	density/count	impervious surfaces frequency	2750	1	2020	2020
infrastructure	density/count	impervious surfaces percent	212; 320; 673; 2211; 2229; 2888; 3647; 3808; 4006; 4010; 4227; 4396; 4524; 4868; 5125; 6279; 6444; 8300; 9534; 10682; 10699; 11089	22	2010	2021
infrastructure	density/count	impervious surfaces percent 2km radius	10170	1	2012	2012
infrastructure	density/count	industrial and military areas percent	1444	1	2021	2021
infrastructure	density/count	industrial areas density	7052	1	2016	2016
infrastructure	density/count	industrial areas percent	7849	1	2015	2015
infrastructure	density/count	infrastructure and settlements percent	3786	1	2019	2019
infrastructure	density/count	infrastructure percent	2885; 12277	2	2004	2020
infrastructure	density/count	isolated houses count	7489	1	2015	2015
infrastructure	density/count	landfill frequency	9678	1	2013	2013
infrastructure	density/count	low-medium urban areas percent	1444	1	2021	2021
infrastructure	density/count	occupied buildings percent	9184	1	2014	2014
infrastructure	density/count	open area and urban edge density	12175	1	2005	2005
infrastructure	density/count	pastures close to settlements percent	11508	1	2009	2009
infrastructure	density/count	paved area percent	875	1	2021	2021
infrastructure	density/count	polder cover percent	8692	1	2014	2014
infrastructure	density/count	residences count	7993	1	2015	2015
infrastructure	density/count	residential area 20km radius percent	2376	1	2020	2020
infrastructure	density/count	residential areas density	7517; 5767; 6362	3	2015	2017
infrastructure	density/count	residential areas low-medium density percent	1444	1	2021	2021
infrastructure	density/count	residential areas percent	673; 9532	2	2013	2021
infrastructure	density/count	roads gravel density	5488	1	2017	2017
infrastructure	density/count	roof sheet-steel-made percent	4868	1	2018	2018
infrastructure	density/count	rural areas density	3642	1	2019	2019
infrastructure	density/count	rural areas percent	2885	1	2020	2020
infrastructure	density/count	scattered-density urban areas percent	7849	1	2015	2015
infrastructure	density/count	settlements and agricultural areas percent	9520; 11317	2	2009	2013
infrastructure	density/count	settlements and developed areas percent	10126	1	2012	2012
infrastructure	density/count	settlements and urban areas percent	11794	1	2007	2007
infrastructure	density/count	settlements count 25ha radius	12109	1	2006	2006
infrastructure	density/count	settlements count mean 10km	12109	1	2006	2006
infrastructure	density/count	settlements dense percent	6079	1	2017	2017
infrastructure	density/count	settlements density	1245; 2395; 5599; 6536; 7052; 8692; 10827	7	2011	2021
infrastructure	density/count	settlements density 1000m radius	6414	1	2017	2017
infrastructure	density/count	settlements density 2000m radius	6414	1	2017	2017
infrastructure	density/count	settlements density 250m radius	6414	1	2017	2017
infrastructure	density/count	settlements density 500m radius	6414	1	2017	2017
infrastructure	density/count	settlements density weighted	2429	1	2020	2020
infrastructure	density/count	settlements largest patch percent 1000m radius	6414	1	2017	2017
infrastructure	density/count	settlements largest patch percent 2000m radius	6414	1	2017	2017
infrastructure	density/count	settlements largest patch percent 250m radius	6414	1	2017	2017
infrastructure	density/count	settlements largest patch percent 500m radius	6414	1	2017	2017
infrastructure	density/count	settlements percent	1322; 1891; 4441; 4598; 8016	5	2015	2021
infrastructure	density/count	settlements percent 1000m radius	6414	1	2017	2017
infrastructure	density/count	settlements percent 2000m radius	6414	1	2017	2017
infrastructure	density/count	settlements percent 250m radius	6414	1	2017	2017
infrastructure	density/count	settlements percent 500m radius	6414	1	2017	2017
infrastructure	density/count	settlements percent 6km radius	1590	1	2021	2021
infrastructure	density/count	settlements sparse percent	6079	1	2017	2017
infrastructure	density/count	settlements urban percent	6586	1	2016	2016
infrastructure	density/count	settling lagoons percent	7489	1	2015	2015
infrastructure	density/count	streets and roads percent	10707	1	2011	2011
infrastructure	density/count	suburban areas frequency	107	1	2021	2021
infrastructure	density/count	suburban areas percent	4241; 11931	2	2007	2019
infrastructure	density/count	towns density	813; 12243	2	2004	2021
infrastructure	density/count	towns frequency	11843	1	2007	2007
infrastructure	density/count	towns or cities percent 10km radius	9842	1	2013	2013
infrastructure	density/count	towns or cities percent 1km radius	9842	1	2013	2013
infrastructure	density/count	towns or cities percent 4km radius	9842	1	2013	2013
infrastructure	density/count	towns or cities percent 7km radius	9842	1	2013	2013
infrastructure	density/count	towns percent	7489	1	2015	2015
infrastructure	density/count	transports infrastructure density	7448	1	2015	2015
infrastructure	density/count	urban-industrial and commercial lands percent	11119	1	2010	2010
infrastructure	density/count	urban and artificial paved roads percent	7849	1	2015	2015
infrastructure	density/count	urban and built-up areas percent	754; 1214; 3951; 4164; 4882; 5805	6	2017	2021
infrastructure	density/count	urban and forest percent 750m radius	11686	1	2008	2008
infrastructure	density/count	urban and suburban areas percent 500m radius	5642	1	2017	2017
infrastructure	density/count	urban areas count	9108	1	2014	2014
infrastructure	density/count	urban areas density	7265; 7439; 8634; 9939	4	2012	2016
infrastructure	density/count	urban areas diffuse percent	2371	1	2020	2020
infrastructure	density/count	urban areas frequency	2152	1	2020	2020
infrastructure	density/count	urban areas low-density	3638	1	2019	2019
infrastructure	density/count	urban areas low-density percent	1186; 7849	2	2015	2021
infrastructure	density/count	urban areas percent	691; 2791; 6569; 6966; 61; 175; 552; 566; 673; 730; 848; 1244; 1484; 1658; 1683; 1711; 1895; 2015; 2147; 2196; 2670; 3510; 3581; 3585; 3780; 3804; 3805; 3850; 3961; 4032; 4065; 4215; 4241; 4511; 4903; 5264; 5294; 5390; 5512; 5644; 5648; 5721; 5863; 5948; 5977; 6445; 6769; 6974; 7185; 7207; 7265; 7605; 7646; 7677; 7898; 7991; 8087; 8231; 8429; 8446; 8648; 8852; 8858; 8974; 9125; 9426; 9748; 9878; …	83	2001	2021
infrastructure	density/count	urban areas percent 1000m radius	3988	1	2019	2019
infrastructure	density/count	urban areas percent 100m radius	3102; 7449	2	2015	2019
infrastructure	density/count	urban areas percent 10m radius	7449	1	2015	2015
infrastructure	density/count	urban areas percent 1km radius	11325	1	2009	2009
infrastructure	density/count	urban areas percent 2.5km radius	11325	1	2009	2009
infrastructure	density/count	urban areas percent 500m radius	3102; 3988	2	2019	2019
infrastructure	density/count	urban areas percent 5km radius	11325	1	2009	2009
infrastructure	density/count	urban areas percent catchment	1246; 3992; 8981; 9156	4	2014	2021
infrastructure	density/count	urban areas percent lake catchment	7201	1	2016	2016
infrastructure	density/count	urban areas percent local	7953	1	2015	2015
infrastructure	density/count	urban areas percent local watershed	2305	1	2020	2020
infrastructure	density/count	urban areas percent mean 10km	12109	1	2006	2006
infrastructure	density/count	urban areas percent mean 600m radius	8272	1	2015	2015
infrastructure	density/count	urban areas percent upstream watershed	2305	1	2020	2020
infrastructure	density/count	urban areas percent watershed	11125	1	2010	2010
infrastructure	density/count	urban areas percent watershed mean	11125	1	2010	2010
infrastructure	density/count	urban areas percent whole	7953	1	2015	2015
infrastructure	density/count	urban artificial areas percent	7849	1	2015	2015
infrastructure	density/count	urban brownfields >25yrs old percent 100m radius	10883	1	2011	2011
infrastructure	density/count	urban brownfields >25yrs old percent 200m radius	10883	1	2011	2011
infrastructure	density/count	urban brownfields >25yrs old percent 25m radius	10883	1	2011	2011
infrastructure	density/count	urban brownfields >25yrs old percent 50m radius	10883	1	2011	2011
infrastructure	density/count	urban brownfields 0-11yrs old percent 100m radius	10883	1	2011	2011
infrastructure	density/count	urban brownfields 0-11yrs old percent 200m radius	10883	1	2011	2011
infrastructure	density/count	urban brownfields 0-11yrs old percent 25m radius	10883	1	2011	2011
infrastructure	density/count	urban brownfields 0-11yrs old percent 50m radius	10883	1	2011	2011
infrastructure	density/count	urban brownfields 0-4yrs old percent 100m radius	10883	1	2011	2011
infrastructure	density/count	urban brownfields 0-4yrs old percent 200m radius	10883	1	2011	2011
infrastructure	density/count	urban brownfields 0-4yrs old percent 25m radius	10883	1	2011	2011
infrastructure	density/count	urban brownfields 0-4yrs old percent 50m radius	10883	1	2011	2011
infrastructure	density/count	urban brownfields 0-6yrs old percent 100m radius	10883	1	2011	2011
infrastructure	density/count	urban brownfields 0-6yrs old percent 200m radius	10883	1	2011	2011
infrastructure	density/count	urban brownfields 0-6yrs old percent 25m radius	10883	1	2011	2011
infrastructure	density/count	urban brownfields 0-6yrs old percent 50m radius	10883	1	2011	2011
infrastructure	density/count	urban brownfields 0-8yrs old percent 100m radius	10883	1	2011	2011
infrastructure	density/count	urban brownfields 0-8yrs old percent 200m radius	10883	1	2011	2011
infrastructure	density/count	urban brownfields 0-8yrs old percent 25m radius	10883	1	2011	2011
infrastructure	density/count	urban brownfields 0-8yrs old percent 50m radius	10883	1	2011	2011
infrastructure	density/count	urban brownfields 10-20yrs old percent 100m radius	10883	1	2011	2011
infrastructure	density/count	urban brownfields 10-20yrs old percent 200m radius	10883	1	2011	2011
infrastructure	density/count	urban brownfields 10-20yrs old percent 25m radius	10883	1	2011	2011
infrastructure	density/count	urban brownfields 10-20yrs old percent 50m radius	10883	1	2011	2011
infrastructure	density/count	urban brownfields 15-25yrs old percent 100m radius	10883	1	2011	2011
infrastructure	density/count	urban brownfields 15-25yrs old percent 200m radius	10883	1	2011	2011
infrastructure	density/count	urban brownfields 15-25yrs old percent 25m radius	10883	1	2011	2011
infrastructure	density/count	urban brownfields 15-25yrs old percent 50m radius	10883	1	2011	2011
infrastructure	density/count	urban brownfields 25-30yrs old percent 100m radius	10883	1	2011	2011
infrastructure	density/count	urban brownfields 25-30yrs old percent 200m radius	10883	1	2011	2011
infrastructure	density/count	urban brownfields 25-30yrs old percent 25m radius	10883	1	2011	2011
infrastructure	density/count	urban brownfields 25-30yrs old percent 50m radius	10883	1	2011	2011
infrastructure	density/count	urban brownfields 6-11yrs old percent 100m radius	10883	1	2011	2011
infrastructure	density/count	urban brownfields 6-11yrs old percent 200m radius	10883	1	2011	2011
infrastructure	density/count	urban brownfields 6-11yrs old percent 25m radius	10883	1	2011	2011
infrastructure	density/count	urban brownfields 6-11yrs old percent 50m radius	10883	1	2011	2011
infrastructure	density/count	urban brownfields densely-vegetated percent 100m radius	10883	1	2011	2011
infrastructure	density/count	urban brownfields densely-vegetated percent 200m radius	10883	1	2011	2011
infrastructure	density/count	urban brownfields densely-vegetated percent 25m radius	10883	1	2011	2011
infrastructure	density/count	urban brownfields densely-vegetated percent 50m radius	10883	1	2011	2011
infrastructure	density/count	urban brownfields dry percent 100m radius	12123	1	2006	2006
infrastructure	density/count	urban brownfields dry percent 125m radius	12123	1	2006	2006
infrastructure	density/count	urban brownfields dry percent 25m radius	12123	1	2006	2006
infrastructure	density/count	urban brownfields dry percent 50m radius	12123	1	2006	2006
infrastructure	density/count	urban brownfields dry percent 75m radius	12123	1	2006	2006
infrastructure	density/count	urban brownfields high vegetation percent 100m radius	10883	1	2011	2011
infrastructure	density/count	urban brownfields high vegetation percent 200m radius	10883	1	2011	2011
infrastructure	density/count	urban brownfields high vegetation percent 25m radius	10883	1	2011	2011
infrastructure	density/count	urban brownfields high vegetation percent 50m radius	10883	1	2011	2011
infrastructure	density/count	urban brownfields low vegetation percent 100m radius	10883	1	2011	2011
infrastructure	density/count	urban brownfields low vegetation percent 200m radius	10883	1	2011	2011
infrastructure	density/count	urban brownfields low vegetation percent 25m radius	10883	1	2011	2011
infrastructure	density/count	urban brownfields low vegetation percent 50m radius	10883	1	2011	2011
infrastructure	density/count	urban brownfields open percent 100m radius	12123	1	2006	2006
infrastructure	density/count	urban brownfields open percent 125m radius	12123	1	2006	2006
infrastructure	density/count	urban brownfields open percent 25m radius	12123	1	2006	2006
infrastructure	density/count	urban brownfields open percent 50m radius	12123	1	2006	2006
infrastructure	density/count	urban brownfields open percent 75m radius	12123	1	2006	2006
infrastructure	density/count	urban brownfields percent 100m radius	10883; 12123	2	2006	2011
infrastructure	density/count	urban brownfields percent 125m radius	12123	1	2006	2006
infrastructure	density/count	urban brownfields percent 200m radius	10883	1	2011	2011
infrastructure	density/count	urban brownfields percent 25m radius	10883; 12123	2	2006	2011
infrastructure	density/count	urban brownfields percent 50m radius	10883; 12123	2	2006	2011
infrastructure	density/count	urban brownfields percent 75m radius	12123	1	2006	2006
infrastructure	density/count	urban brownfields sparsely-vegetated percent 100m radius	10883	1	2011	2011
infrastructure	density/count	urban brownfields sparsely-vegetated percent 200m radius	10883	1	2011	2011
infrastructure	density/count	urban brownfields sparsely-vegetated percent 25m radius	10883	1	2011	2011
infrastructure	density/count	urban brownfields sparsely-vegetated percent 50m radius	10883	1	2011	2011
infrastructure	density/count	urban brownfields wet percent 100m radius	12123	1	2006	2006
infrastructure	density/count	urban brownfields wet percent 125m radius	12123	1	2006	2006
infrastructure	density/count	urban brownfields wet percent 25m radius	12123	1	2006	2006
infrastructure	density/count	urban brownfields wet percent 50m radius	12123	1	2006	2006
infrastructure	density/count	urban brownfields wet percent 75m radius	12123	1	2006	2006
infrastructure	density/count	urban brownfields with forest percent 100m radius	12123	1	2006	2006
infrastructure	density/count	urban brownfields with forest percent 125m radius	12123	1	2006	2006
infrastructure	density/count	urban brownfields with forest percent 25m radius	12123	1	2006	2006
infrastructure	density/count	urban brownfields with forest percent 50m radius	12123	1	2006	2006
infrastructure	density/count	urban brownfields with forest percent 75m radius	12123	1	2006	2006
infrastructure	density/count	urban green space percent	828; 4032; 9907	3	2012	2021
infrastructure	density/count	urban habitats percent	11080	1	2010	2010
infrastructure	density/count	urban infrastructure percent	4617	1	2018	2018
infrastructure	density/count	urban non-vegetated areas percent	7849	1	2015	2015
infrastructure	density/count	urban or industrial area percent 100m radius	7512	1	2015	2015
infrastructure	density/count	urban or industrial area percent 10m radius	7512	1	2015	2015
infrastructure	density/count	urban parks number habitats 100m radius	12136	1	2005	2005
infrastructure	density/count	urban parks number habitats 150m radius	12136	1	2005	2005
infrastructure	density/count	urban parks number habitats 200m radius	12136	1	2005	2005
infrastructure	density/count	urban parks number habitats 250m radius	12136	1	2005	2005
infrastructure	density/count	urban parks number habitats 50m radius	12136	1	2005	2005
infrastructure	density/count	urban parks percent	673	1	2021	2021
infrastructure	density/count	urban polygons count	12380	1	2002	2002
infrastructure	density/count	urban rural areas percent	6375	1	2017	2017
infrastructure	density/count	urban woody vegetation or urban crops percent	7849	1	2015	2015
infrastructure	density/count	urban woody vegetation percent	7849	1	2015	2015
infrastructure	density/count	vacant buildings percent	9184	1	2014	2014
infrastructure	density/count	villages count	12322	1	2003	2003
infrastructure	density/count	villages density	1367; 1516; 2213; 5562; 9532; 10179	6	2012	2021
infrastructure	density/count	villages density 5km radius	5948	1	2017	2017
infrastructure	density/count	villages frequency	11843	1	2007	2007
infrastructure	density/count	villages percent	7489	1	2015	2015
infrastructure	density/count	villages uninhabited per district count	7190	1	2016	2016
infrastructure	density/count	villages with <500 residents count	7190	1	2016	2016
infrastructure	density/count	water and urban edge density	12175	1	2005	2005
infrastructure	density/count	weir density 9km radius	2139	1	2020	2020
infrastructure	descriptive	anthropogenic disturbance index	2766	1	2020	2020
infrastructure	descriptive	anthropogenic disturbance percent	11934	1	2007	2007
infrastructure	descriptive	anthropogenic disturbance yr2000 percent	11934	1	2007	2007
infrastructure	descriptive	artificial embankment structures	11832	1	2007	2007
infrastructure	descriptive	artificial waterbodies	9901	1	2012	2012
infrastructure	descriptive	artificial waterbodies with quarrying	9901	1	2012	2012
infrastructure	descriptive	buildings	4312; 5192; 6582; 8523; 9596	5	2013	2018
infrastructure	descriptive	buildings within 100m radius	10113	1	2012	2012
infrastructure	descriptive	buildings within 25m radius	10113	1	2012	2012
infrastructure	descriptive	built-up areas	6952; 373; 904; 1574; 6276; 9781; 10467; 11339; 11814; 11958	10	2007	2021
infrastructure	descriptive	built-up areas 10m radius	2392	1	2020	2020
infrastructure	descriptive	built-up areas 500m radius	2993	1	2020	2020
infrastructure	descriptive	built-up areas edge	2392	1	2020	2020
infrastructure	descriptive	built-up subbasin	4806	1	2018	2018
infrastructure	descriptive	built-up upstream	4806	1	2018	2018
infrastructure	descriptive	church architecture material type	2980	1	2020	2020
infrastructure	descriptive	cities	11804	1	2007	2007
infrastructure	descriptive	continuous urban fabric	4472	1	2018	2018
infrastructure	descriptive	developed areas	4397; 8761; 9926	3	2012	2018
infrastructure	descriptive	developed areas low-intensity class 21-22 percent 100m radius	910	1	2021	2021
infrastructure	descriptive	developed areas low-intensity class 21-22 percent 1km radius	910	1	2021	2021
infrastructure	descriptive	developed areas low-intensity class 23 percent 100m radius	910	1	2021	2021
infrastructure	descriptive	developed areas low-intensity class 23 percent 1km radius	910	1	2021	2021
infrastructure	descriptive	developed areas open low	5829	1	2017	2017
infrastructure	descriptive	developed areas open low medium	5829	1	2017	2017
infrastructure	descriptive	developed areas roads and deciduous woodland	9322	1	2013	2013
infrastructure	descriptive	developed open space	7078	1	2016	2016
infrastructure	descriptive	developed open space stream segment percent	6436	1	2017	2017
infrastructure	descriptive	developed open spaces	3114	1	2019	2019
infrastructure	descriptive	discontinuous urban fabric	25	1	2021	2021
infrastructure	descriptive	disturbance class	5046	1	2018	2018
infrastructure	descriptive	disturbance low	10682	1	2011	2011
infrastructure	descriptive	disturbance moderate	10682	1	2011	2011
infrastructure	descriptive	disturbance type	10883	1	2011	2011
infrastructure	descriptive	exurban areas	7219	1	2016	2016
infrastructure	descriptive	flow regime disturbance index	6889	1	2016	2016
infrastructure	descriptive	forest disturbance percent 120m radius	5585	1	2017	2017
infrastructure	descriptive	forest disturbance percent 1500m radius	773	1	2021	2021
infrastructure	descriptive	forest disturbance percent 150m radius	773	1	2021	2021
infrastructure	descriptive	forest disturbance percent 3000m radius	773	1	2021	2021
infrastructure	descriptive	forest disturbance percent 300m radius	773	1	2021	2021
infrastructure	descriptive	forest disturbance presence	8207	1	2015	2015
infrastructure	descriptive	forest disturbance within 0-10yrs percent 1500m radius	773	1	2021	2021
infrastructure	descriptive	forest disturbance within 0-10yrs percent 300m radius	773	1	2021	2021
infrastructure	descriptive	forest disturbance within 10-20yrs percent 1500m radius	773	1	2021	2021
infrastructure	descriptive	forest disturbance within 10-20yrs percent 300m radius	773	1	2021	2021
infrastructure	descriptive	forest disturbance within 20-30yrs percent 1500m radius	773	1	2021	2021
infrastructure	descriptive	forest disturbance within 20-30yrs percent 300m radius	773	1	2021	2021
infrastructure	descriptive	forest logging or disturbance intensity	12386	1	2002	2002
infrastructure	descriptive	garden greenhouses	9901	1	2012	2012
infrastructure	descriptive	high-density urban areas	3638	1	2019	2019
infrastructure	descriptive	historic urban brownfields age in yr2003	10883	1	2011	2011
infrastructure	descriptive	horticulture greenhouses	9901	1	2012	2012
infrastructure	descriptive	housing 25m radius	9501	1	2013	2013
infrastructure	descriptive	housing 50m radius	9501	1	2013	2013
infrastructure	descriptive	human development	10951	1	2010	2010
infrastructure	descriptive	human disturbance	6067; 9743	2	2013	2017
infrastructure	descriptive	human disturbance index	1660; 4034; 6881; 6901; 12115	5	2006	2020
infrastructure	descriptive	human disturbance index 4km radius	5333	1	2018	2018
infrastructure	descriptive	human disturbance index catchment	4034	1	2019	2019
infrastructure	descriptive	human disturbance index upstream	4034	1	2019	2019
infrastructure	descriptive	human shoreline development	8059	1	2015	2015
infrastructure	descriptive	industrial and commercial areas	6276	1	2017	2017
infrastructure	descriptive	industrial and commercial units percent	9907	1	2012	2012
infrastructure	descriptive	industrial areas	10635	1	2011	2011
infrastructure	descriptive	industrial sites	5449	1	2017	2017
infrastructure	descriptive	infrastructure	7512	1	2015	2015
infrastructure	descriptive	land ownership	5192	1	2018	2018
infrastructure	descriptive	lawn short cut	3808	1	2019	2019
infrastructure	descriptive	low-intensity developed areas	3062	1	2020	2020
infrastructure	descriptive	military restricted areas	8451	1	2014	2014
infrastructure	descriptive	military training areas	5858	1	2017	2017
infrastructure	descriptive	ratio forest 200m to urban 20m radius	7512	1	2015	2015
infrastructure	descriptive	recent disturbance by logging	12034	1	2006	2006
infrastructure	descriptive	residential and urban areas	6276	1	2017	2017
infrastructure	descriptive	residential area yr2000 100m radius	10118	1	2012	2012
infrastructure	descriptive	residential area yr2000 500m radius	10118	1	2012	2012
infrastructure	descriptive	residential area yr2000 or yr1990 500m radius	10118	1	2012	2012
infrastructure	descriptive	residential areas	4818	1	2018	2018
infrastructure	descriptive	roads disturbance index	11884	1	2007	2007
infrastructure	descriptive	rural areas	7219	1	2016	2016
infrastructure	descriptive	settlements	2509; 2510; 6623; 7792; 8802; 12228	6	2004	2020
infrastructure	descriptive	sparsely populated areas	5977	1	2017	2017
infrastructure	descriptive	street	10062	1	2012	2012
infrastructure	descriptive	suburban areas	4541	1	2018	2018
infrastructure	descriptive	suburban or urban areas	7219	1	2016	2016
infrastructure	descriptive	suburban slums	4949	1	2018	2018
infrastructure	descriptive	tire storage depots	4949	1	2018	2018
infrastructure	descriptive	town	8761	1	2014	2014
infrastructure	descriptive	towns and settlements	11093	1	2010	2010
infrastructure	descriptive	train depots abandoned	4949	1	2018	2018
infrastructure	descriptive	undeveloped privately-owned areas	7219	1	2016	2016
infrastructure	descriptive	urban-affected fires presence	6344	1	2017	2017
infrastructure	descriptive	urban and built-up areas	1249; 5594; 10989	3	2010	2021
infrastructure	descriptive	urban and industrial areas	6439; 11811	2	2007	2017
infrastructure	descriptive	urban areas	4324; 4758; 1293; 1373; 1667; 1951; 2447; 2538; 3057; 4541; 4595; 5240; 5411; 5432; 7796; 8186; 8362; 8493; 8509; 8523; 9307; 9788; 10635; 11381	24	2009	2021
infrastructure	descriptive	urban areas 500m radius	654; 9229	2	2013	2021
infrastructure	descriptive	urban areas gyrate	7265	1	2016	2016
infrastructure	descriptive	urban areas or landscape local	7512	1	2015	2015
infrastructure	descriptive	urban brownfields soil type	11449	1	2009	2009
infrastructure	descriptive	urban elements	1935	1	2020	2020
infrastructure	descriptive	urban green space	4472	1	2018	2018
infrastructure	descriptive	vacant housing units percent	3647	1	2019	2019
infrastructure	descriptive	villages	4630; 11386	2	2009	2018
infrastructure	descriptive	wasteland	6952	1	2016	2016
infrastructure	descriptive	wasteland area size	6447	1	2017	2017
infrastructure	descriptive	water supply type cistern	4949	1	2018	2018
infrastructure	descriptive	wetlands diked impounded	5829	1	2017	2017
infrastructure	descriptive	wetlands excavated	5829	1	2017	2017
infrastructure	distance	anthropogenic disturbance distance	254; 1337	2	2021	2021
infrastructure	distance	anthropogenic structures distance	2684; 2766	2	2020	2020
infrastructure	distance	artificial ditch distance	556	1	2021	2021
infrastructure	distance	artificial waterhole distance	1638; 2163	2	2020	2021
infrastructure	distance	bathing distance	4739	1	2018	2018
infrastructure	distance	big settlements distance	9908	1	2012	2012
infrastructure	distance	bridges distance	9042	1	2014	2014
infrastructure	distance	buildings distance	10897; 566; 1683; 3786; 9042; 10049; 10296; 10959; 11843	9	2007	2021
infrastructure	distance	buildings paved and vegetation mosaic distance	875	1	2021	2021
infrastructure	distance	buildings rural distance	10607	1	2011	2011
infrastructure	distance	built-up areas distance	8345; 2267; 4592; 4620; 8001; 10657; 10975; 11328; 11489	9	2009	2020
infrastructure	distance	car wash distance	4739	1	2018	2018
infrastructure	distance	cities >100k population distance	3617	1	2019	2019
infrastructure	distance	cities >50k population distance	171	1	2021	2021
infrastructure	distance	cities and urban villages distance	2275	1	2020	2020
infrastructure	distance	cities distance	178; 566; 2517; 3642; 7802; 8864; 9552; 10179; 10349	9	2012	2021
infrastructure	distance	cities main distance	7964	1	2015	2015
infrastructure	distance	cities small distance	7964	1	2015	2015
infrastructure	distance	commercial area distance	92	1	2021	2021
infrastructure	distance	commercial plant nursery distance	3675	1	2019	2019
infrastructure	distance	commercial wood pallet manufacturers distance	3675	1	2019	2019
infrastructure	distance	cottage distance	12181	1	2005	2005
infrastructure	distance	developed areas distance	985; 1100; 2104; 3988; 5098; 5427; 8428	7	2014	2021
infrastructure	distance	developed areas distance 100m radius	11546	1	2009	2009
infrastructure	distance	developed areas distance 1km radius	11546	1	2009	2009
infrastructure	distance	developed areas distance 2km radius	11546	1	2009	2009
infrastructure	distance	developed areas distance 30m radius	11546	1	2009	2009
infrastructure	distance	developed areas distance 500m radius	11546	1	2009	2009
infrastructure	distance	developed areas high-intensity distance	5066	1	2018	2018
infrastructure	distance	developed areas low-intensity distance	5066	1	2018	2018
infrastructure	distance	developed open space distance	5066; 11489	2	2009	2018
infrastructure	distance	discontinuous urban fabric distance	3431; 3737	2	2019	2019
infrastructure	distance	disturbance depth	11564	1	2008	2008
infrastructure	distance	disturbance depth^2	11564	1	2008	2008
infrastructure	distance	ditching distance	4739	1	2018	2018
infrastructure	distance	draining distance	4739	1	2018	2018
infrastructure	distance	easements distance	6362	1	2017	2017
infrastructure	distance	factory distance	643; 2376	2	2020	2021
infrastructure	distance	filling distance	4739	1	2018	2018
infrastructure	distance	forest disturbance distance	773	1	2021	2021
infrastructure	distance	forest disturbance within 0-10yrs distance	773	1	2021	2021
infrastructure	distance	forest disturbance within 10-20yrs distance	773	1	2021	2021
infrastructure	distance	forest disturbance within 20-30yrs distance	773	1	2021	2021
infrastructure	distance	gravel pits distance	9042	1	2014	2014
infrastructure	distance	hamlet towns or cities distance	7633	1	2015	2015
infrastructure	distance	house construction activities distance	9042	1	2014	2014
infrastructure	distance	house distance	6679; 10187; 11640; 12241	4	2004	2016
infrastructure	distance	houses and roads isolated distance	9941	1	2012	2012
infrastructure	distance	houses distance	3979	1	2019	2019
infrastructure	distance	housing distance	9153	1	2014	2014
infrastructure	distance	human settlements distance	1695	1	2020	2020
infrastructure	distance	impervious surface distance	3028	1	2020	2020
infrastructure	distance	industrial area distance	7026	1	2016	2016
infrastructure	distance	industrial facility distance	92	1	2021	2021
infrastructure	distance	infrastructure distance	8108	1	2015	2015
infrastructure	distance	landfill distance	4396	1	2018	2018
infrastructure	distance	linear infrastructure distance	8016	1	2015	2015
infrastructure	distance	major cities distance	172	1	2021	2021
infrastructure	distance	major towns and cities distance	107	1	2021	2021
infrastructure	distance	military base and settlements distance	5858	1	2017	2017
infrastructure	distance	military bases distance	3675	1	2019	2019
infrastructure	distance	navy exercise areas distance	7026	1	2016	2016
infrastructure	distance	public facility distance	92	1	2021	2021
infrastructure	distance	public roads and villages distance	9546	1	2013	2013
infrastructure	distance	railways urban areas water bodies distance	10686	1	2011	2011
infrastructure	distance	residence distance	2376	1	2020	2020
infrastructure	distance	residential area distance	7517; 655; 755; 1446; 2294; 2991; 6979	7	2015	2021
infrastructure	distance	residential areas distance	92; 2864; 3782; 4913; 5564; 6362; 7582; 8708; 11397	9	2009	2021
infrastructure	distance	roads and ditches distances	4913	1	2018	2018
infrastructure	distance	roads and settlements cost distance	923	1	2021	2021
infrastructure	distance	roads and urban areas distance	11092	1	2010	2010
infrastructure	distance	roads gravel distance	4021	1	2019	2019
infrastructure	distance	roads urban distance	11309	1	2009	2009
infrastructure	distance	rural areas distance	3688	1	2019	2019
infrastructure	distance	rural urban extent	622	1	2021	2021
infrastructure	distance	rural villages distance	2275	1	2020	2020
infrastructure	distance	settlements and health centers distance	3356	1	2019	2019
infrastructure	distance	settlements and large artificial surfaces distance	5833	1	2017	2017
infrastructure	distance	settlements and roads distance	644; 9683	2	2013	2021
infrastructure	distance	settlements and roads distance increase 10	9683	1	2013	2013
infrastructure	distance	settlements and roads distance increase 30	9683	1	2013	2013
infrastructure	distance	settlements and roads distance stable	9683	1	2013	2013
infrastructure	distance	settlements and urban areas distance	11794	1	2007	2007
infrastructure	distance	settlements cost distance	1032	1	2021	2021
infrastructure	distance	settlements distance	1465; 3950; 106; 279; 297; 706; 800; 869; 1017; 1027; 1213; 1228; 1295; 1725; 1891; 1924; 2274; 2278; 2787; 3112; 3142; 3219; 3283; 3424; 3912; 3960; 4172; 4441; 4717; 4722; 4739; 4798; 5382; 5489; 5781; 5784; 5835; 5992; 6079; 6156; 6522; 6536; 6792; 6926; 6947; 7273; 7387; 7618; 7912; 7944; 7950; 8016; 8955; 9182; 9185; 9186; 9458; 9579; 9748; 10008; 10813; 11057; 11345; 11474; 11625	65	2008	2021
infrastructure	distance	settlements green and open space distance	2684	1	2020	2020
infrastructure	distance	settlements or villages distance	11640	1	2008	2008
infrastructure	distance	settlements permanent distance	9496	1	2013	2013
infrastructure	distance	settlements roads distance mean	11993	1	2006	2006
infrastructure	distance	settlements rural distance	352; 3125; 4784; 5848; 6147; 10425	6	2012	2021
infrastructure	distance	settlements small distance	9908	1	2012	2012
infrastructure	distance	settlements temporary distance	9496	1	2013	2013
infrastructure	distance	settlements urban distance	352; 3125; 4784; 5848; 6147; 6586	6	2016	2021
infrastructure	distance	suburban areas distance	107; 2670; 11931	3	2007	2021
infrastructure	distance	tower distance	4396	1	2018	2018
infrastructure	distance	towns <100k inhabitants distance	11991	1	2006	2006
infrastructure	distance	towns >100k inhabitants distance	4782; 5762; 6880; 9069; 11991	5	2006	2018
infrastructure	distance	towns >500k inhabitants distance	4782; 5762; 6880; 9069	4	2014	2018
infrastructure	distance	towns and settlements distance	11093	1	2010	2010
infrastructure	distance	towns cost distance	3542	1	2019	2019
infrastructure	distance	towns distance	1660; 5124; 5490; 5592; 7801; 9182; 10425; 11357; 11843; 12243	10	2004	2020
infrastructure	distance	towns or cities distance	9842	1	2013	2013
infrastructure	distance	township distance	7993	1	2015	2015
infrastructure	distance	universities distance	3675	1	2019	2019
infrastructure	distance	urban and agricultural areas distance	9470	1	2013	2013
infrastructure	distance	urban and built-up areas distance	71; 3737	2	2019	2021
infrastructure	distance	urban and industrial areas distance	8287; 9392	2	2013	2015
infrastructure	distance	urban areas >100k inhabitants distance	11230	1	2010	2010
infrastructure	distance	urban areas >500k inhabitants distance	11230	1	2010	2010
infrastructure	distance	urban areas adjacency	11125	1	2010	2010
infrastructure	distance	urban areas adjacency watershed	11125	1	2010	2010
infrastructure	distance	urban areas adjacency watershed mean	11125	1	2010	2010
infrastructure	distance	urban areas cost distance actual	11692	1	2008	2008
infrastructure	distance	urban areas cost distance sum	11692	1	2008	2008
infrastructure	distance	urban areas distance	107; 204; 375; 552; 709; 753; 800; 813; 827; 1130; 1222; 1516; 2010; 2046; 2087; 2259; 2475; 2670; 3019; 3077; 3428; 3688; 3694; 3941; 3957; 4480; 4932; 4989; 5206; 5308; 5512; 5590; 5885; 6224; 6343; 6485; 6767; 6879; 6940; 7192; 7612; 7798; 8516; 8712; 9854; 10468; 10640; 10829; 10959; 11037; 11339; 11404; 11425; 11522; 11692; 11855; 11882; 11931; 12037; 12097; 12181; 12277	62	2004	2021
infrastructure	distance	urban areas high-intensity distance	3431	1	2019	2019
infrastructure	distance	urban center distance	4143; 5334; 6834	3	2016	2019
infrastructure	distance	urban coastal areas distance	1551	1	2021	2021
infrastructure	distance	urban distance	1244; 4866	2	2018	2021
infrastructure	distance	urban parks distance	3431; 3737	2	2019	2019
infrastructure	distance	urban parks distance from forest	12136	1	2005	2005
infrastructure	distance	villages distance	922; 1367; 1763; 1902; 2658; 2736; 2984; 3040; 3550; 3781; 3859; 4011; 4281; 5198; 5323; 6411; 6421; 6522; 6573; 7689; 7801; 7802; 7884; 8108; 8233; 8420; 8504; 8844; 8976; 9163; 9412; 9532; 9584; 9678; 9685; 10179; 10478; 11148; 11325; 11357; 11843; 12241; 12331	43	2003	2021
infrastructure	distance	villages distance class	12073	1	2006	2006
infrastructure	distance	villages small distance	11393	1	2009	2009
infrastructure	distance	water abstraction distance	4739	1	2018	2018
infrastructure	distance	water well ditch or canal distance	4396	1	2018	2018
infrastructure	distance	weir distance	8717	1	2014	2014
infrastructure	index	artificial land aggregation index	1324	1	2021	2021
infrastructure	index	artificial land clumpiness	6533	1	2016	2016
infrastructure	index	developed areas cohesion	10515	1	2011	2011
infrastructure	index	developed areas high-intensity	3062; 3114; 5192; 7078	4	2016	2020
infrastructure	index	developed areas high-intensity percent	1960; 2730; 10515	3	2011	2020
infrastructure	index	developed areas high-intensity percent 1km radius	910	1	2021	2021
infrastructure	index	developed areas high-intensity percent catchment	6436	1	2017	2017
infrastructure	index	developed areas high-intensity stream segment percent	6436	1	2017	2017
infrastructure	index	developed areas high intensity	5829	1	2017	2017
infrastructure	index	developed areas high intensity percent	4470	1	2018	2018
infrastructure	index	developed areas low-intensity	3114	1	2019	2019
infrastructure	index	developed areas low-intensity percent	1960; 2730; 3626; 4470; 10515	5	2011	2020
infrastructure	index	developed areas low-intensity percent 100m radius	910	1	2021	2021
infrastructure	index	developed areas low-intensity percent 1km radius	910	1	2021	2021
infrastructure	index	developed areas low-intensity percent catchment	6436	1	2017	2017
infrastructure	index	developed areas low-intensity stream segment percent	6436	1	2017	2017
infrastructure	index	developed areas low high-intensity	5192; 7078	2	2016	2018
infrastructure	index	developed areas medium-intensity	3114; 7078	2	2016	2019
infrastructure	index	developed areas medium-intensity percent	1960; 4470	2	2018	2020
infrastructure	index	developed areas medium-intensity percent 100m radius	910	1	2021	2021
infrastructure	index	developed areas medium-intensity percent 1215m radius	180	1	2021	2021
infrastructure	index	developed areas medium-intensity percent 165m radius	180	1	2021	2021
infrastructure	index	developed areas medium-intensity percent 1km radius	910	1	2021	2021
infrastructure	index	developed areas medium-intensity percent 315m radius	180	1	2021	2021
infrastructure	index	developed areas medium-intensity percent 615m radius	180	1	2021	2021
infrastructure	index	developed areas medium-intensity percent catchment	6436	1	2017	2017
infrastructure	index	developed areas medium-intensity stream segment percent	6436	1	2017	2017
infrastructure	index	developed light intensity percent 1215m radius	180	1	2021	2021
infrastructure	index	developed light intensity percent 165m radius	180	1	2021	2021
infrastructure	index	developed light intensity percent 315m radius	180	1	2021	2021
infrastructure	index	developed light intensity percent 615m radius	180	1	2021	2021
infrastructure	index	disturbance geomorphological	7815	1	2015	2015
infrastructure	index	disturbance index	6966	1	2016	2016
infrastructure	index	disturbance index change yr1975-1990	10118	1	2012	2012
infrastructure	index	disturbance index change yr1990-2000	10118	1	2012	2012
infrastructure	index	disturbance index yr1975	10118	1	2012	2012
infrastructure	index	disturbance index yr1990	10118	1	2012	2012
infrastructure	index	disturbance index yr2000	10118	1	2012	2012
infrastructure	index	disturbance intensity	11564	1	2008	2008
infrastructure	index	disturbance intensity^2	11564	1	2008	2008
infrastructure	index	forest disturbance burning frequency	6523	1	2016	2016
infrastructure	index	forest disturbance logging frequency	6523	1	2016	2016
infrastructure	index	forest to urban bushland remnant ratio	9229	1	2013	2013
infrastructure	index	imperviousness	1433; 2400; 5094	3	2018	2021
infrastructure	index	imperviousness attenuated	9144	1	2014	2014
infrastructure	index	imperviousness attenuated minimum	9144	1	2014	2014
infrastructure	index	imperviousness total	9144	1	2014	2014
infrastructure	index	imperviousness total minimum	9144	1	2014	2014
infrastructure	index	reservoir capacities local	5264	1	2018	2018
infrastructure	index	reservoir capacities upstream	4541; 5264	2	2018	2018
infrastructure	index	shoreline development index	7988	1	2015	2015
infrastructure	index	street index	4550	1	2018	2018
infrastructure	index	urban areas high-intensity	5734	1	2017	2017
infrastructure	index	urban areas high-intensity percent	2371; 4034; 5094	3	2018	2020
infrastructure	index	urban areas high-intensity percent 2km radius	10170	1	2012	2012
infrastructure	index	urban areas index	6344	1	2017	2017
infrastructure	index	urban areas low-intensity	5734; 12036	2	2006	2017
infrastructure	index	urban areas low-intensity percent	4034; 5094	2	2018	2019
infrastructure	index	urban areas low-intensity percent 2km radius	10170	1	2012	2012
infrastructure	index	urban areas medium-intensity percent	4034; 5094	2	2018	2019
infrastructure	index	urban brownfields ratio	11449	1	2009	2009
infrastructure	index	villages index	4550	1	2018	2018
infrastructure	size	artificial land mean area size	1324	1	2021	2021
infrastructure	size	artificial open space size	2098	1	2020	2020
infrastructure	size	buildings area size	2098; 510; 9589	3	2013	2021
infrastructure	size	buildings height 1000m radius	4557	1	2018	2018
infrastructure	size	buildings height 50m radius	4557	1	2018	2018
infrastructure	size	buildings surface area	6152	1	2017	2017
infrastructure	size	built-up areas area-weighted mean	1245	1	2021	2021
infrastructure	size	built-up areas size	6447; 10958	2	2010	2017
infrastructure	size	developed areas high area size	510	1	2021	2021
infrastructure	size	developed areas mean size 100m riparian radius	11439	1	2009	2009
infrastructure	size	developed areas mean size 100m upstream radius	11439	1	2009	2009
infrastructure	size	developed areas mean size subcatchment radius	11439	1	2009	2009
infrastructure	size	developed areas medium area size	510	1	2021	2021
infrastructure	size	developed areas open area size	510	1	2021	2021
infrastructure	size	developed or exposed area patch size mean	11543	1	2009	2009
infrastructure	size	human population size of nearest town	3077	1	2019	2019
infrastructure	size	impervious surfaces area size	3535; 4153	2	2019	2019
infrastructure	size	paved area size	510	1	2021	2021
infrastructure	size	property size	5192	1	2018	2018
infrastructure	size	residential areas area size	10730	1	2011	2011
infrastructure	size	settlements area size	11815	1	2007	2007
infrastructure	size	settlements area size mean	2156	1	2020	2020
infrastructure	size	settlements mean size 1000m radius	6414	1	2017	2017
infrastructure	size	settlements mean size 2000m radius	6414	1	2017	2017
infrastructure	size	settlements mean size 250m radius	6414	1	2017	2017
infrastructure	size	settlements mean size 500m radius	6414	1	2017	2017
infrastructure	size	street length	5352; 9470	2	2013	2018
infrastructure	size	street major length	11114	1	2010	2010
infrastructure	size	street minor length	11114	1	2010	2010
infrastructure	size	urban areas area-weighted mean	7265	1	2016	2016
infrastructure	size	urban areas size	2447; 6879; 7016; 7720; 9589; 10232; 10827	7	2011	2020
infrastructure	time	church year built	2980	1	2020	2020
infrastructure	time	forest time since logging or disturbance	12386	1	2002	2002
infrastructure	time	housing year built median	5192	1	2018	2018
infrastructure	time	housing year moved in median	5192	1	2018	2018
infrastructure	time	time-in-production of property years	7633	1	2015	2015
infrastructure	time	time since buildings demolition in years	12123	1	2006	2006
infrastructure	time	transportation travel time to nearest cities by land or sea	4905	1	2018	2018
infrastructure	time	travel time cities >50k inhabitants	3585	1	2019	2019
infrastructure	time	travel time to cities	2410	1	2020	2020
infrastructure	time	travel time to major cities	1484	1	2021	2021
infrastructure	time	urban brownfields age class	11449	1	2009	2009
infrastructure	time	urban parks age	12136	1	2005	2005
management/interventions	density/count	conservation program percent	6083	1	2017	2017
management/interventions	density/count	conservation reserve percent	5631	1	2017	2017
management/interventions	density/count	cultivated and managed areas percent	5757; 10431	2	2012	2017
management/interventions	density/count	cultivated and managed herbaceous graminoids percent	7849	1	2015	2015
management/interventions	density/count	cultivated and managed herbaceous non-graminoids percent	7849	1	2015	2015
management/interventions	density/count	cultivated and managed vegetation percent	754; 1214; 3758; 4164	4	2019	2021
management/interventions	density/count	discharge regulation percent	1246	1	2021	2021
management/interventions	density/count	forest managed percent	1683	1	2020	2020
management/interventions	density/count	game reserve percent	1964	1	2020	2020
management/interventions	density/count	improved grassland frequency	107	1	2021	2021
management/interventions	density/count	low or conservation use percent	4918	1	2018	2018
management/interventions	density/count	managed bamboo forest percent	556	1	2021	2021
management/interventions	density/count	managed broadleaf forest percent	556	1	2021	2021
management/interventions	density/count	managed clearing areas percent	8300	1	2015	2015
management/interventions	density/count	managed conifer forest percent	556	1	2021	2021
management/interventions	density/count	managed grassland percent	4032	1	2019	2019
management/interventions	density/count	managed grassland percent 1600m radius	12392	1	2002	2002
management/interventions	density/count	managed grassland percent 400m radius	12392	1	2002	2002
management/interventions	density/count	managed grassland percent 800m radius	12392	1	2002	2002
management/interventions	density/count	managed land percent	4581	1	2018	2018
management/interventions	density/count	managed pastures percent	1173; 3780; 3804	3	2019	2021
management/interventions	density/count	managed trees percent	320	1	2021	2021
management/interventions	density/count	managed wetland percent	4581	1	2018	2018
management/interventions	density/count	management pollution discharge elimination system density	4034	1	2019	2019
management/interventions	density/count	management Superfund site density	4034	1	2019	2019
management/interventions	density/count	management toxic release inventory site density	4034	1	2019	2019
management/interventions	density/count	nest box density	10636	1	2011	2011
management/interventions	density/count	protected areas percent	4787; 7898	2	2015	2018
management/interventions	density/count	reforested areas percent	8013	1	2015	2015
management/interventions	density/count	sites of special scientific interest frequency	107	1	2021	2021
management/interventions	density/count	unprotected land percent 100m radius	910	1	2021	2021
management/interventions	density/count	urban forest canopy percent	8300	1	2015	2015
management/interventions	density/count	urban forest percent	4032	1	2019	2019
management/interventions	descriptive	artificial regeneration presence	8207	1	2015	2015
management/interventions	descriptive	baiting treatment category	2654	1	2020	2020
management/interventions	descriptive	bird conservation areas	995	1	2021	2021
management/interventions	descriptive	conservation area within 5km radius	198	1	2021	2021
management/interventions	descriptive	conservation status	2478	1	2020	2020
management/interventions	descriptive	cultivated and managed areas	8645	1	2014	2014
management/interventions	descriptive	cultivated and managed vegetation	1574; 2807; 3337; 5594; 8362	5	2014	2021
management/interventions	descriptive	forest management approaches	1462	1	2021	2021
management/interventions	descriptive	forest preserve	10113	1	2012	2012
management/interventions	descriptive	habitat management class	7441	1	2016	2016
management/interventions	descriptive	habitat protection class	1669	1	2020	2020
management/interventions	descriptive	land management type	12165	1	2005	2005
management/interventions	descriptive	managed areas	2787	1	2020	2020
management/interventions	descriptive	managed feeding areas presence	12181	1	2005	2005
management/interventions	descriptive	managed mixed forest percent	556	1	2021	2021
management/interventions	descriptive	managed pasture	3121	1	2019	2019
management/interventions	descriptive	management plot type	5760	1	2017	2017
management/interventions	descriptive	management regime type	6690	1	2016	2016
management/interventions	descriptive	management zone class	3854	1	2019	2019
management/interventions	descriptive	marine park zone type	370	1	2021	2021
management/interventions	descriptive	national wilderness and roadless areas	7702	1	2015	2015
management/interventions	descriptive	Native American land	6444	1	2017	2017
management/interventions	descriptive	Native American trails	7990	1	2015	2015
management/interventions	descriptive	nature reserves	4818; 5858	2	2017	2018
management/interventions	descriptive	nature reserves local frequency	107	1	2021	2021
management/interventions	descriptive	nature reserves national frequency	107	1	2021	2021
management/interventions	descriptive	oil gas regulated areas	8451	1	2014	2014
management/interventions	descriptive	private land protected	7219	1	2016	2016
management/interventions	descriptive	private land unprotected	7219	1	2016	2016
management/interventions	descriptive	protected areas	18; 2186; 4893; 6102; 8451; 10195	6	2012	2021
management/interventions	descriptive	protection class	12331	1	2003	2003
management/interventions	descriptive	protection status	11993	1	2006	2006
management/interventions	descriptive	reforestation percent	552; 12331	2	2003	2021
management/interventions	descriptive	regulated areas	9182	1	2014	2014
management/interventions	descriptive	rescinded fish advisories	6444	1	2017	2017
management/interventions	descriptive	site preparation presence	8207	1	2015	2015
management/interventions	descriptive	tree plantations and managed woods	11515	1	2009	2009
management/interventions	descriptive	tribal land	7219	1	2016	2016
management/interventions	descriptive	water ecological status	1764	1	2020	2020
management/interventions	distance	artificial reef distance	53	1	2021	2021
management/interventions	distance	first record distance	3617	1	2019	2019
management/interventions	distance	forest management areas distance	4798	1	2018	2018
management/interventions	distance	historic Native American villages distance	7990	1	2015	2015
management/interventions	distance	improved grassland distance	107	1	2021	2021
management/interventions	distance	management area distance	7273	1	2016	2016
management/interventions	distance	management eradication area distance	3675	1	2019	2019
management/interventions	distance	Native American trails distance	7990	1	2015	2015
management/interventions	distance	nature reserve distance	7993	1	2015	2015
management/interventions	distance	non-hunting areas distance	5848	1	2017	2017
management/interventions	distance	non-hunting reserve distance	7884	1	2015	2015
management/interventions	distance	park security gates and outposts distance	8695	1	2014	2014
management/interventions	distance	protected areas distance	554; 2376; 2736; 2760; 2863; 3219; 3684; 3694; 3843; 4784; 4866; 5489; 6147; 6211; 6422; 10814; 11539	17	2009	2021
management/interventions	distance	protected areas extent	3819	1	2019	2019
management/interventions	distance	protection area for waterfowl distance	2329	1	2020	2020
management/interventions	distance	ranger station distance	8976	1	2014	2014
management/interventions	distance	research camp distance	3040	1	2020	2020
management/interventions	distance	snare hotspots distance	8695	1	2014	2014
management/interventions	distance	species introduction site distance	171; 410; 2212; 5711; 6860; 11489; 11538; 12097	8	2006	2021
management/interventions	distance	unimproved grasslands distance	7537	1	2015	2015
management/interventions	distance	wilderness areas distance	11425	1	2009	2009
management/interventions	index	forest stand stocking rate	4730	1	2018	2018
management/interventions	index	gross domestic product percent invested in conservation	9733	1	2013	2013
management/interventions	index	intensive grasslands index	2211	1	2020	2020
management/interventions	index	managed flow velocity	130	1	2021	2021
management/interventions	index	management hydrological connectivity	9360	1	2013	2013
management/interventions	index	management plot to crop contrast	5760	1	2017	2017
management/interventions	index	protection level	5490; 9842	2	2013	2017
management/interventions	index	stocking rate	11259	1	2010	2010
management/interventions	size	protected areas mean size	1245	1	2021	2021
management/interventions	time	annual management date	12165	1	2005	2005
pollution	density/count	ammonium concentration	5342	1	2018	2018
pollution	density/count	avian lead poisoning	6444	1	2017	2017
pollution	density/count	avian pesticide death	6444	1	2017	2017
pollution	density/count	chlorophyll-a maximum	8261	1	2015	2015
pollution	density/count	chlorophyll-a minimum	8261	1	2015	2015
pollution	density/count	dump sites percent	9907	1	2012	2012
pollution	density/count	government point-source pollution site density catchment	1246	1	2021	2021
pollution	density/count	lead concentration	3352	1	2019	2019
pollution	density/count	mean annual runoff	6452	1	2017	2017
pollution	density/count	nitrate concentration	5342	1	2018	2018
pollution	density/count	nitrogen concentration	3030	1	2020	2020
pollution	density/count	phosphate concentration	5342	1	2018	2018
pollution	density/count	phosphate total dissolved	5342	1	2018	2018
pollution	density/count	poisoning incidents count 10yrs 5km radius	5948	1	2017	2017
pollution	density/count	pollutant discharge elimination sites density	932	1	2021	2021
pollution	density/count	pollutants hydrocarbons volume	3705	1	2019	2019
pollution	density/count	pollutants inorganic concentration	2447	1	2020	2020
pollution	density/count	pollutants ocean-based concentration	2447	1	2020	2020
pollution	density/count	pollutants organic concentration	2447	1	2020	2020
pollution	density/count	pollutants total tins volume	3705	1	2019	2019
pollution	density/count	polyaromatic hydrocarbons total	7708	1	2015	2015
pollution	density/count	superfund sites density	932	1	2021	2021
pollution	density/count	toxic release sites density 100m radius	932	1	2021	2021
pollution	density/count	wastewater discharge m^3	4979	1	2018	2018
pollution	descriptive	andosol	7646	1	2015	2015
pollution	descriptive	artificial illumination	116	1	2021	2021
pollution	descriptive	dump or fallow land	10062	1	2012	2012
pollution	descriptive	dumped materials	1764	1	2020	2020
pollution	descriptive	hydrocarbon fields saline aquifers	8451	1	2014	2014
pollution	descriptive	inorganic fertilization	1711	1	2020	2020
pollution	descriptive	light condition type	9710	1	2013	2013
pollution	descriptive	pesticide neonicotinoid use	2369	1	2020	2020
pollution	descriptive	pesticide risk class	6445	1	2017	2017
pollution	descriptive	pesticide soybean aphid chemical use	2369	1	2020	2020
pollution	descriptive	pesticide use kg historic yr1990	932	1	2021	2021
pollution	descriptive	phosphorus total catchment	1246	1	2021	2021
pollution	descriptive	pollutants polychlorinated biphenyls	3705	1	2019	2019
pollution	descriptive	pollutants polycyclic aromatic hydrocarbons	3705	1	2019	2019
pollution	descriptive	pollution class	12021	1	2006	2006
pollution	descriptive	polyaromatic hydrocarbons high	7708	1	2015	2015
pollution	descriptive	polyaromatic hydrocarbons low	7708	1	2015	2015
pollution	descriptive	soil with brick rubble presence	10883	1	2011	2011
pollution	distance	artificial illumination distance	2863	1	2020	2020
pollution	distance	contaminated sites distance	8108	1	2015	2015
pollution	distance	pollution point source distance	5642	1	2017	2017
pollution	distance	waste dumping distance	4739	1	2018	2018
pollution	index	herbicide pressure	9479	1	2013	2013
pollution	index	illegal poison risk index	7897	1	2015	2015
pollution	index	insecticide application rate	2068	1	2020	2020
pollution	index	night light development index	178; 2010	2	2020	2021
pollution	index	night light intensity	27; 212; 326; 373; 667; 1666; 1776; 2980; 3694; 3734; 4262; 4479; 4905; 5644; 5775; 5935; 6492; 6787; 7605; 7797; 8633; 9024; 10813; 10920	24	2011	2021
pollution	index	ocean acidification	2447; 8550	2	2014	2020
pollution	index	pesticide application rate kg km2	5644	1	2017	2017
pollution	index	pesticide risk index	4032	1	2019	2019
pollution	index	polyaromatic hydrocarbons high-low ratio	7708	1	2015	2015
recreation/tourism	density/count	domestic dog density	12060	1	2006	2006
recreation/tourism	density/count	garden percent	5431	1	2017	2017
recreation/tourism	density/count	hunting area percent	1711	1	2020	2020
recreation/tourism	density/count	parks percent 2500m radius	11489	1	2009	2009
recreation/tourism	density/count	parks percent 50m radius	11489	1	2009	2009
recreation/tourism	density/count	pet shop density	6343	1	2017	2017
recreation/tourism	density/count	recreational areas percent	673	1	2021	2021
recreation/tourism	density/count	recreational parks percent	556	1	2021	2021
recreation/tourism	density/count	tourism percent	8634	1	2014	2014
recreation/tourism	density/count	tourist arrival yr2014 count	2447	1	2020	2020
recreation/tourism	density/count	trails density	4748	1	2018	2018
recreation/tourism	descriptive	artisanal fishing presence	2447	1	2020	2020
recreation/tourism	descriptive	game guard station	9678	1	2013	2013
recreation/tourism	descriptive	garden	6623; 8523; 9901	3	2012	2016
recreation/tourism	descriptive	golf courses	12036	1	2006	2006
recreation/tourism	descriptive	hiking trails presence	6239	1	2017	2017
recreation/tourism	descriptive	hunting areas	7884	1	2015	2015
recreation/tourism	descriptive	parks and gardens	10467	1	2012	2012
recreation/tourism	descriptive	parks cemeteries golf courses	5734	1	2017	2017
recreation/tourism	descriptive	recreational areas	4541	1	2018	2018
recreation/tourism	descriptive	scenic locations	4656	1	2018	2018
recreation/tourism	descriptive	trails	2323; 5394; 8523; 8802; 9377; 12480	6	2000	2020
recreation/tourism	descriptive	trails adjacent	9487	1	2013	2013
recreation/tourism	distance	bike trails distance	8153	1	2015	2015
recreation/tourism	distance	bike trails distance^2	8153	1	2015	2015
recreation/tourism	distance	campground distance	3675; 6538	2	2016	2019
recreation/tourism	distance	fishing camp distance	7836	1	2015	2015
recreation/tourism	distance	garden centers distance	3617	1	2019	2019
recreation/tourism	distance	garden distance	1695; 5198	2	2018	2020
recreation/tourism	distance	hiking and biking trails distance	5833	1	2017	2017
recreation/tourism	distance	hiking trails distance	1032	1	2021	2021
recreation/tourism	distance	hunter access point distance	2313	1	2020	2020
recreation/tourism	distance	hunting zone distance	8713	1	2014	2014
recreation/tourism	distance	linear recreation distance	4263	1	2019	2019
recreation/tourism	distance	park or garden distance	8233	1	2015	2015
recreation/tourism	distance	parks distance	11489	1	2009	2009
recreation/tourism	distance	plantations and gardens distance	2684	1	2020	2020
recreation/tourism	distance	recreational areas distance	8516	1	2014	2014
recreation/tourism	distance	roads and trails distance	4643; 8314	2	2015	2018
recreation/tourism	distance	roads or trails distance	12184	1	2005	2005
recreation/tourism	distance	scenic location distance	706	1	2021	2021
recreation/tourism	distance	ski-lift and cableway distance	1238; 1964	2	2020	2021
recreation/tourism	distance	ski-resort distance	9182	1	2014	2014
recreation/tourism	distance	ski lift distance	10114	1	2012	2012
recreation/tourism	distance	tourism site distance	1446	1	2021	2021
recreation/tourism	distance	trails distance	643; 869; 1230; 1238; 2317; 2905; 3112; 3438; 3594; 4237; 5431; 6485; 8404; 8516	14	2014	2021
recreation/tourism	distance	trails secondary distance	3040	1	2020	2020
recreation/tourism	distance	trails vehicular distance	5228	1	2018	2018
recreation/tourism	index	motorized recreation intensity	4263	1	2019	2019
recreation/tourism	index	non-motorized recreation intensity	4263	1	2019	2019
recreation/tourism	index	trails index	4550	1	2018	2018
recreation/tourism	size	golf course size	6447	1	2017	2017
recreation/tourism	size	ski tracks and lifts length	9589	1	2013	2013
socio-economic	density/count	agricultural areas workers number individuals	4706	1	2018	2018
socio-economic	density/count	citizens >75yrs percent 1500m radius	2980	1	2020	2020
socio-economic	density/count	citizens with higher education percent 1500m radius	2980	1	2020	2020
socio-economic	density/count	cleared vegetation percent 1km radius	5015	1	2018	2018
socio-economic	density/count	commune income per citizen 1500m radius	2980	1	2020	2020
socio-economic	density/count	drug-related killings	7841	1	2015	2015
socio-economic	density/count	education bachelors and above percent	5192; 8300	2	2015	2018
socio-economic	density/count	education high school and below percent	5192	1	2018	2018
socio-economic	density/count	farmers 50-65yrs old count	12111	1	2006	2006
socio-economic	density/count	household income	3114; 8300	2	2015	2019
socio-economic	density/count	household income median	3675; 5192; 9069	3	2014	2019
socio-economic	density/count	household income per capita	410	1	2021	2021
socio-economic	density/count	household separate parcels used count	9532	1	2013	2013
socio-economic	density/count	households number per block	6276	1	2017	2017
socio-economic	density/count	households white percent	5192	1	2018	2018
[truncated: 308 more rows]
