# Supplementary material for: Gaps and opportunities in modelling human influence on species distributions in the Anthropocene
Source: Nat Ecol Evol. 2024 Jun 12;8(7):1365–77. doi: 10.1038/s41559-024-02435-3 (PMC11239511; doi:10.1038/s41559-024-02435-3)
Supplement: Supplementary file 9 — Statistical source data. [file 41559_2024_2435_MOESM9_ESM.csv]

sdg	num_preds	perc_preds	num_papers	perc_papers	labs	leg
SDG-01	41	1.7772	39	2.7292	SDG-1	SDG-1
SDG-02	65	2.8175	52	3.6389	SDG-2	SDG-2
SDG-03	3	0.13	3	0.2099		SDG-3
SDG-04	2	0.0867	2	0.14		SDG-4
SDG-05	0	0	0	0		SDG-5
SDG-06	253	10.9666	299	20.9237	SDG-6	SDG-6
SDG-07	9	0.3901	8	0.5598		SDG-7
SDG-08	2	0.0867	2	0.14		SDG-8
SDG-09	9	0.3901	9	0.6298		SDG-9
SDG-10	0	0	0	0		SDG-10
SDG-11	282	12.2237	444	31.0707	SDG-11	SDG-11
SDG-12	4	0.1734	3	0.2099		SDG-12
SDG-13	4	0.1734	4	0.2799		SDG-13
SDG-14	35	1.5171	51	3.5689	SDG-14	SDG-14
SDG-15	246	10.6632	580	40.5878	SDG-15	SDG-15
SDG-16	0	0	0	0		SDG-16
SDG-17	0	0	0	0		SDG-17
