# Supplementary material for: Gaps and opportunities in modelling human influence on species distributions in the Anthropocene
Source: Nat Ecol Evol. 2024 Jun 12;8(7):1365–77. doi: 10.1038/s41559-024-02435-3 (PMC11239511; doi:10.1038/s41559-024-02435-3)
Supplement: Supplementary file 10 — Statistical source data. [file 41559_2024_2435_MOESM10_ESM.csv]

study_time	hum_time	count
past-future	past-future	1
past-future	past	1
past	past	6
past-present	past-present	40
past-present	present	14
past-present-future	past-present	3
past-present-future	past-present-future	7
past-present-future	present-future	1
present-future	present-future	86
present-future	present	112
present	present	1148
present-past	present-past	5
present-past-future	present	5
