# Supplementary material for: Gaps and opportunities in modelling human influence on species distributions in the Anthropocene
Source: Nat Ecol Evol. 2024 Jun 12;8(7):1365–77. doi: 10.1038/s41559-024-02435-3 (PMC11239511; doi:10.1038/s41559-024-02435-3)
Supplement: Supplementary file 11 — Statistical source data. [file 41559_2024_2435_MOESM11_ESM.csv]

data	node	box	description	boxtext	tooltips	url	n
NA	node4	prevstud	Grey title box; Previous studies	Previous studies	Grey title box; Previous studies	prevstud.html	0
previous_studies	node5	box1	Studies included in previous version of review	Studies included in previous version of review	Studies included in previous version of review	previous_studies.html	0
previous_reports	NA	box1	Reports of studies included in previous version of review	Reports of studies included in previous version of review	NA	previous_reports.html	0
NA	node6	newstud	Yellow title box; Identification of new studies via databases and registers	Identification of new studies via databases and registers	Yellow title box; Identification of new studies via databases and registers	newstud.html	0
database_results	node7	box2	Records identified from: Databases	Web of Science	Records identified from: Databases and Registers	database_results.html	12854
database_specific_results	NA	box2	Records identified from: specific databases	Specific Databases	NA	database_results.html	Database 1, xxx; Database 2, xxx; Database 3, xxx
register_results	NA	box2	Records identified from: Registers	Registers	NA	NA	0
register_specific_results	NA	box2	Records identified from: specific registers	Specific Registers	NA	database_results.html	Register 1, xxx; Register 2, xxx; Register 3, xxx
NA	node16	othstud	Grey title box; Identification of new studies via other methods	Identification of new studies via other methods	Grey title box; Identification of new studies via other methods	othstud.html	0
website_results	node17	box11	Records identified from: Websites	Websites	Records identified from: Websites, Organisations and Citation Searching	website_results.html	0
organisation_results		box11	Records identified from: Organisations	Organisations	NA	NA	0
citations_results	NA	box11	Records identified from: Citation searching	Citation searching	NA	NA	0
duplicates	node8	box3	Duplicate records	Duplicate records	Duplicate records	duplicates.html	8
excluded_automatic	NA	box3	Records marked as ineligible by automation tools	Records marked as ineligible by automation tools	NA	NA	163
excluded_other	NA	box3	Records removed for other reasons	Records removed for other reasons	NA	NA	0
records_screened	node9	box4	Records screened (databases and registers)	Records screened	Records screened (databases and registers)	records_screened.html	12683
records_excluded	node10	box5	Records excluded (databases and registers)	Records excluded	Records excluded (databases and registers)	records_excluded.html	7506
dbr_sought_reports	node11	box6	Reports sought for retrieval (databases and registers)	Reports sought for retrieval	Reports sought for retrieval (databases and registers)	dbr_sought_reports.html	5177
dbr_notretrieved_reports	node12	box7	Reports not retrieved (databases and registers)	Reports not retrieved	Reports not retrieved (databases and registers)	dbr_notretrieved_reports.html	87
other_sought_reports	node18	box12	Reports sought for retrieval (other)	Reports sought for retrieval	Reports sought for retrieval (other)	other_sought_reports.html	0
other_notretrieved_reports	node19	box13	Reports not retrieved (other)	Reports not retrieved	Reports not retrieved (other)	other_notretrieved_reports.html	0
dbr_assessed	node13	box8	Reports assessed for eligibility (databases and registers)	Reports assessed for eligibility	Reports assessed for eligibility (databases and registers)	dbr_assessed.html	5090
dbr_excluded	node14	box9	Reports excluded (databases and registers): [separate reasons and numbers using ; e.g. Reason1, xxx; Reason2, xxx; Reason3, xxx]	Reports excluded	Reports excluded (databases and registers)	dbrexcludedrecords.html	Reason 1,432; Reason 2,3064; Reason 3,165
other_assessed	node20	box14	Reports assessed for eligibility (other)	Reports assessed for eligibility	Reports assessed for eligibility (other)	other_assessed.html	0
other_excluded	node21	box15	Reports excluded (other): [separate reasons and numbers using ; e.g. Reason1, xxx; Reason2, xxx; Reason3, xxx]	Reports excluded	Reports excluded (other)	other_excluded.html	Reason1, xxx; Reason2, xxx; Reason3, xxx
new_studies	node15	box10	New studies included in review	New studies included in review	New studies included in review	new_studies.html	1429
new_reports	NA	box10	Reports of new included studies	Reports of new included studies	NA	NA	0
total_studies	node22	box16	Total studies included in review	Total studies included in review	Total studies included in review	total_studies.html	0
total_reports	NA	box16	Reports of total included studies	Reports of total included studies	NA	NA	0
identification	node1	identification	Blue identification box	Identification	Blue identification box	identification.html	0
screening	node2	screening	Blue screening box	Screening	Blue screening box	screening.html	0
included	node3	included	Blue included box	Included	Blue included box	included.html	0
