# Supplementary material for: Gaps and opportunities in modelling human influence on species distributions in the Anthropocene
Source: Nat Ecol Evol. 2024 Jun 12;8(7):1365–77. doi: 10.1038/s41559-024-02435-3 (PMC11239511; doi:10.1038/s41559-024-02435-3)
Supplement: Supplementary file 12 — Statistical source data. [file 41559_2024_2435_MOESM12_ESM.csv]

iso_a3	sovereignt	continent	n_local	n_regional	n_national	n_multinational	n_continental
AFG	Afghanistan	Asia	NA	NA	NA	8	1
AGO	Angola	Africa	NA	NA	NA	7	8
ALB	Albania	Europe	NA	NA	NA	6	28
ARE	United Arab Emirates	Asia	NA	NA	NA	6	1
ARG	Argentina	South America	5	10	NA	10	3
ARM	Armenia	Asia	NA	NA	NA	14	1
ATA	Antarctica	Antarctica	NA	NA	NA	NA	NA
ATF	France	Seven seas (open ocean)	NA	NA	NA	NA	NA
AUS	Australia	Oceania	26	12	5	5	1
AUT	Austria	Europe	3	2	3	18	28
AZE	Azerbaijan	Asia	NA	1	NA	13	1
BDI	Burundi	Africa	NA	NA	NA	5	8
BEL	Belgium	Europe	4	6	3	8	28
BEN	Benin	Africa	1	NA	NA	6	8
BFA	Burkina Faso	Africa	NA	NA	1	5	8
BGD	Bangladesh	Asia	NA	NA	2	15	1
BGR	Bulgaria	Europe	1	1	1	6	28
BHS	The Bahamas	North America	NA	NA	NA	2	6
BIH	Bosnia and Herzegovina	Europe	NA	NA	NA	7	28
BLR	Belarus	Europe	NA	NA	NA	4	28
BLZ	Belize	North America	NA	NA	NA	7	6
BOL	Bolivia	South America	NA	2	NA	10	3
BRA	Brazil	South America	9	9	5	10	3
BRN	Brunei	Asia	NA	NA	NA	13	1
BTN	Bhutan	Asia	NA	1	2	16	1
BWA	Botswana	Africa	NA	NA	NA	4	8
CAF	Central African Republic	Africa	NA	NA	NA	5	8
CAN	Canada	North America	30	9	2	9	6
CHE	Switzerland	Europe	7	6	12	15	28
CHL	Chile	South America	3	3	1	5	3
CHN	China	Asia	28	30	15	27	1
CIV	Ivory Coast	Africa	NA	NA	NA	5	8
CMR	Cameroon	Africa	1	NA	1	7	8
COD	Democratic Republic of the Congo	Africa	1	NA	NA	7	8
COG	Republic of Congo	Africa	NA	NA	NA	6	8
COL	Colombia	South America	NA	NA	NA	8	3
CRI	Costa Rica	North America	NA	NA	NA	5	6
CUB	Cuba	North America	3	2	NA	1	6
XTX	Northern Cyprus	Asia	NA	NA	NA	NA	1
CYP	Cyprus	Asia	NA	NA	NA	3	1
CZE	Czech Republic	Europe	1	NA	2	19	28
DEU	Germany	Europe	23	12	6	29	28
DJI	Djibouti	Africa	NA	NA	NA	4	8
DNK	Denmark	Europe	NA	NA	NA	8	28
DOM	Dominican Republic	North America	NA	NA	NA	2	6
DZA	Algeria	Africa	NA	NA	NA	5	8
ECU	Ecuador	South America	NA	1	1	9	3
EGY	Egypt	Africa	NA	NA	NA	9	8
ERI	Eritrea	Africa	NA	NA	NA	4	8
ESP	Spain	Europe	35	24	12	29	28
EST	Estonia	Europe	NA	NA	NA	4	28
ETH	Ethiopia	Africa	4	NA	6	4	8
FIN	Finland	Europe	4	5	6	7	28
FJI	Fiji	Oceania	NA	NA	NA	NA	1
FLK	United Kingdom	South America	NA	NA	NA	1	3
FRA	France	Europe	12	13	2	17	28
GAB	Gabon	Africa	1	NA	1	5	8
GBR	United Kingdom	Europe	10	NA	5	22	28
GEO	Georgia	Asia	NA	NA	1	13	1
GHA	Ghana	Africa	NA	NA	NA	4	8
GIN	Guinea	Africa	NA	NA	NA	5	8
GMB	Gambia	Africa	NA	NA	NA	4	8
GNB	Guinea Bissau	Africa	NA	NA	NA	4	8
GNQ	Equatorial Guinea	Africa	NA	NA	NA	5	8
GRC	Greece	Europe	1	2	1	4	28
GRL	Denmark	North America	NA	NA	NA	NA	6
GTM	Guatemala	North America	NA	NA	NA	7	6
GUY	Guyana	South America	NA	NA	NA	4	3
HND	Honduras	North America	NA	NA	NA	5	6
HRV	Croatia	Europe	1	NA	1	8	28
HTI	Haiti	North America	NA	NA	NA	3	6
HUN	Hungary	Europe	NA	NA	1	12	28
IDN	Indonesia	Asia	5	3	1	15	1
IND	India	Asia	19	10	2	21	1
IRL	Ireland	Europe	NA	1	3	9	28
IRN	Iran	Asia	19	16	14	16	1
IRQ	Iraq	Asia	NA	1	NA	9	1
ISL	Iceland	Europe	NA	2	NA	NA	28
ISR	Israel	Asia	1	3	2	9	1
ITA	Italy	Europe	40	21	9	11	28
JAM	Jamaica	North America	NA	NA	NA	2	6
JOR	Jordan	Asia	NA	NA	NA	9	1
JPN	Japan	Asia	10	3	9	11	1
KAZ	Kazakhstan	Asia	NA	2	NA	4	1
KEN	Kenya	Africa	6	1	NA	5	8
KGZ	Kyrgyzstan	Asia	NA	1	NA	4	1
KHM	Cambodia	Asia	1	1	NA	14	1
KOR	South Korea	Asia	5	3	11	10	1
UNK	Kosovo	Europe	NA	NA	NA	NA	28
KWT	Kuwait	Asia	NA	NA	NA	6	1
LAO	Laos	Asia	NA	1	NA	15	1
LBN	Lebanon	Asia	NA	NA	NA	9	1
LBR	Liberia	Africa	NA	NA	1	4	8
LBY	Libya	Africa	NA	NA	NA	5	8
LKA	Sri Lanka	Asia	NA	NA	1	6	1
LSO	Lesotho	Africa	NA	NA	NA	2	8
LTU	Lithuania	Europe	NA	NA	NA	5	28
LUX	Luxembourg	Europe	NA	1	NA	8	28
LVA	Latvia	Europe	NA	NA	NA	5	28
MAR	Morocco	Africa	NA	2	NA	7	8
MDA	Moldova	Europe	NA	NA	NA	5	28
MDG	Madagascar	Africa	1	2	2	NA	8
MEX	Mexico	North America	8	6	9	7	6
MKD	Macedonia	Europe	NA	NA	NA	5	28
MLI	Mali	Africa	NA	NA	NA	6	8
MMR	Myanmar	Asia	NA	1	NA	19	1
MNE	Montenegro	Europe	NA	NA	NA	2	28
MNG	Mongolia	Asia	1	1	NA	4	1
MOZ	Mozambique	Africa	NA	1	NA	6	8
MRT	Mauritania	Africa	NA	NA	NA	5	8
MWI	Malawi	Africa	NA	NA	NA	4	8
MYS	Malaysia	Asia	4	3	2	15	1
NAM	Namibia	Africa	NA	NA	NA	5	8
NCL	France	Oceania	NA	NA	NA	NA	1
NER	Niger	Africa	1	1	NA	4	8
NGA	Nigeria	Africa	1	NA	NA	5	8
NIC	Nicaragua	North America	NA	NA	NA	5	6
NLD	Netherlands	Europe	1	NA	6	9	28
NOR	Norway	Europe	1	3	2	7	28
NPL	Nepal	Asia	2	1	3	17	1
NZL	New Zealand	Oceania	3	2	4	1	1
OMN	Oman	Asia	NA	NA	NA	7	1
PAK	Pakistan	Asia	1	3	NA	12	1
PAN	Panama	North America	1	NA	1	5	6
PER	Peru	South America	NA	1	NA	10	3
PHL	Philippines	Asia	NA	NA	NA	11	1
PNG	Papua New Guinea	Oceania	NA	NA	NA	4	1
POL	Poland	Europe	NA	2	6	11	28
PRI	United States of America	North America	1	NA	1	1	6
PRK	North Korea	Asia	NA	NA	NA	7	1
PRT	Portugal	Europe	13	7	2	25	28
PRY	Paraguay	South America	NA	NA	NA	9	3
PSE	Israel	Asia	NA	NA	NA	3	1
QAT	Qatar	Asia	NA	NA	NA	5	1
ROU	Romania	Europe	NA	1	3	9	28
RUS	Russia	Europe	5	3	NA	18	28
RWA	Rwanda	Africa	NA	NA	NA	6	8
ESH	Western Sahara	Africa	NA	NA	NA	NA	8
SAU	Saudi Arabia	Asia	NA	1	NA	8	1
SDN	Sudan	Africa	NA	NA	NA	7	8
SSD	South Sudan	Africa	NA	NA	NA	5	8
SEN	Senegal	Africa	NA	NA	1	5	8
SLB	Solomon Islands	Oceania	NA	NA	NA	NA	1
SLE	Sierra Leone	Africa	NA	NA	1	5	8
SLV	El Salvador	North America	NA	NA	NA	5	6
SOL	Somaliland	Africa	NA	NA	NA	NA	8
SOM	Somalia	Africa	NA	NA	NA	5	8
SRB	Republic of Serbia	Europe	1	NA	2	8	28
SUR	Suriname	South America	NA	NA	NA	4	3
SVK	Slovakia	Europe	NA	NA	1	14	28
SVN	Slovenia	Europe	NA	NA	NA	12	28
SWE	Sweden	Europe	2	2	2	6	28
SWZ	Swaziland	Africa	NA	NA	NA	4	8
SYR	Syria	Asia	NA	1	NA	11	1
TCD	Chad	Africa	NA	NA	NA	5	8
TGO	Togo	Africa	NA	NA	NA	4	8
THA	Thailand	Asia	2	5	3	18	1
TJK	Tajikistan	Asia	NA	NA	NA	5	1
TKM	Turkmenistan	Asia	NA	NA	NA	5	1
TLS	East Timor	Asia	NA	NA	NA	6	1
TTO	Trinidad and Tobago	North America	NA	NA	NA	2	6
TUN	Tunisia	Africa	NA	NA	1	5	8
TUR	Turkey	Asia	2	NA	NA	18	1
TWN	Taiwan	Asia	1	2	4	9	1
TZA	United Republic of Tanzania	Africa	1	5	1	6	8
UGA	Uganda	Africa	1	NA	NA	6	8
UKR	Ukraine	Europe	NA	1	NA	9	28
URY	Uruguay	South America	NA	1	1	5	3
USA	United States of America	North America	167	75	16	16	6
UZB	Uzbekistan	Asia	NA	NA	NA	4	1
VEN	Venezuela	South America	NA	1	NA	5	3
VNM	Vietnam	Asia	1	1	NA	17	1
VUT	Vanuatu	Oceania	NA	NA	NA	NA	1
YEM	Yemen	Asia	1	NA	NA	7	1
ZAF	South Africa	Africa	7	2	7	6	8
ZMB	Zambia	Africa	NA	NA	1	5	8
ZWE	Zimbabwe	Africa	2	1	NA	3	8
