# Supplementary material for: Gaps and opportunities in modelling human influence on species distributions in the Anthropocene
Source: Nat Ecol Evol. 2024 Jun 12;8(7):1365–77. doi: 10.1038/s41559-024-02435-3 (PMC11239511; doi:10.1038/s41559-024-02435-3)
Supplement: Supplementary file 13 — Statistical source data. [file 41559_2024_2435_MOESM13_ESM.csv]

iso_a3	sovereignt	continent	n_papers	perc_papers
AFG	Afghanistan	Asia	8	0.00559832050384884
AGO	Angola	Africa	7	0.00489853044086774
ALB	Albania	Europe	6	0.00419874037788663
ARE	United Arab Emirates	Asia	6	0.00419874037788663
ARG	Argentina	South America	25	0.0174947515745276
ARM	Armenia	Asia	14	0.00979706088173548
ATA	Antarctica	Antarctica	NA	NA
ATF	France	Seven seas (open ocean)	NA	NA
AUS	Australia	Oceania	48	0.0335899230230931
AUT	Austria	Europe	26	0.0181945416375087
AZE	Azerbaijan	Asia	14	0.00979706088173548
BDI	Burundi	Africa	5	0.00349895031490553
BEL	Belgium	Europe	21	0.0146955913226032
BEN	Benin	Africa	7	0.00489853044086774
BFA	Burkina Faso	Africa	6	0.00419874037788663
BGD	Bangladesh	Asia	17	0.0118964310706788
BGR	Bulgaria	Europe	9	0.00629811056682995
BHS	The Bahamas	North America	2	0.00139958012596221
BIH	Bosnia and Herzegovina	Europe	7	0.00489853044086774
BLR	Belarus	Europe	4	0.00279916025192442
BLZ	Belize	North America	7	0.00489853044086774
BOL	Bolivia	South America	12	0.00839748075577327
BRA	Brazil	South America	33	0.0230930720783765
BRN	Brunei	Asia	13	0.00909727081875437
BTN	Bhutan	Asia	19	0.013296011196641
BWA	Botswana	Africa	4	0.00279916025192442
CAF	Central African Republic	Africa	5	0.00349895031490553
CAN	Canada	North America	50	0.0349895031490553
CHE	Switzerland	Europe	40	0.0279916025192442
CHL	Chile	South America	12	0.00839748075577327
CHN	China	Asia	100	0.0699790062981106
CIV	Ivory Coast	Africa	5	0.00349895031490553
CMR	Cameroon	Africa	9	0.00629811056682995
COD	Democratic Republic of the Congo	Africa	8	0.00559832050384884
COG	Republic of Congo	Africa	6	0.00419874037788663
COL	Colombia	South America	8	0.00559832050384884
CRI	Costa Rica	North America	5	0.00349895031490553
CUB	Cuba	North America	6	0.00419874037788663
XTX	Northern Cyprus	Asia	NA	NA
CYP	Cyprus	Asia	3	0.00209937018894332
CZE	Czech Republic	Europe	22	0.0153953813855843
DEU	Germany	Europe	70	0.0489853044086774
DJI	Djibouti	Africa	4	0.00279916025192442
DNK	Denmark	Europe	8	0.00559832050384884
DOM	Dominican Republic	North America	2	0.00139958012596221
DZA	Algeria	Africa	5	0.00349895031490553
ECU	Ecuador	South America	11	0.00769769069279216
EGY	Egypt	Africa	9	0.00629811056682995
ERI	Eritrea	Africa	4	0.00279916025192442
ESP	Spain	Europe	100	0.0699790062981106
EST	Estonia	Europe	4	0.00279916025192442
ETH	Ethiopia	Africa	14	0.00979706088173548
FIN	Finland	Europe	22	0.0153953813855843
FJI	Fiji	Oceania	NA	NA
FLK	United Kingdom	South America	1	0.000699790062981106
FRA	France	Europe	44	0.0307907627711686
GAB	Gabon	Africa	7	0.00489853044086774
GBR	United Kingdom	Europe	37	0.0258922323303009
GEO	Georgia	Asia	14	0.00979706088173548
GHA	Ghana	Africa	4	0.00279916025192442
GIN	Guinea	Africa	5	0.00349895031490553
GMB	Gambia	Africa	4	0.00279916025192442
GNB	Guinea Bissau	Africa	4	0.00279916025192442
GNQ	Equatorial Guinea	Africa	5	0.00349895031490553
GRC	Greece	Europe	8	0.00559832050384884
GRL	Denmark	North America	NA	NA
GTM	Guatemala	North America	7	0.00489853044086774
GUY	Guyana	South America	4	0.00279916025192442
HND	Honduras	North America	5	0.00349895031490553
HRV	Croatia	Europe	10	0.00699790062981106
HTI	Haiti	North America	3	0.00209937018894332
HUN	Hungary	Europe	13	0.00909727081875437
IDN	Indonesia	Asia	24	0.0167949615115465
IND	India	Asia	52	0.0363890832750175
IRL	Ireland	Europe	13	0.00909727081875437
IRN	Iran	Asia	65	0.0454863540937719
IRQ	Iraq	Asia	10	0.00699790062981106
ISL	Iceland	Europe	2	0.00139958012596221
ISR	Israel	Asia	15	0.0104968509447166
ITA	Italy	Europe	81	0.0566829951014696
JAM	Jamaica	North America	2	0.00139958012596221
JOR	Jordan	Asia	9	0.00629811056682995
JPN	Japan	Asia	33	0.0230930720783765
KAZ	Kazakhstan	Asia	6	0.00419874037788663
KEN	Kenya	Africa	12	0.00839748075577327
KGZ	Kyrgyzstan	Asia	5	0.00349895031490553
KHM	Cambodia	Asia	16	0.0111966410076977
KOR	South Korea	Asia	29	0.0202939118264521
UNK	Kosovo	Europe	NA	NA
KWT	Kuwait	Asia	6	0.00419874037788663
LAO	Laos	Asia	16	0.0111966410076977
LBN	Lebanon	Asia	9	0.00629811056682995
LBR	Liberia	Africa	5	0.00349895031490553
LBY	Libya	Africa	5	0.00349895031490553
LKA	Sri Lanka	Asia	7	0.00489853044086774
LSO	Lesotho	Africa	2	0.00139958012596221
LTU	Lithuania	Europe	5	0.00349895031490553
LUX	Luxembourg	Europe	9	0.00629811056682995
LVA	Latvia	Europe	5	0.00349895031490553
MAR	Morocco	Africa	9	0.00629811056682995
MDA	Moldova	Europe	5	0.00349895031490553
MDG	Madagascar	Africa	5	0.00349895031490553
MEX	Mexico	North America	30	0.0209937018894332
MKD	Macedonia	Europe	5	0.00349895031490553
MLI	Mali	Africa	6	0.00419874037788663
MMR	Myanmar	Asia	20	0.0139958012596221
MNE	Montenegro	Europe	2	0.00139958012596221
MNG	Mongolia	Asia	6	0.00419874037788663
MOZ	Mozambique	Africa	7	0.00489853044086774
MRT	Mauritania	Africa	5	0.00349895031490553
MWI	Malawi	Africa	4	0.00279916025192442
MYS	Malaysia	Asia	24	0.0167949615115465
NAM	Namibia	Africa	5	0.00349895031490553
NCL	France	Oceania	NA	NA
NER	Niger	Africa	6	0.00419874037788663
NGA	Nigeria	Africa	6	0.00419874037788663
NIC	Nicaragua	North America	5	0.00349895031490553
NLD	Netherlands	Europe	16	0.0111966410076977
NOR	Norway	Europe	13	0.00909727081875437
NPL	Nepal	Asia	23	0.0160951714485654
NZL	New Zealand	Oceania	10	0.00699790062981106
OMN	Oman	Asia	7	0.00489853044086774
PAK	Pakistan	Asia	16	0.0111966410076977
PAN	Panama	North America	7	0.00489853044086774
PER	Peru	South America	11	0.00769769069279216
PHL	Philippines	Asia	11	0.00769769069279216
PNG	Papua New Guinea	Oceania	4	0.00279916025192442
POL	Poland	Europe	19	0.013296011196641
PRI	United States of America	North America	3	0.00209937018894332
PRK	North Korea	Asia	7	0.00489853044086774
PRT	Portugal	Europe	47	0.032890132960112
PRY	Paraguay	South America	9	0.00629811056682995
PSE	Israel	Asia	3	0.00209937018894332
QAT	Qatar	Asia	5	0.00349895031490553
ROU	Romania	Europe	13	0.00909727081875437
RUS	Russia	Europe	26	0.0181945416375087
RWA	Rwanda	Africa	6	0.00419874037788663
ESH	Western Sahara	Africa	NA	NA
SAU	Saudi Arabia	Asia	9	0.00629811056682995
SDN	Sudan	Africa	7	0.00489853044086774
SSD	South Sudan	Africa	5	0.00349895031490553
SEN	Senegal	Africa	6	0.00419874037788663
SLB	Solomon Islands	Oceania	NA	NA
SLE	Sierra Leone	Africa	6	0.00419874037788663
SLV	El Salvador	North America	5	0.00349895031490553
SOL	Somaliland	Africa	NA	NA
SOM	Somalia	Africa	5	0.00349895031490553
SRB	Republic of Serbia	Europe	11	0.00769769069279216
SUR	Suriname	South America	4	0.00279916025192442
SVK	Slovakia	Europe	15	0.0104968509447166
SVN	Slovenia	Europe	12	0.00839748075577327
SWE	Sweden	Europe	12	0.00839748075577327
SWZ	Swaziland	Africa	4	0.00279916025192442
SYR	Syria	Asia	12	0.00839748075577327
TCD	Chad	Africa	5	0.00349895031490553
TGO	Togo	Africa	4	0.00279916025192442
THA	Thailand	Asia	28	0.019594121763471
TJK	Tajikistan	Asia	5	0.00349895031490553
TKM	Turkmenistan	Asia	5	0.00349895031490553
TLS	East Timor	Asia	6	0.00419874037788663
TTO	Trinidad and Tobago	North America	2	0.00139958012596221
TUN	Tunisia	Africa	6	0.00419874037788663
TUR	Turkey	Asia	20	0.0139958012596221
TWN	Taiwan	Asia	16	0.0111966410076977
TZA	United Republic of Tanzania	Africa	13	0.00909727081875437
UGA	Uganda	Africa	7	0.00489853044086774
UKR	Ukraine	Europe	10	0.00699790062981106
URY	Uruguay	South America	7	0.00489853044086774
USA	United States of America	North America	274	0.191742477256823
UZB	Uzbekistan	Asia	4	0.00279916025192442
VEN	Venezuela	South America	6	0.00419874037788663
VNM	Vietnam	Asia	19	0.013296011196641
VUT	Vanuatu	Oceania	NA	NA
YEM	Yemen	Asia	8	0.00559832050384884
ZAF	South Africa	Africa	22	0.0153953813855843
ZMB	Zambia	Africa	6	0.00419874037788663
ZWE	Zimbabwe	Africa	6	0.00419874037788663
