# Supplementary material for: Gaps and opportunities in modelling human influence on species distributions in the Anthropocene
Source: Nat Ecol Evol. 2024 Jun 12;8(7):1365–77. doi: 10.1038/s41559-024-02435-3 (PMC11239511; doi:10.1038/s41559-024-02435-3)
Supplement: Supplementary file 14 — Statistical source data. [file 41559_2024_2435_MOESM14_ESM.csv]

domain	taxa	study_focus	count
freshwater	amphibians	conservation	4
freshwater	amphibians	disturbance/ habitat change	3
freshwater	amphibians	exploratory	3
freshwater	amphibians	invasions	4
freshwater	amphibians	reintroduction/ restoration	1
freshwater	birds	conservation	3
freshwater	birds	disturbance/ habitat change	2
freshwater	birds	exploratory	1
freshwater	birds	invasions	1
freshwater	fish	conservation	20
freshwater	fish	disturbance/ habitat change	13
freshwater	fish	exploratory	12
freshwater	fish	food/economics	2
freshwater	fish	invasions	12
freshwater	fish	reintroduction/ restoration	9
freshwater	herbaceous plants	conservation	1
freshwater	herbaceous plants	disturbance/ habitat change	1
freshwater	herbaceous plants	invasions	16
freshwater	invertebrates	conservation	9
freshwater	invertebrates	disturbance/ habitat change	7
freshwater	invertebrates	exploratory	13
freshwater	invertebrates	food/economics	1
freshwater	invertebrates	human health/ safety	2
freshwater	invertebrates	invasions	22
freshwater	invertebrates	reintroduction/ restoration	2
freshwater	mammals	conservation	1
freshwater	mammals	disturbance/ habitat change	1
freshwater	mammals	exploratory	5
freshwater	mammals	invasions	1
freshwater	mammals	reintroduction/ restoration	1
freshwater	microorganisms	conservation	1
freshwater	microorganisms	disturbance/ habitat change	1
freshwater	microorganisms	exploratory	2
freshwater	microorganisms	human health/ safety	1
freshwater	microorganisms	invasions	2
freshwater	reptiles	conservation	1
freshwater	reptiles	exploratory	1
freshwater	reptiles	invasions	1
freshwater	reptiles	reintroduction/ restoration	1
marine	birds	conservation	2
marine	birds	disturbance/ habitat change	1
marine	birds	exploratory	2
marine	fish	conservation	1
marine	fish	disturbance/ habitat change	2
marine	fish	food/economics	2
marine	fish	invasions	2
marine	herbaceous plants	exploratory	1
marine	herbaceous plants	invasions	2
marine	herbaceous plants	reintroduction/ restoration	1
marine	invertebrates	conservation	2
marine	invertebrates	disturbance/ habitat change	1
marine	invertebrates	exploratory	2
marine	invertebrates	food/economics	2
marine	invertebrates	invasions	4
marine	invertebrates	reintroduction/ restoration	1
marine	mammals	conservation	5
marine	mammals	disturbance/ habitat change	1
marine	microorganisms	disturbance/ habitat change	1
marine	microorganisms	invasions	3
terrestrial	amphibians	conflict/collisions	1
terrestrial	amphibians	conservation	12
terrestrial	amphibians	disturbance/ habitat change	12
terrestrial	amphibians	exploratory	13
terrestrial	amphibians	food/economics	1
terrestrial	amphibians	invasions	8
terrestrial	birds	conflict/collisions	6
terrestrial	birds	conservation	105
terrestrial	birds	disturbance/ habitat change	61
terrestrial	birds	exploratory	104
terrestrial	birds	food/economics	10
terrestrial	birds	human health/ safety	1
terrestrial	birds	invasions	22
terrestrial	birds	reintroduction/ restoration	24
terrestrial	fish	invasions	1
terrestrial	herbaceous plants	conflict/collisions	2
terrestrial	herbaceous plants	conservation	14
terrestrial	herbaceous plants	disturbance/ habitat change	16
terrestrial	herbaceous plants	exploratory	19
terrestrial	herbaceous plants	food/economics	15
terrestrial	herbaceous plants	human health/ safety	4
terrestrial	herbaceous plants	invasions	81
terrestrial	herbaceous plants	reintroduction/ restoration	4
terrestrial	invertebrates	conflict/collisions	2
terrestrial	invertebrates	conservation	22
terrestrial	invertebrates	disturbance/ habitat change	18
terrestrial	invertebrates	exploratory	28
terrestrial	invertebrates	food/economics	21
terrestrial	invertebrates	human health/ safety	54
terrestrial	invertebrates	invasions	25
terrestrial	invertebrates	reintroduction/ restoration	4
terrestrial	mammals	conflict/collisions	39
terrestrial	mammals	conservation	143
terrestrial	mammals	disturbance/ habitat change	79
terrestrial	mammals	exploratory	129
terrestrial	mammals	food/economics	15
terrestrial	mammals	human health/ safety	11
terrestrial	mammals	invasions	27
terrestrial	mammals	reintroduction/ restoration	57
terrestrial	microorganisms	conservation	6
terrestrial	microorganisms	disturbance/ habitat change	2
terrestrial	microorganisms	exploratory	3
terrestrial	microorganisms	food/economics	4
terrestrial	microorganisms	human health/ safety	4
terrestrial	microorganisms	invasions	5
terrestrial	reptiles	conflict/collisions	4
terrestrial	reptiles	conservation	18
terrestrial	reptiles	disturbance/ habitat change	7
terrestrial	reptiles	exploratory	21
terrestrial	reptiles	human health/ safety	2
terrestrial	reptiles	invasions	15
terrestrial	reptiles	reintroduction/ restoration	2
terrestrial	trees/shrubs	conservation	8
terrestrial	trees/shrubs	disturbance/ habitat change	9
terrestrial	trees/shrubs	exploratory	11
terrestrial	trees/shrubs	food/economics	9
terrestrial	trees/shrubs	human health/ safety	1
terrestrial	trees/shrubs	invasions	33
terrestrial	trees/shrubs	reintroduction/ restoration	1
