# Supplementary material for: Gaps and opportunities in modelling human influence on species distributions in the Anthropocene
Source: Nat Ecol Evol. 2024 Jun 12;8(7):1365–77. doi: 10.1038/s41559-024-02435-3 (PMC11239511; doi:10.1038/s41559-024-02435-3)
Supplement: Supplementary file 15 — Statistical source data. [file 41559_2024_2435_MOESM15_ESM.csv]

iso_a3	sovereignt	continent	n_freshwater	n_marine	n_terrestrial
AFG	Afghanistan	Asia	NA	NA	8
AGO	Angola	Africa	NA	NA	7
ALB	Albania	Europe	1	NA	5
ARE	United Arab Emirates	Asia	NA	NA	6
ARG	Argentina	South America	2	1	22
ARM	Armenia	Asia	NA	NA	14
ATA	Antarctica	Antarctica	NA	NA	NA
ATF	France	Seven seas (open ocean)	NA	NA	NA
AUS	Australia	Oceania	4	2	42
AUT	Austria	Europe	4	NA	22
AZE	Azerbaijan	Asia	NA	NA	14
BDI	Burundi	Africa	NA	NA	5
BEL	Belgium	Europe	2	NA	19
BEN	Benin	Africa	NA	NA	7
BFA	Burkina Faso	Africa	NA	NA	6
BGD	Bangladesh	Asia	1	NA	16
BGR	Bulgaria	Europe	2	NA	7
BHS	The Bahamas	North America	NA	NA	2
BIH	Bosnia and Herzegovina	Europe	2	NA	5
BLR	Belarus	Europe	NA	NA	4
BLZ	Belize	North America	1	NA	6
BOL	Bolivia	South America	NA	NA	12
BRA	Brazil	South America	3	NA	30
BRN	Brunei	Asia	NA	NA	13
BTN	Bhutan	Asia	NA	NA	19
BWA	Botswana	Africa	NA	NA	4
CAF	Central African Republic	Africa	NA	NA	5
CAN	Canada	North America	2	2	46
CHE	Switzerland	Europe	6	NA	34
CHL	Chile	South America	NA	2	10
CHN	China	Asia	5	1	94
CIV	Ivory Coast	Africa	NA	NA	5
CMR	Cameroon	Africa	1	NA	8
COD	Democratic Republic of the Congo	Africa	NA	NA	8
COG	Republic of Congo	Africa	NA	NA	6
COL	Colombia	South America	1	NA	7
CRI	Costa Rica	North America	NA	NA	5
CUB	Cuba	North America	1	NA	6
XTX	Northern Cyprus	Asia	NA	NA	NA
CYP	Cyprus	Asia	NA	NA	3
CZE	Czech Republic	Europe	4	NA	18
DEU	Germany	Europe	12	2	56
DJI	Djibouti	Africa	NA	NA	4
DNK	Denmark	Europe	NA	1	7
DOM	Dominican Republic	North America	NA	NA	2
DZA	Algeria	Africa	1	1	3
ECU	Ecuador	South America	1	NA	10
EGY	Egypt	Africa	1	NA	8
ERI	Eritrea	Africa	NA	NA	4
ESP	Spain	Europe	8	2	90
EST	Estonia	Europe	NA	NA	4
ETH	Ethiopia	Africa	1	NA	13
FIN	Finland	Europe	1	1	20
FJI	Fiji	Oceania	NA	NA	NA
FLK	United Kingdom	South America	NA	NA	1
FRA	France	Europe	5	1	38
GAB	Gabon	Africa	1	NA	6
GBR	United Kingdom	Europe	6	1	30
GEO	Georgia	Asia	NA	NA	14
GHA	Ghana	Africa	NA	NA	4
GIN	Guinea	Africa	NA	NA	5
GMB	Gambia	Africa	NA	NA	4
GNB	Guinea Bissau	Africa	NA	NA	4
GNQ	Equatorial Guinea	Africa	NA	NA	5
GRC	Greece	Europe	1	NA	7
GRL	Denmark	North America	NA	NA	NA
GTM	Guatemala	North America	1	NA	6
GUY	Guyana	South America	1	NA	3
HND	Honduras	North America	NA	NA	5
HRV	Croatia	Europe	2	NA	8
HTI	Haiti	North America	NA	NA	3
HUN	Hungary	Europe	1	NA	12
IDN	Indonesia	Asia	1	NA	23
IND	India	Asia	2	NA	50
IRL	Ireland	Europe	3	2	8
IRN	Iran	Asia	NA	NA	65
IRQ	Iraq	Asia	NA	NA	10
ISL	Iceland	Europe	NA	1	1
ISR	Israel	Asia	2	NA	13
ITA	Italy	Europe	2	2	77
JAM	Jamaica	North America	NA	NA	2
JOR	Jordan	Asia	NA	NA	9
JPN	Japan	Asia	5	NA	28
KAZ	Kazakhstan	Asia	NA	NA	6
KEN	Kenya	Africa	NA	NA	12
KGZ	Kyrgyzstan	Asia	NA	NA	5
KHM	Cambodia	Asia	NA	NA	16
KOR	South Korea	Asia	3	NA	26
UNK	Kosovo	Europe	NA	NA	NA
KWT	Kuwait	Asia	NA	NA	6
LAO	Laos	Asia	NA	NA	16
LBN	Lebanon	Asia	1	NA	8
LBR	Liberia	Africa	NA	NA	5
LBY	Libya	Africa	1	NA	4
LKA	Sri Lanka	Asia	1	NA	6
LSO	Lesotho	Africa	NA	NA	2
LTU	Lithuania	Europe	NA	NA	5
LUX	Luxembourg	Europe	NA	NA	9
LVA	Latvia	Europe	NA	NA	5
MAR	Morocco	Africa	1	1	7
MDA	Moldova	Europe	1	NA	4
MDG	Madagascar	Africa	NA	NA	5
MEX	Mexico	North America	2	1	27
MKD	Macedonia	Europe	NA	NA	5
MLI	Mali	Africa	NA	NA	6
MMR	Myanmar	Asia	NA	NA	20
MNE	Montenegro	Europe	1	NA	1
MNG	Mongolia	Asia	NA	NA	6
MOZ	Mozambique	Africa	NA	NA	7
MRT	Mauritania	Africa	NA	NA	5
MWI	Malawi	Africa	NA	NA	4
MYS	Malaysia	Asia	1	NA	23
NAM	Namibia	Africa	NA	NA	5
NCL	France	Oceania	NA	NA	NA
NER	Niger	Africa	NA	NA	6
NGA	Nigeria	Africa	NA	NA	6
NIC	Nicaragua	North America	NA	NA	5
NLD	Netherlands	Europe	NA	NA	16
NOR	Norway	Europe	NA	NA	13
NPL	Nepal	Asia	NA	NA	23
NZL	New Zealand	Oceania	3	1	6
OMN	Oman	Asia	NA	NA	7
PAK	Pakistan	Asia	NA	NA	16
PAN	Panama	North America	NA	NA	7
PER	Peru	South America	1	NA	10
PHL	Philippines	Asia	NA	NA	11
PNG	Papua New Guinea	Oceania	NA	NA	4
POL	Poland	Europe	2	NA	17
PRI	United States of America	North America	NA	NA	3
PRK	North Korea	Asia	NA	NA	7
PRT	Portugal	Europe	6	3	38
PRY	Paraguay	South America	1	NA	8
PSE	Israel	Asia	NA	NA	3
QAT	Qatar	Asia	NA	NA	5
ROU	Romania	Europe	2	NA	11
RUS	Russia	Europe	NA	NA	26
RWA	Rwanda	Africa	NA	NA	6
ESH	Western Sahara	Africa	NA	NA	NA
SAU	Saudi Arabia	Asia	NA	NA	9
SDN	Sudan	Africa	NA	NA	7
SSD	South Sudan	Africa	NA	NA	5
SEN	Senegal	Africa	NA	NA	6
SLB	Solomon Islands	Oceania	NA	NA	NA
SLE	Sierra Leone	Africa	NA	NA	6
SLV	El Salvador	North America	NA	NA	5
SOL	Somaliland	Africa	NA	NA	NA
SOM	Somalia	Africa	NA	NA	5
SRB	Republic of Serbia	Europe	2	NA	9
SUR	Suriname	South America	1	NA	3
SVK	Slovakia	Europe	1	NA	14
SVN	Slovenia	Europe	2	NA	10
SWE	Sweden	Europe	NA	NA	12
SWZ	Swaziland	Africa	NA	NA	4
SYR	Syria	Asia	1	NA	11
TCD	Chad	Africa	NA	NA	5
TGO	Togo	Africa	NA	NA	4
THA	Thailand	Asia	NA	NA	28
TJK	Tajikistan	Asia	NA	NA	5
TKM	Turkmenistan	Asia	NA	NA	5
TLS	East Timor	Asia	NA	NA	6
TTO	Trinidad and Tobago	North America	NA	NA	2
TUN	Tunisia	Africa	1	NA	5
TUR	Turkey	Asia	1	NA	19
TWN	Taiwan	Asia	NA	NA	16
TZA	United Republic of Tanzania	Africa	NA	NA	13
UGA	Uganda	Africa	NA	NA	7
UKR	Ukraine	Europe	1	NA	9
URY	Uruguay	South America	2	NA	5
USA	United States of America	North America	54	5	215
UZB	Uzbekistan	Asia	NA	NA	4
VEN	Venezuela	South America	1	NA	5
VNM	Vietnam	Asia	1	NA	18
VUT	Vanuatu	Oceania	NA	NA	NA
YEM	Yemen	Asia	NA	NA	8
ZAF	South Africa	Africa	NA	NA	22
ZMB	Zambia	Africa	NA	NA	6
ZWE	Zimbabwe	Africa	NA	NA	6
