# Supplementary material for: Gaps and opportunities in modelling human influence on species distributions in the Anthropocene
Source: Nat Ecol Evol. 2024 Jun 12;8(7):1365–77. doi: 10.1038/s41559-024-02435-3 (PMC11239511; doi:10.1038/s41559-024-02435-3)
Supplement: Supplementary file 16 — Statistical source data. [file 41559_2024_2435_MOESM16_ESM.csv]

iso_a3	sovereignt	continent	n_amphibians	n_birds	n_fish	n_plants	n_inverts	n_mammals	n_miroorganisms	n_reptiles	n_trees
AFG	Afghanistan	Asia	NA	NA	NA	1	2	5	NA	NA	NA
AGO	Angola	Africa	NA	1	NA	NA	2	4	NA	NA	NA
ALB	Albania	Europe	NA	2	NA	NA	2	1	1	NA	NA
ARE	United Arab Emirates	Asia	NA	NA	NA	NA	2	3	NA	1	NA
ARG	Argentina	South America	NA	8	NA	1	3	13	NA	NA	NA
ARM	Armenia	Asia	2	2	NA	NA	2	6	NA	2	NA
ATA	Antarctica	Antarctica	NA	NA	NA	NA	NA	NA	NA	NA	NA
ATF	France	Seven seas (open ocean)	NA	NA	NA	NA	NA	NA	NA	NA	NA
AUS	Australia	Oceania	4	16	3	4	3	24	NA	3	1
AUT	Austria	Europe	1	5	3	7	5	7	NA	1	NA
AZE	Azerbaijan	Asia	3	2	NA	NA	2	6	NA	1	NA
BDI	Burundi	Africa	NA	NA	NA	NA	2	3	NA	NA	NA
BEL	Belgium	Europe	NA	6	NA	1	7	6	NA	NA	1
BEN	Benin	Africa	NA	NA	NA	1	2	2	NA	NA	2
BFA	Burkina Faso	Africa	NA	NA	NA	1	2	1	NA	NA	2
BGD	Bangladesh	Asia	NA	1	1	1	4	10	NA	1	NA
BGR	Bulgaria	Europe	NA	5	1	NA	2	1	NA	NA	NA
BHS	The Bahamas	North America	NA	1	NA	NA	1	NA	NA	NA	NA
BIH	Bosnia and Herzegovina	Europe	NA	2	1	NA	1	2	1	NA	NA
BLR	Belarus	Europe	NA	1	NA	NA	2	1	NA	NA	NA
BLZ	Belize	North America	NA	NA	1	1	1	3	NA	NA	1
BOL	Bolivia	South America	NA	2	NA	NA	2	7	NA	NA	1
BRA	Brazil	South America	1	4	1	2	6	21	NA	NA	NA
BRN	Brunei	Asia	1	2	NA	2	3	8	NA	1	2
BTN	Bhutan	Asia	NA	1	NA	2	5	10	NA	1	1
BWA	Botswana	Africa	NA	2	NA	NA	1	1	NA	NA	NA
CAF	Central African Republic	Africa	NA	NA	NA	NA	1	4	NA	NA	NA
CAN	Canada	North America	3	9	NA	2	13	19	1	3	1
CHE	Switzerland	Europe	NA	10	2	11	10	8	1	NA	NA
CHL	Chile	South America	1	3	NA	1	2	7	1	NA	NA
CHN	China	Asia	3	26	1	15	11	40	1	1	9
CIV	Ivory Coast	Africa	NA	NA	NA	NA	2	1	NA	NA	2
CMR	Cameroon	Africa	NA	NA	NA	NA	3	5	1	NA	NA
COD	Democratic Republic of the Congo	Africa	NA	NA	NA	NA	2	5	NA	NA	1
COG	Republic of Congo	Africa	NA	NA	NA	NA	2	4	NA	NA	NA
COL	Colombia	South America	NA	NA	1	1	2	3	NA	NA	1
CRI	Costa Rica	North America	NA	NA	NA	1	1	2	NA	NA	1
CUB	Cuba	North America	1	5	NA	NA	NA	NA	NA	NA	NA
XTX	Northern Cyprus	Asia	NA	NA	NA	NA	NA	NA	NA	NA	NA
CYP	Cyprus	Asia	1	NA	NA	NA	2	NA	NA	NA	NA
CZE	Czech Republic	Europe	NA	4	4	5	2	7	NA	NA	NA
DEU	Germany	Europe	NA	19	5	11	23	12	1	2	1
DJI	Djibouti	Africa	NA	NA	NA	NA	2	1	NA	NA	1
DNK	Denmark	Europe	NA	4	NA	1	1	1	1	NA	NA
DOM	Dominican Republic	North America	NA	1	NA	NA	NA	1	NA	NA	NA
DZA	Algeria	Africa	NA	2	NA	NA	1	1	1	NA	NA
ECU	Ecuador	South America	NA	1	1	1	3	4	NA	NA	1
EGY	Egypt	Africa	NA	1	NA	NA	4	2	1	1	NA
ERI	Eritrea	Africa	NA	NA	NA	NA	1	2	NA	NA	1
ESP	Spain	Europe	3	42	5	6	7	33	4	6	2
EST	Estonia	Europe	NA	2	NA	NA	1	1	NA	NA	NA
ETH	Ethiopia	Africa	NA	1	NA	2	2	6	NA	NA	3
FIN	Finland	Europe	NA	8	NA	4	5	6	3	NA	NA
FJI	Fiji	Oceania	NA	NA	NA	NA	NA	NA	NA	NA	NA
FLK	United Kingdom	South America	NA	NA	NA	NA	1	NA	NA	NA	NA
FRA	France	Europe	4	5	1	6	12	13	2	2	NA
GAB	Gabon	Africa	NA	NA	1	NA	1	5	NA	NA	NA
GBR	United Kingdom	Europe	2	9	3	4	12	12	NA	2	1
GEO	Georgia	Asia	2	2	NA	NA	2	7	NA	1	NA
GHA	Ghana	Africa	NA	NA	NA	NA	2	1	NA	NA	1
GIN	Guinea	Africa	NA	NA	NA	NA	2	2	NA	NA	1
GMB	Gambia	Africa	NA	NA	NA	NA	2	1	NA	NA	1
GNB	Guinea Bissau	Africa	NA	NA	NA	NA	2	1	NA	NA	1
GNQ	Equatorial Guinea	Africa	NA	NA	NA	NA	2	3	NA	NA	NA
GRC	Greece	Europe	NA	2	NA	NA	1	2	3	NA	NA
GRL	Denmark	North America	NA	NA	NA	NA	NA	NA	NA	NA	NA
GTM	Guatemala	North America	NA	NA	1	1	1	3	NA	NA	1
GUY	Guyana	South America	NA	NA	1	NA	2	1	NA	NA	NA
HND	Honduras	North America	NA	NA	NA	1	1	2	NA	NA	1
HRV	Croatia	Europe	NA	3	1	1	2	2	1	NA	NA
HTI	Haiti	North America	NA	1	NA	NA	1	1	NA	NA	NA
HUN	Hungary	Europe	NA	5	1	2	2	3	NA	NA	NA
IDN	Indonesia	Asia	1	4	NA	2	5	15	NA	1	2
IND	India	Asia	NA	8	1	5	5	28	NA	2	4
IRL	Ireland	Europe	NA	2	1	5	3	4	NA	NA	NA
IRN	Iran	Asia	3	12	NA	4	4	37	NA	6	1
IRQ	Iraq	Asia	1	1	NA	NA	3	4	NA	1	NA
ISL	Iceland	Europe	NA	NA	NA	1	1	NA	NA	NA	NA
ISR	Israel	Asia	2	2	NA	NA	3	6	1	1	NA
ITA	Italy	Europe	4	18	1	6	8	33	4	3	4
JAM	Jamaica	North America	NA	1	NA	NA	1	NA	NA	NA	NA
JOR	Jordan	Asia	1	NA	NA	NA	4	3	NA	1	NA
JPN	Japan	Asia	2	7	3	6	7	7	1	1	NA
KAZ	Kazakhstan	Asia	NA	1	NA	1	NA	4	NA	NA	NA
KEN	Kenya	Africa	NA	1	NA	2	5	3	NA	NA	1
KGZ	Kyrgyzstan	Asia	NA	NA	NA	1	1	2	NA	NA	1
KHM	Cambodia	Asia	1	4	NA	2	4	9	NA	1	1
KOR	South Korea	Asia	1	5	NA	6	8	7	1	1	NA
UNK	Kosovo	Europe	NA	NA	NA	NA	NA	NA	NA	NA	NA
KWT	Kuwait	Asia	NA	NA	NA	NA	2	3	NA	1	NA
LAO	Laos	Asia	1	2	NA	2	4	10	NA	1	2
LBN	Lebanon	Asia	1	NA	NA	NA	4	2	1	1	NA
LBR	Liberia	Africa	NA	NA	NA	NA	2	2	NA	NA	1
LBY	Libya	Africa	NA	1	NA	NA	2	1	1	NA	NA
LKA	Sri Lanka	Asia	NA	NA	NA	1	2	4	NA	NA	NA
LSO	Lesotho	Africa	NA	1	NA	NA	NA	1	NA	NA	NA
LTU	Lithuania	Europe	NA	2	NA	NA	2	1	NA	NA	NA
LUX	Luxembourg	Europe	NA	1	NA	1	6	1	NA	NA	NA
LVA	Latvia	Europe	NA	2	NA	NA	2	1	NA	NA	NA
MAR	Morocco	Africa	NA	3	NA	NA	2	3	1	NA	NA
MDA	Moldova	Europe	NA	2	1	NA	1	1	NA	NA	NA
MDG	Madagascar	Africa	NA	1	NA	1	NA	2	NA	1	NA
MEX	Mexico	North America	1	2	2	3	3	11	2	3	3
MKD	Macedonia	Europe	NA	3	NA	NA	1	1	NA	NA	NA
MLI	Mali	Africa	NA	NA	NA	NA	2	3	NA	NA	1
MMR	Myanmar	Asia	1	4	NA	2	4	11	NA	1	3
MNE	Montenegro	Europe	NA	1	NA	NA	NA	NA	1	NA	NA
MNG	Mongolia	Asia	NA	1	NA	NA	1	4	NA	NA	NA
MOZ	Mozambique	Africa	NA	1	NA	NA	3	1	NA	NA	2
MRT	Mauritania	Africa	NA	1	NA	NA	NA	3	NA	NA	1
MWI	Malawi	Africa	NA	NA	NA	NA	2	1	NA	NA	1
MYS	Malaysia	Asia	1	3	NA	2	4	18	NA	1	1
NAM	Namibia	Africa	NA	2	NA	NA	2	1	NA	NA	NA
NCL	France	Oceania	NA	NA	NA	NA	NA	NA	NA	NA	NA
NER	Niger	Africa	NA	NA	NA	NA	2	3	NA	NA	1
NGA	Nigeria	Africa	1	NA	NA	NA	2	2	NA	NA	1
NIC	Nicaragua	North America	NA	NA	NA	1	1	2	NA	NA	1
NLD	Netherlands	Europe	NA	4	NA	1	8	2	1	NA	NA
NOR	Norway	Europe	NA	2	NA	4	3	2	1	NA	1
NPL	Nepal	Asia	NA	1	NA	1	5	15	NA	1	1
NZL	New Zealand	Oceania	NA	2	1	2	1	2	2	NA	NA
OMN	Oman	Asia	NA	NA	NA	NA	2	4	NA	1	NA
PAK	Pakistan	Asia	NA	NA	NA	NA	5	10	NA	NA	1
PAN	Panama	North America	NA	1	NA	2	1	2	NA	NA	1
PER	Peru	South America	NA	1	1	1	2	5	NA	NA	1
PHL	Philippines	Asia	NA	2	NA	1	4	4	1	NA	NA
PNG	Papua New Guinea	Oceania	NA	NA	NA	1	2	1	NA	NA	NA
POL	Poland	Europe	NA	7	1	1	3	7	NA	NA	NA
PRI	United States of America	North America	NA	2	NA	NA	NA	NA	1	NA	1
PRK	North Korea	Asia	NA	NA	NA	2	3	1	1	NA	NA
PRT	Portugal	Europe	2	13	4	6	6	10	1	4	5
PRY	Paraguay	South America	NA	1	NA	NA	1	7	NA	NA	NA
PSE	Israel	Asia	1	NA	NA	NA	1	NA	NA	1	NA
QAT	Qatar	Asia	NA	NA	NA	NA	2	2	NA	1	NA
ROU	Romania	Europe	1	5	1	NA	3	3	NA	1	NA
RUS	Russia	Europe	1	6	NA	1	2	15	1	NA	NA
RWA	Rwanda	Africa	NA	NA	NA	NA	2	3	NA	NA	1
ESH	Western Sahara	Africa	NA	NA	NA	NA	NA	NA	NA	NA	NA
SAU	Saudi Arabia	Asia	1	1	NA	NA	3	3	NA	1	NA
SDN	Sudan	Africa	NA	NA	NA	NA	2	4	NA	NA	1
SSD	South Sudan	Africa	NA	NA	NA	NA	1	3	NA	NA	1
SEN	Senegal	Africa	NA	NA	NA	NA	3	2	NA	NA	1
SLB	Solomon Islands	Oceania	NA	NA	NA	NA	NA	NA	NA	NA	NA
SLE	Sierra Leone	Africa	NA	NA	NA	NA	2	3	NA	NA	1
SLV	El Salvador	North America	NA	NA	NA	1	1	2	NA	NA	1
SOL	Somaliland	Africa	NA	NA	NA	NA	NA	NA	NA	NA	NA
SOM	Somalia	Africa	NA	NA	NA	NA	3	1	NA	NA	1
SRB	Republic of Serbia	Europe	NA	3	1	1	1	2	NA	2	1
SUR	Suriname	South America	NA	NA	1	NA	2	1	NA	NA	NA
SVK	Slovakia	Europe	NA	3	1	3	2	6	NA	NA	NA
SVN	Slovenia	Europe	NA	2	1	2	3	3	1	NA	NA
SWE	Sweden	Europe	NA	5	NA	1	3	2	1	NA	NA
SWZ	Swaziland	Africa	NA	1	NA	NA	1	1	NA	1	NA
SYR	Syria	Asia	1	NA	NA	NA	4	4	1	1	1
TCD	Chad	Africa	NA	NA	NA	NA	2	3	NA	NA	NA
TGO	Togo	Africa	NA	NA	NA	1	1	1	NA	NA	1
THA	Thailand	Asia	1	6	NA	3	5	16	NA	1	2
TJK	Tajikistan	Asia	NA	NA	NA	1	1	3	NA	NA	NA
TKM	Turkmenistan	Asia	NA	NA	NA	1	1	3	NA	NA	NA
TLS	East Timor	Asia	1	2	NA	2	1	3	NA	1	1
TTO	Trinidad and Tobago	North America	NA	1	NA	NA	1	NA	NA	NA	NA
TUN	Tunisia	Africa	NA	1	NA	NA	2	1	1	1	NA
TUR	Turkey	Asia	2	4	NA	NA	2	7	1	4	NA
TWN	Taiwan	Asia	1	3	NA	2	6	3	NA	3	1
TZA	United Republic of Tanzania	Africa	NA	NA	NA	1	4	7	NA	NA	1
UGA	Uganda	Africa	NA	NA	NA	NA	2	4	NA	NA	1
UKR	Ukraine	Europe	NA	2	1	1	2	4	NA	NA	1
URY	Uruguay	South America	NA	NA	1	NA	1	4	NA	NA	1
USA	United States of America	North America	13	73	35	38	39	65	4	15	7
UZB	Uzbekistan	Asia	NA	NA	NA	1	1	2	NA	NA	NA
VEN	Venezuela	South America	NA	NA	1	NA	2	3	NA	NA	NA
VNM	Vietnam	Asia	1	5	1	2	4	10	NA	1	1
VUT	Vanuatu	Oceania	NA	NA	NA	NA	NA	NA	NA	NA	NA
YEM	Yemen	Asia	NA	NA	NA	1	2	3	NA	1	1
ZAF	South Africa	Africa	NA	3	NA	2	2	11	NA	1	3
ZMB	Zambia	Africa	NA	1	NA	NA	2	1	NA	NA	2
ZWE	Zimbabwe	Africa	NA	2	NA	NA	1	3	NA	NA	NA
