# Supplementary material for: Gaps and opportunities in modelling human influence on species distributions in the Anthropocene
Source: Nat Ecol Evol. 2024 Jun 12;8(7):1365–77. doi: 10.1038/s41559-024-02435-3 (PMC11239511; doi:10.1038/s41559-024-02435-3)
Supplement: Supplementary file 17 — Statistical source data. [file 41559_2024_2435_MOESM17_ESM.csv]

iso_a3	sovereignt	continent	n_conflict	n_conservation	n_disturbance	n_exploratory	n_food_economy	n_health	n_invasians	n_restoration
AFG	Afghanistan	Asia	NA	2	1	2	NA	3	NA	NA
AGO	Angola	Africa	NA	1	1	2	1	2	NA	NA
ALB	Albania	Europe	NA	4	NA	2	NA	NA	NA	NA
ARE	United Arab Emirates	Asia	NA	NA	NA	3	NA	2	1	NA
ARG	Argentina	South America	5	7	4	4	2	2	1	NA
ARM	Armenia	Asia	1	3	2	6	NA	1	NA	1
ATA	Antarctica	Antarctica	NA	NA	NA	NA	NA	NA	NA	NA
ATF	France	Seven seas (open ocean)	NA	NA	NA	NA	NA	NA	NA	NA
AUS	Australia	Oceania	2	11	13	10	2	2	6	2
AUT	Austria	Europe	1	5	3	8	NA	3	4	2
AZE	Azerbaijan	Asia	1	3	1	7	NA	1	NA	1
BDI	Burundi	Africa	NA	NA	1	1	1	2	NA	NA
BEL	Belgium	Europe	2	4	NA	6	1	2	2	4
BEN	Benin	Africa	NA	1	NA	2	2	2	NA	NA
BFA	Burkina Faso	Africa	NA	NA	1	2	1	2	NA	NA
BGD	Bangladesh	Asia	NA	6	1	3	NA	5	2	NA
BGR	Bulgaria	Europe	NA	3	1	5	NA	NA	NA	NA
BHS	The Bahamas	North America	NA	NA	NA	NA	1	NA	1	NA
BIH	Bosnia and Herzegovina	Europe	NA	3	NA	3	NA	NA	NA	1
BLR	Belarus	Europe	NA	1	NA	2	NA	1	NA	NA
BLZ	Belize	North America	NA	2	NA	1	2	NA	1	1
BOL	Bolivia	South America	1	3	3	2	2	1	NA	NA
BRA	Brazil	South America	2	8	9	5	3	4	1	1
BRN	Brunei	Asia	NA	4	2	1	NA	4	2	NA
BTN	Bhutan	Asia	NA	5	2	3	1	3	4	1
BWA	Botswana	Africa	NA	2	1	NA	NA	1	NA	NA
CAF	Central African Republic	Africa	NA	NA	1	2	1	1	NA	NA
CAN	Canada	North America	NA	10	9	15	3	4	6	3
CHE	Switzerland	Europe	1	6	4	17	1	4	4	3
CHL	Chile	South America	NA	7	2	1	2	NA	NA	NA
CHN	China	Asia	NA	42	20	15	2	7	7	7
CIV	Ivory Coast	Africa	NA	NA	NA	2	1	2	NA	NA
CMR	Cameroon	Africa	NA	NA	2	2	1	4	NA	NA
COD	Democratic Republic of the Congo	Africa	NA	1	1	2	1	2	1	NA
COG	Republic of Congo	Africa	NA	NA	1	2	1	2	NA	NA
COL	Colombia	South America	NA	1	1	NA	4	1	NA	1
CRI	Costa Rica	North America	NA	2	NA	NA	2	NA	NA	1
CUB	Cuba	North America	NA	5	NA	NA	NA	NA	1	NA
XTX	Northern Cyprus	Asia	NA	NA	NA	NA	NA	NA	NA	NA
CYP	Cyprus	Asia	NA	1	1	NA	NA	1	NA	NA
CZE	Czech Republic	Europe	2	6	2	7	NA	3	2	NA
DEU	Germany	Europe	4	11	11	22	5	4	5	8
DJI	Djibouti	Africa	NA	NA	1	NA	NA	2	1	NA
DNK	Denmark	Europe	1	2	1	4	NA	NA	NA	NA
DOM	Dominican Republic	North America	NA	NA	1	NA	NA	NA	1	NA
DZA	Algeria	Africa	NA	2	NA	3	NA	NA	NA	NA
ECU	Ecuador	South America	NA	2	1	1	4	2	NA	1
EGY	Egypt	Africa	NA	2	NA	3	NA	3	1	NA
ERI	Eritrea	Africa	NA	NA	1	1	NA	1	1	NA
ESP	Spain	Europe	NA	26	9	41	2	NA	15	7
EST	Estonia	Europe	NA	2	NA	2	NA	NA	NA	NA
ETH	Ethiopia	Africa	NA	1	2	2	3	2	3	1
FIN	Finland	Europe	NA	2	1	13	1	1	2	2
FJI	Fiji	Oceania	NA	NA	NA	NA	NA	NA	NA	NA
FLK	United Kingdom	South America	NA	NA	NA	NA	1	NA	NA	NA
FRA	France	Europe	NA	13	11	12	NA	1	4	3
GAB	Gabon	Africa	NA	NA	3	2	1	1	NA	NA
GBR	United Kingdom	Europe	1	9	2	12	1	1	7	4
GEO	Georgia	Asia	1	3	1	8	NA	NA	NA	1
GHA	Ghana	Africa	NA	NA	NA	2	NA	2	NA	NA
GIN	Guinea	Africa	NA	NA	NA	3	NA	2	NA	NA
GMB	Gambia	Africa	NA	NA	NA	2	NA	2	NA	NA
GNB	Guinea Bissau	Africa	NA	NA	NA	2	NA	2	NA	NA
GNQ	Equatorial Guinea	Africa	NA	NA	NA	2	1	2	NA	NA
GRC	Greece	Europe	NA	4	1	1	2	NA	NA	NA
GRL	Denmark	North America	NA	NA	NA	NA	NA	NA	NA	NA
GTM	Guatemala	North America	NA	2	NA	1	2	NA	1	1
GUY	Guyana	South America	NA	1	NA	NA	2	1	NA	NA
HND	Honduras	North America	NA	2	NA	NA	2	NA	NA	1
HRV	Croatia	Europe	NA	3	1	3	1	2	NA	NA
HTI	Haiti	North America	NA	NA	1	NA	1	NA	1	NA
HUN	Hungary	Europe	NA	5	1	3	NA	3	NA	1
IDN	Indonesia	Asia	NA	13	3	1	2	4	1	NA
IND	India	Asia	1	18	6	11	2	6	5	3
IRL	Ireland	Europe	NA	3	1	6	NA	1	2	NA
IRN	Iran	Asia	2	30	11	11	4	4	3	NA
IRQ	Iraq	Asia	NA	2	2	3	NA	2	1	NA
ISL	Iceland	Europe	NA	NA	NA	1	NA	NA	1	NA
ISR	Israel	Asia	NA	4	2	4	NA	2	3	NA
ITA	Italy	Europe	2	26	9	22	4	3	8	7
JAM	Jamaica	North America	NA	NA	NA	NA	1	NA	1	NA
JOR	Jordan	Asia	NA	1	1	3	NA	3	1	NA
JPN	Japan	Asia	1	6	9	4	1	3	7	2
KAZ	Kazakhstan	Asia	1	2	NA	3	NA	NA	NA	NA
KEN	Kenya	Africa	NA	2	1	1	NA	5	3	NA
KGZ	Kyrgyzstan	Asia	NA	1	NA	2	1	1	NA	NA
KHM	Cambodia	Asia	NA	5	3	2	NA	4	2	NA
KOR	South Korea	Asia	NA	8	5	2	2	3	8	1
UNK	Kosovo	Europe	NA	NA	NA	NA	NA	NA	NA	NA
KWT	Kuwait	Asia	NA	NA	NA	3	NA	2	1	NA
LAO	Laos	Asia	NA	5	3	1	1	4	2	NA
LBN	Lebanon	Asia	NA	2	1	2	NA	3	1	NA
LBR	Liberia	Africa	NA	1	NA	2	NA	2	NA	NA
LBY	Libya	Africa	NA	2	NA	2	NA	1	NA	NA
LKA	Sri Lanka	Asia	NA	1	1	1	NA	3	1	NA
LSO	Lesotho	Africa	NA	1	1	NA	NA	NA	NA	NA
LTU	Lithuania	Europe	NA	2	NA	2	NA	1	NA	NA
LUX	Luxembourg	Europe	NA	1	2	5	NA	1	NA	NA
LVA	Latvia	Europe	NA	2	NA	2	NA	1	NA	NA
MAR	Morocco	Africa	NA	3	NA	4	NA	1	1	NA
MDA	Moldova	Europe	NA	2	NA	3	NA	NA	NA	NA
MDG	Madagascar	Africa	NA	1	1	2	1	NA	NA	NA
MEX	Mexico	North America	3	7	7	6	4	2	1	NA
MKD	Macedonia	Europe	NA	2	NA	3	NA	NA	NA	NA
MLI	Mali	Africa	NA	NA	1	3	NA	2	NA	NA
MMR	Myanmar	Asia	NA	8	3	1	1	4	3	NA
MNE	Montenegro	Europe	NA	2	NA	NA	NA	NA	NA	NA
MNG	Mongolia	Asia	NA	1	2	2	NA	NA	1	NA
MOZ	Mozambique	Africa	NA	2	1	NA	NA	3	1	NA
MRT	Mauritania	Africa	NA	NA	1	4	NA	NA	NA	NA
MWI	Malawi	Africa	NA	NA	1	NA	NA	2	1	NA
MYS	Malaysia	Asia	1	7	9	2	NA	4	1	NA
NAM	Namibia	Africa	NA	2	1	NA	NA	2	NA	NA
NCL	France	Oceania	NA	NA	NA	NA	NA	NA	NA	NA
NER	Niger	Africa	NA	1	1	1	NA	3	NA	NA
NGA	Nigeria	Africa	NA	1	NA	3	NA	2	NA	NA
NIC	Nicaragua	North America	NA	2	NA	NA	2	NA	NA	1
NLD	Netherlands	Europe	1	2	3	6	NA	2	NA	2
NOR	Norway	Europe	2	4	1	5	NA	1	NA	NA
NPL	Nepal	Asia	NA	5	2	7	NA	4	4	1
NZL	New Zealand	Oceania	NA	2	NA	NA	2	NA	5	1
OMN	Oman	Asia	NA	NA	NA	4	NA	2	1	NA
PAK	Pakistan	Asia	NA	3	2	4	1	5	1	NA
PAN	Panama	North America	NA	3	NA	1	2	NA	NA	1
PER	Peru	South America	NA	2	1	1	4	1	NA	2
PHL	Philippines	Asia	NA	4	1	NA	NA	4	2	NA
PNG	Papua New Guinea	Oceania	NA	NA	NA	NA	NA	3	1	NA
POL	Poland	Europe	NA	6	5	4	NA	1	1	2
PRI	United States of America	North America	NA	NA	NA	1	NA	NA	2	NA
PRK	North Korea	Asia	NA	1	2	NA	NA	2	2	NA
PRT	Portugal	Europe	4	9	3	14	2	NA	12	3
PRY	Paraguay	South America	1	3	2	2	1	NA	NA	NA
PSE	Israel	Asia	NA	NA	1	NA	NA	1	1	NA
QAT	Qatar	Asia	NA	NA	NA	2	NA	2	1	NA
ROU	Romania	Europe	NA	6	1	4	NA	1	NA	1
RUS	Russia	Europe	NA	7	3	11	NA	2	NA	3
RWA	Rwanda	Africa	NA	NA	1	1	1	2	1	NA
ESH	Western Sahara	Africa	NA	NA	NA	NA	NA	NA	NA	NA
SAU	Saudi Arabia	Asia	NA	2	1	3	NA	2	1	NA
SDN	Sudan	Africa	NA	NA	1	3	NA	2	1	NA
SSD	South Sudan	Africa	NA	NA	1	2	NA	1	1	NA
SEN	Senegal	Africa	NA	NA	NA	3	NA	3	NA	NA
SLB	Solomon Islands	Oceania	NA	NA	NA	NA	NA	NA	NA	NA
SLE	Sierra Leone	Africa	NA	NA	1	3	NA	2	NA	NA
SLV	El Salvador	North America	NA	2	NA	NA	2	NA	NA	1
SOL	Somaliland	Africa	NA	NA	NA	NA	NA	NA	NA	NA
SOM	Somalia	Africa	NA	NA	1	NA	NA	3	1	NA
SRB	Republic of Serbia	Europe	NA	4	NA	4	NA	1	NA	2
SUR	Suriname	South America	NA	1	NA	NA	2	1	NA	NA
SVK	Slovakia	Europe	NA	4	1	6	NA	3	NA	1
SVN	Slovenia	Europe	NA	5	NA	3	NA	3	NA	1
SWE	Sweden	Europe	NA	1	1	7	NA	1	1	1
SWZ	Swaziland	Africa	1	1	1	NA	NA	1	NA	NA
SYR	Syria	Asia	NA	2	2	4	NA	3	1	NA
TCD	Chad	Africa	NA	NA	1	2	NA	2	NA	NA
TGO	Togo	Africa	NA	NA	NA	2	1	1	NA	NA
THA	Thailand	Asia	1	10	3	3	2	6	2	1
TJK	Tajikistan	Asia	NA	1	NA	3	NA	1	NA	NA
TKM	Turkmenistan	Asia	NA	1	NA	3	NA	1	NA	NA
TLS	East Timor	Asia	NA	2	1	NA	NA	2	1	NA
TTO	Trinidad and Tobago	North America	NA	NA	NA	NA	1	NA	1	NA
TUN	Tunisia	Africa	NA	2	NA	3	NA	1	NA	NA
TUR	Turkey	Asia	1	6	2	8	1	1	1	NA
TWN	Taiwan	Asia	3	4	NA	1	NA	4	4	NA
TZA	United Republic of Tanzania	Africa	1	1	2	4	NA	4	1	NA
UGA	Uganda	Africa	NA	NA	1	3	NA	2	1	NA
UKR	Ukraine	Europe	NA	2	1	4	NA	1	1	1
URY	Uruguay	South America	NA	3	NA	2	1	NA	1	NA
USA	United States of America	North America	8	64	45	59	11	12	48	27
UZB	Uzbekistan	Asia	NA	1	NA	2	NA	1	NA	NA
VEN	Venezuela	South America	1	1	NA	NA	2	1	NA	1
VNM	Vietnam	Asia	NA	7	3	2	1	4	2	NA
VUT	Vanuatu	Oceania	NA	NA	NA	NA	NA	NA	NA	NA
YEM	Yemen	Asia	NA	NA	NA	3	NA	2	3	NA
ZAF	South Africa	Africa	5	4	2	1	NA	3	3	4
ZMB	Zambia	Africa	NA	1	1	NA	1	2	1	NA
ZWE	Zimbabwe	Africa	NA	2	2	1	1	NA	NA	NA
