# Supplementary material for: Gaps and opportunities in modelling human influence on species distributions in the Anthropocene
Source: Nat Ecol Evol. 2024 Jun 12;8(7):1365–77. doi: 10.1038/s41559-024-02435-3 (PMC11239511; doi:10.1038/s41559-024-02435-3)
Supplement: Supplementary file 18 — Statistical source data. [file 41559_2024_2435_MOESM18_ESM.csv]

iso_a3	sovereignt	continent	n_preds_local	n_preds_regional	n_preds_national	n_preds_multinational	n_preds_continental
AFG	Afghanistan	Asia	NA	NA	NA	15	4
AGO	Angola	Africa	NA	NA	NA	22	9
ALB	Albania	Europe	NA	NA	NA	25	56
ARE	United Arab Emirates	Asia	NA	NA	NA	7	4
ARG	Argentina	South America	35	31	NA	45	6
ARM	Armenia	Asia	NA	NA	NA	21	4
ATA	Antarctica	Antarctica	NA	NA	NA	NA	NA
ATF	France	Seven seas (open ocean)	NA	NA	NA	NA	NA
AUS	Australia	Oceania	49	16	12	13	4
AUT	Austria	Europe	3	3	6	39	56
AZE	Azerbaijan	Asia	NA	1	NA	19	4
BDI	Burundi	Africa	NA	NA	NA	20	9
BEL	Belgium	Europe	11	33	17	22	56
BEN	Benin	Africa	2	NA	NA	10	9
BFA	Burkina Faso	Africa	NA	NA	1	7	9
BGD	Bangladesh	Asia	NA	NA	4	25	4
BGR	Bulgaria	Europe	2	7	2	26	56
BHS	The Bahamas	North America	NA	NA	NA	1	9
BIH	Bosnia and Herzegovina	Europe	NA	NA	NA	28	56
BLR	Belarus	Europe	NA	NA	NA	7	56
BLZ	Belize	North America	NA	NA	NA	11	9
BOL	Bolivia	South America	NA	5	NA	18	6
BRA	Brazil	South America	11	17	19	43	6
BRN	Brunei	Asia	NA	NA	NA	20	4
BTN	Bhutan	Asia	NA	1	13	18	4
BWA	Botswana	Africa	NA	NA	NA	9	9
CAF	Central African Republic	Africa	NA	NA	NA	18	9
CAN	Canada	North America	72	33	3	25	9
CHE	Switzerland	Europe	29	23	47	41	56
CHL	Chile	South America	3	9	1	7	6
CHN	China	Asia	54	38	20	38	4
CIV	Ivory Coast	Africa	NA	NA	NA	7	9
CMR	Cameroon	Africa	3	NA	3	23	9
COD	Democratic Republic of the Congo	Africa	3	NA	NA	21	9
COG	Republic of Congo	Africa	NA	NA	NA	20	9
COL	Colombia	South America	NA	NA	NA	9	6
CRI	Costa Rica	North America	NA	NA	NA	6	9
CUB	Cuba	North America	10	26	NA	1	9
XTX	Northern Cyprus	Asia	NA	NA	NA	NA	4
CYP	Cyprus	Asia	NA	NA	NA	4	4
CZE	Czech Republic	Europe	2	NA	11	43	56
DEU	Germany	Europe	156	65	36	61	56
DJI	Djibouti	Africa	NA	NA	NA	7	9
DNK	Denmark	Europe	NA	NA	NA	22	56
DOM	Dominican Republic	North America	NA	NA	NA	2	9
DZA	Algeria	Africa	NA	NA	NA	21	9
ECU	Ecuador	South America	NA	1	1	9	6
EGY	Egypt	Africa	NA	NA	NA	22	9
ERI	Eritrea	Africa	NA	NA	NA	6	9
ESP	Spain	Europe	101	99	40	86	56
EST	Estonia	Europe	NA	NA	NA	13	56
ETH	Ethiopia	Africa	15	NA	2	10	9
FIN	Finland	Europe	52	12	10	16	56
FJI	Fiji	Oceania	NA	NA	NA	NA	4
FLK	United Kingdom	South America	NA	NA	NA	1	6
FRA	France	Europe	56	31	8	45	56
GAB	Gabon	Africa	2	NA	1	18	9
GBR	United Kingdom	Europe	36	NA	8	76	56
GEO	Georgia	Asia	NA	NA	1	22	4
GHA	Ghana	Africa	NA	NA	NA	7	9
GIN	Guinea	Africa	NA	NA	NA	9	9
GMB	Gambia	Africa	NA	NA	NA	7	9
GNB	Guinea Bissau	Africa	NA	NA	NA	7	9
GNQ	Equatorial Guinea	Africa	NA	NA	NA	18	9
GRC	Greece	Europe	6	7	1	32	56
GRL	Denmark	North America	NA	NA	NA	NA	9
GTM	Guatemala	North America	NA	NA	NA	11	9
GUY	Guyana	South America	NA	NA	NA	4	6
HND	Honduras	North America	NA	NA	NA	6	9
HRV	Croatia	Europe	4	NA	3	29	56
HTI	Haiti	North America	NA	NA	NA	2	9
HUN	Hungary	Europe	NA	NA	5	37	56
IDN	Indonesia	Asia	6	8	3	24	4
IND	India	Asia	35	14	1	38	4
IRL	Ireland	Europe	NA	4	12	23	56
IRN	Iran	Asia	19	47	22	22	4
IRQ	Iraq	Asia	NA	1	NA	13	4
ISL	Iceland	Europe	NA	4	NA	NA	56
ISR	Israel	Asia	1	7	3	21	4
ITA	Italy	Europe	145	70	11	36	56
JAM	Jamaica	North America	NA	NA	NA	1	9
JOR	Jordan	Asia	NA	NA	NA	10	4
JPN	Japan	Asia	30	5	24	15	4
KAZ	Kazakhstan	Asia	NA	2	NA	7	4
KEN	Kenya	Africa	12	1	NA	8	9
KGZ	Kyrgyzstan	Asia	NA	1	NA	5	4
KHM	Cambodia	Asia	2	2	NA	20	4
KOR	South Korea	Asia	17	19	10	15	4
UNK	Kosovo	Europe	NA	NA	NA	NA	56
KWT	Kuwait	Asia	NA	NA	NA	8	4
LAO	Laos	Asia	NA	2	NA	21	4
LBN	Lebanon	Asia	NA	NA	NA	22	4
LBR	Liberia	Africa	NA	NA	2	7	9
LBY	Libya	Africa	NA	NA	NA	22	9
LKA	Sri Lanka	Asia	NA	NA	1	18	4
LSO	Lesotho	Africa	NA	NA	NA	4	9
LTU	Lithuania	Europe	NA	NA	NA	13	56
LUX	Luxembourg	Europe	NA	1	NA	12	56
LVA	Latvia	Europe	NA	NA	NA	13	56
MAR	Morocco	Africa	NA	3	NA	24	9
MDA	Moldova	Europe	NA	NA	NA	15	56
MDG	Madagascar	Africa	2	3	4	NA	9
MEX	Mexico	North America	17	16	19	19	9
MKD	Macedonia	Europe	NA	NA	NA	18	56
MLI	Mali	Africa	NA	NA	NA	10	9
MMR	Myanmar	Asia	NA	6	NA	22	4
MNE	Montenegro	Europe	NA	NA	NA	19	56
MNG	Mongolia	Asia	5	2	NA	4	4
MOZ	Mozambique	Africa	NA	1	NA	12	9
MRT	Mauritania	Africa	NA	NA	NA	8	9
MWI	Malawi	Africa	NA	NA	NA	8	9
MYS	Malaysia	Asia	9	5	3	24	4
NAM	Namibia	Africa	NA	NA	NA	10	9
NCL	France	Oceania	NA	NA	NA	NA	4
NER	Niger	Africa	2	1	NA	6	9
NGA	Nigeria	Africa	1	NA	NA	10	9
NIC	Nicaragua	North America	NA	NA	NA	6	9
NLD	Netherlands	Europe	1	NA	15	23	56
NOR	Norway	Europe	3	5	1	15	56
NPL	Nepal	Asia	4	6	4	34	4
NZL	New Zealand	Oceania	5	2	9	2	4
OMN	Oman	Asia	NA	NA	NA	10	4
PAK	Pakistan	Asia	2	5	NA	25	4
PAN	Panama	North America	1	NA	4	6	9
PER	Peru	South America	NA	3	NA	13	6
PHL	Philippines	Asia	NA	NA	NA	20	4
PNG	Papua New Guinea	Oceania	NA	NA	NA	15	4
POL	Poland	Europe	NA	15	33	20	56
PRI	United States of America	North America	1	NA	1	1	9
PRK	North Korea	Asia	NA	NA	NA	13	4
PRT	Portugal	Europe	40	18	1	69	56
PRY	Paraguay	South America	NA	NA	NA	45	6
PSE	Israel	Asia	NA	NA	NA	4	4
QAT	Qatar	Asia	NA	NA	NA	5	4
ROU	Romania	Europe	NA	1	11	33	56
RUS	Russia	Europe	8	6	NA	33	56
RWA	Rwanda	Africa	NA	NA	NA	21	9
ESH	Western Sahara	Africa	NA	NA	NA	NA	9
SAU	Saudi Arabia	Asia	NA	3	NA	13	4
SDN	Sudan	Africa	NA	NA	NA	12	9
SSD	South Sudan	Africa	NA	NA	NA	11	9
SEN	Senegal	Africa	NA	NA	6	9	9
SLB	Solomon Islands	Oceania	NA	NA	NA	NA	4
SLE	Sierra Leone	Africa	NA	NA	11	9	9
SLV	El Salvador	North America	NA	NA	NA	6	9
SOL	Somaliland	Africa	NA	NA	NA	NA	9
SOM	Somalia	Africa	NA	NA	NA	9	9
SRB	Republic of Serbia	Europe	4	NA	1	33	56
SUR	Suriname	South America	NA	NA	NA	4	6
SVK	Slovakia	Europe	NA	NA	7	30	56
SVN	Slovenia	Europe	NA	NA	NA	38	56
SWE	Sweden	Europe	3	4	11	14	56
SWZ	Swaziland	Africa	NA	NA	NA	6	9
SYR	Syria	Asia	NA	1	NA	25	4
TCD	Chad	Africa	NA	NA	NA	11	9
TGO	Togo	Africa	NA	NA	NA	6	9
THA	Thailand	Asia	11	9	2	22	4
TJK	Tajikistan	Asia	NA	NA	NA	8	4
TKM	Turkmenistan	Asia	NA	NA	NA	8	4
TLS	East Timor	Asia	NA	NA	NA	13	4
TTO	Trinidad and Tobago	North America	NA	NA	NA	1	9
TUN	Tunisia	Africa	NA	NA	5	22	9
TUR	Turkey	Asia	2	NA	NA	42	4
TWN	Taiwan	Asia	2	7	28	20	4
TZA	United Republic of Tanzania	Africa	2	6	2	12	9
UGA	Uganda	Africa	1	NA	NA	13	9
UKR	Ukraine	Europe	NA	4	NA	16	56
URY	Uruguay	South America	NA	1	9	7	6
USA	United States of America	North America	514	206	59	37	9
UZB	Uzbekistan	Asia	NA	NA	NA	5	4
VEN	Venezuela	South America	NA	1	NA	6	6
VNM	Vietnam	Asia	1	3	NA	23	4
VUT	Vanuatu	Oceania	NA	NA	NA	NA	4
YEM	Yemen	Asia	2	NA	NA	8	4
ZAF	South Africa	Africa	11	5	18	10	9
ZMB	Zambia	Africa	NA	NA	3	10	9
ZWE	Zimbabwe	Africa	5	1	NA	6	9
