# Supplementary material for: Gaps and opportunities in modelling human influence on species distributions in the Anthropocene
Source: Nat Ecol Evol. 2024 Jun 12;8(7):1365–77. doi: 10.1038/s41559-024-02435-3 (PMC11239511; doi:10.1038/s41559-024-02435-3)
Supplement: Supplementary file 19 — Statistical source data. [file 41559_2024_2435_MOESM19_ESM.csv]

SDM	n_papers	perc_papers
ANN	98	0.0686
BRT	110	0.077
CART	15	0.0105
CTA	77	0.0539
DOMAIN	11	0.0077
ENFA	60	0.042
Favorability function	8	0.0056
FDA	65	0.0455
GAM	169	0.1183
GARP	33	0.0231
GBM	143	0.1001
GLM	313	0.219
Hierarchical model	46	0.0322
Logistic regression	113	0.0791
Mahalanobis distance	29	0.0203
MARS	112	0.0784
Maxent	764	0.5346
MaxLike	7	0.0049
MDA	9	0.0063
Occupancy model	34	0.0238
Penrose distance	1	7e-04
RF	218	0.1526
RSF	36	0.0252
SRE	58	0.0406
SVM	26	0.0182
